# Supplementary material for: Long‐Term in vivo Observation of Maize Leaf Xylem Embolism, Transpiration and Photosynthesis During Drought and Recovery
Source: Plant Cell Environ. 2025 Feb 3;48(6):4114–25. doi: 10.1111/pce.15414 (PMC12050386; doi:10.1111/pce.15414)
Supplement: Supplementary file 2 — Supporting information. [file PCE-48-4114-s001.xlsx]

## Sheet: Figure_4a
days_drying	plant_id	transpo
1.01042	h2	0.341785
1.01042	h3	0.314055
1.01042	h4	0.340638
1.01042	h7	0.409734
1.01042	h8	0.341738
1.01042	j1	0.427464
1.01042	j2	0.502574
1.01042	j5	0.387682
1.01042	j8	0.403351
1.03125	h1	0.410947
1.03125	h2	0.446221
1.03125	h3	0.401902
1.03125	h4	0.452331
1.03125	h7	0.537705
1.03125	h8	0.444306
1.03125	j2	0.48755
1.03125	j3	0.343691
1.03125	j5	0.415882
1.03125	j8	0.411174
1.05208	h1	0.396825
1.05208	h2	0.42706
1.05208	h3	0.393046
1.05208	h4	0.444696
1.05208	h7	0.527841
1.05208	h8	0.435248
1.05208	j2	0.516321
1.05208	j3	0.333752
1.05208	j5	0.404373
1.05208	j8	0.386587
1.07292	h1	0.394306
1.07292	h2	0.410053
1.07292	h3	0.383598
1.07292	h4	0.439657
1.07292	h7	0.520912
1.07292	h8	0.430839
1.07292	j1	0.422683
1.07292	j2	0.505336
1.07292	j3	0.356246
1.07292	j5	0.411697
1.07292	j7	0.50272
1.07292	j8	0.403327
1.09375	h1	0.394835
1.09375	h2	0.390123
1.09375	h3	0.372071
1.09375	h4	0.431834
1.09375	h7	0.519715
1.09375	h8	0.427879
1.09375	j1	0.467148
1.09375	j2	0.496966
1.09375	j3	0.3552
1.09375	j5	0.421113
1.09375	j7	0.51109
1.09375	j8	0.398619
1.11458	h1	0.391887
1.11458	h2	0.376442
1.11458	h3	0.363631
1.11458	h4	0.432363
1.11458	h7	0.512031
1.11458	h8	0.422462
1.11458	j1	0.421113
1.11458	j2	0.467671
1.11458	j3	0.330613
1.11458	j5	0.393911
1.11458	j7	0.476564
1.11458	j8	0.360954
1.13542	h1	0.386117
1.13542	h2	0.351474
1.13542	h3	0.343915
1.13542	h4	0.418871
1.13542	h7	0.501386
1.13542	h8	0.420131
1.13542	j1	0.40385
1.13542	j2	0.459301
1.13542	j3	0.323289
1.13542	j5	0.39548
1.13542	j7	0.470287
1.13542	j8	0.356246
1.13542	k6	0.251481
1.55208	h1	0.411313
1.55208	h2	0.292895
1.55208	h3	0.292265
1.55208	h4	0.444696
1.55208	h7	0.507685
1.55208	h8	0.396196
1.55208	j1	0.47761
1.55208	j2	0.566541
1.55208	j3	0.434191
1.55208	j5	0.500628
1.55208	j7	0.547709
1.55208	j8	0.468717
1.55208	k1	0.518414
1.55208	k2	0.441515
1.55208	k3	0.474995
1.55208	k4	0.575957
1.55208	k5	0.381879
1.55208	k6	0.335844
1.55208	k7	0.302888
1.57292	h1	0.401864
1.57292	h2	0.352104
1.57292	h3	0.343285
1.57292	h4	0.445326
1.57292	h7	0.53351
1.57292	h8	0.42517
1.57292	j1	0.439143
1.57292	j2	0.466535
1.57292	j3	0.357283
1.57292	j5	0.409018
1.57292	j7	0.463522
1.57292	j8	0.381139
1.57292	k1	0.465055
1.57292	k2	0.448839
1.57292	k3	0.422683
1.57292	k4	0.381879
1.57292	k5	0.46087
1.57292	k6	0.411697
1.57292	k7	0.342122
1.59375	h1	0.403175
1.59375	h2	0.349232
1.59375	h3	0.354598
1.59375	h4	0.448929
1.59375	h7	0.534228
1.59375	h8	0.436306
1.59375	j1	0.436563
1.59375	j2	0.477177
1.59375	j3	0.374041
1.59375	j5	0.427977
1.59375	j7	0.491175
1.59375	j8	0.392558
1.59375	k1	0.414836
1.59375	k2	0.465055
1.59375	k3	0.391295
1.59375	k4	0.385541
1.59375	k5	0.423206
1.59375	k6	0.375078
1.59375	k7	0.306549
1.61458	h1	0.391736
1.61458	h2	0.345528
1.61458	h3	0.354649
1.61458	h4	0.453691
1.61458	h7	0.548539
1.61458	h8	0.439859
1.61458	j1	0.549278
1.61458	j2	0.555556
1.61458	j3	0.411697
1.61458	j5	0.493827
1.61458	j7	0.571249
1.61458	j8	0.464009
1.61458	k1	0.4457
1.61458	k2	0.495397
1.61458	k3	0.424775
1.61458	k4	0.431576
1.61458	k5	0.448316
1.61458	k6	0.390249
1.61458	k7	0.334798
1.63542	h1	0.379189
1.63542	h2	0.336987
1.63542	h3	0.346435
1.63542	h4	0.450365
1.63542	h7	0.542328
1.63542	h8	0.436508
1.63542	j1	0.55294
1.63542	j2	0.580665
1.63542	j3	0.401235
1.63542	j5	0.494873
1.63542	j7	0.579096
1.63542	j8	0.472902
1.63542	k1	0.432622
1.63542	k2	0.473949
1.63542	k3	0.411174
1.63542	k4	0.402281
1.63542	k5	0.439946
1.63542	k6	0.385018
1.63542	k7	0.336367
1.65625	h1	0.378559
1.65625	h2	0.338876
1.65625	h3	0.352104
1.65625	h4	0.452255
1.65625	h7	0.548627
1.65625	h8	0.444696
1.65625	j1	0.479703
1.65625	j2	0.551371
1.65625	j3	0.373509
1.65625	j5	0.461394
1.65625	j7	0.527307
1.65625	j8	0.441515
1.65625	k1	0.425298
1.65625	k2	0.468717
1.65625	k3	0.405943
1.65625	k4	0.39548
1.65625	k5	0.438899
1.65625	k6	0.376125
1.65625	k7	0.329567
1.67708	h1	0.36974
1.67708	h2	0.325649
1.67708	h3	0.343285
1.67708	h4	0.456664
1.67708	h7	0.542958
1.67708	h8	0.440917
1.67708	j1	0.441515
1.67708	j2	0.517891
1.67708	j3	0.351538
1.67708	j5	0.441515
1.67708	j7	0.503243
1.67708	j8	0.413789
1.67708	k1	0.431576
1.67708	k2	0.474472
1.67708	k3	0.406989
1.67708	k4	0.424252
1.67708	k5	0.437853
1.67708	k6	0.381879
1.67708	k7	0.322243
1.69792	h1	0.364701
1.69792	h2	0.324389
1.69792	h3	0.344545
1.69792	h4	0.456664
1.69792	h7	0.551146
1.69792	h8	0.438398
1.69792	j1	0.43006
1.69792	j2	0.489435
1.69792	j3	0.350113
1.69792	j5	0.42786
1.69792	j7	0.490445
1.69792	j8	0.400369
1.69792	k1	0.451977
1.69792	k2	0.480749
1.69792	k3	0.423729
1.69792	k4	0.422159
1.69792	k5	0.446746
1.69792	k6	0.376125
1.69792	k7	0.330613
1.71875	h1	0.369778
1.71875	h2	0.314374
1.71875	h3	0.344167
1.71875	h4	0.466163
1.71875	h7	0.56455
1.71875	h8	0.446536
1.71875	j1	0.427337
1.71875	j2	0.478341
1.71875	j3	0.346686
1.71875	j5	0.42169
1.71875	j7	0.482039
1.71875	j8	0.395823
1.71875	k1	0.466102
1.71875	k2	0.498012
1.71875	k3	0.431053
1.71875	k4	0.446223
1.71875	k5	0.458255
1.71875	k6	0.386587
1.71875	k7	0.336891
1.73958	h1	0.362144
1.73958	h2	0.293462
1.73958	h3	0.333585
1.73958	h4	0.454094
1.73958	h7	0.568607
1.73958	h8	0.440338
1.73958	j1	0.430006
1.73958	j2	0.469764
1.73958	j3	0.340029
1.73958	j5	0.417974
1.73958	j7	0.473425
1.73958	j8	0.391295
1.73958	k1	0.472379
1.73958	k2	0.492781
1.73958	k3	0.432622
1.73958	k4	0.43733
1.73958	k5	0.46244
1.73958	k6	0.396003
1.73958	k7	0.342645
1.76042	h1	0.346435
1.76042	h2	0.272109
1.76042	h3	0.311791
1.76042	h4	0.447846
1.76042	h7	0.559965
1.76042	h8	0.42328
1.76042	j1	0.433668
1.76042	j2	0.484411
1.76042	j3	0.348922
1.76042	j5	0.429483
1.76042	j7	0.488596
1.76042	j8	0.398096
1.76042	k1	0.493304
1.76042	k2	0.508475
1.76042	k3	0.451454
1.76042	k4	0.46087
1.76042	k5	0.477087
1.76042	k6	0.402281
1.76042	k7	0.348922
1.78125	h1	0.340136
1.78125	h2	0.250063
1.78125	h3	0.298564
1.78125	h4	0.441547
1.78125	h7	0.556815
1.78125	h8	0.412572
1.78125	j1	0.437853
1.78125	j2	0.48598
1.78125	j3	0.349445
1.78125	j5	0.430006
1.78125	j7	0.486503
1.78125	j8	0.40542
1.78125	k1	0.496966
1.78125	k2	0.508998
1.78125	k3	0.449885
1.78125	k4	0.446223
1.78125	k5	0.480226
1.78125	k6	0.410651
1.78125	k7	0.354677
1.80208	h1	0.328168
1.80208	h2	0.231796
1.80208	h3	0.285966
1.80208	h4	0.437768
1.80208	h7	0.564374
1.80208	h8	0.407533
1.80208	j1	0.442038
1.80208	j2	0.489642
1.80208	j3	0.354677
1.80208	j5	0.429483
1.80208	j7	0.490688
1.80208	j8	0.410128
1.80208	k1	0.500105
1.80208	k2	0.518414
1.80208	k3	0.458778
1.80208	k4	0.460347
1.80208	k5	0.481272
1.80208	k6	0.416928
1.80208	k7	0.360431
1.82292	h1	0.324389
1.82292	h2	0.21227
1.82292	h3	0.271479
1.82292	h4	0.428949
1.82292	h7	0.561224
1.82292	h8	0.388637
1.82292	j1	0.443508
1.82292	j2	0.493097
1.82292	j3	0.363263
1.82292	j5	0.419787
1.82292	j7	0.491157
1.82292	j8	0.414096
1.82292	k1	0.503243
1.82292	k2	0.527307
1.82292	k3	0.458255
1.82292	k4	0.45407
1.82292	k5	0.484934
1.82292	k6	0.424775
1.82292	k7	0.366709
1.84375	h1	0.312925
1.84375	h2	0.200176
1.84375	h4	0.426833
1.84375	j1	0.446845
1.84375	j2	0.492465
1.84375	j3	0.357076
1.84375	j5	0.428717
1.84375	j7	0.490219
1.84375	j8	0.41296
1.84375	k1	0.500628
1.84375	k2	0.535154
1.84375	k3	0.459301
1.84375	k4	0.450408
1.84375	k5	0.484411
1.84375	k6	0.435237
1.84375	k7	0.365662
1.86458	h1	0.291131
1.86458	h2	0.183422
1.86458	h4	0.454167
1.86458	j1	0.431053
1.86458	j2	0.481272
1.86458	j3	0.347876
1.86458	j5	0.421636
1.86458	j7	0.476041
1.86458	j8	0.407512
1.86458	k1	0.497642
1.86458	k2	0.531744
1.86458	k3	0.462142
1.86458	k4	0.453844
1.86458	k5	0.481435
1.86458	k6	0.422538
1.86458	k7	0.362668
1.88542	h2	0.172588
1.88542	h3	0.220459
1.88542	h4	0.34601
1.88542	h7	0.539179
1.88542	h8	0.335727
1.88542	j1	0.431053
1.88542	j2	0.479703
1.88542	j3	0.348922
1.88542	j5	0.417974
1.88542	j7	0.476564
1.88542	j8	0.405943
1.88542	k1	0.497859
1.88542	k2	0.528101
1.88542	k3	0.46483
1.88542	k4	0.477836
1.88542	k5	0.483725
1.88542	k6	0.423873
1.88542	k7	0.366564
1.90625	h2	0.164399
1.90625	h3	0.218569
1.90625	h4	0.378559
1.90625	h7	0.536659
1.90625	h8	0.324389
1.90625	j1	0.436807
1.90625	j2	0.490165
1.90625	j3	0.356246
1.90625	j5	0.424775
1.90625	j7	0.483365
1.90625	j8	0.411174
1.90625	k1	0.505336
1.90625	k2	0.533584
1.90625	k3	0.467148
1.90625	k4	0.481272
1.90625	k5	0.490165
1.90625	k6	0.431053
1.90625	k7	0.372986
1.92708	h1	0.258251
1.92708	h2	0.154951
1.92708	h3	0.204712
1.92708	h4	0.365961
1.92708	h7	0.541068
1.92708	h8	0.304863
1.92708	j1	0.445069
1.92708	j2	0.504777
1.92708	j3	0.365635
1.92708	j5	0.436527
1.92708	j7	0.49399
1.92708	j8	0.422331
1.92708	k1	0.505859
1.92708	k2	0.535677
1.92708	k3	0.465579
1.92708	k4	0.472902
1.92708	k5	0.491735
1.92708	k6	0.436807
1.92708	k7	0.374032
1.94792	h1	0.240615
1.94792	h2	0.141723
1.94792	h3	0.183296
1.94792	h4	0.349584
1.94792	h7	0.539809
1.94792	h8	0.290375
1.94792	j1	0.460456
1.94792	j2	0.513742
1.94792	j3	0.371967
1.94792	j5	0.449641
1.94792	j7	0.509882
1.94792	j8	0.430358
1.94792	k1	0.501674
1.94792	k2	0.530969
1.94792	k3	0.467671
1.94792	k4	0.468717
1.94792	k5	0.491735
1.94792	k6	0.431576
1.94792	k7	0.370893
1.96875	h1	0.228861
1.96875	h2	0.136004
1.96875	h3	0.17963
1.96875	h4	0.318682
1.96875	h7	0.534908
1.96875	h8	0.275649
1.96875	j1	0.462963
1.96875	j2	0.52103
1.96875	j3	0.374555
1.96875	j5	0.449362
1.96875	j7	0.510044
1.96875	j8	0.437853
1.96875	k1	0.489119
1.96875	k2	0.521553
1.96875	k3	0.464532
1.96875	k4	0.45407
1.96875	k5	0.477087
1.96875	k6	0.436284
1.96875	k7	0.369847
1.98958	h1	0.222134
1.98958	h2	0.134215
1.98958	h3	0.109486
1.98958	h4	0.3597
1.98958	h7	0.525183
1.98958	h8	0.301323
1.98958	j1	0.446746
1.98958	j2	0.494873
1.98958	j3	0.360431
1.98958	j5	0.426868
1.98958	j7	0.480226
1.98958	j8	0.416405
1.98958	k1	0.464009
1.98958	k2	0.504813
1.98958	k3	0.464009
1.98958	k4	0.431576
1.98958	k5	0.426868
1.98958	k6	0.433145
1.98958	k7	0.351015
2.01042	h1	0.195893
2.01042	h2	0.143613
2.01042	h4	0.311162
2.01042	h7	0.514613
2.01042	j1	0.433145
2.01042	j2	0.496443
2.01042	j3	0.360431
2.01042	j5	0.432099
2.01042	j7	0.48755
2.01042	j8	0.413266
2.01042	k1	0.469764
2.01042	k2	0.507951
2.01042	k5	0.453024
2.01042	k6	0.399665
2.01042	k7	0.36357
2.03125	h1	0.190854
2.03125	h2	0.133535
2.03125	h4	0.273998
2.03125	h7	0.469262
2.03125	j1	0.446584
2.03125	j2	0.515419
2.03125	j3	0.375421
2.03125	j5	0.444563
2.03125	j7	0.509638
2.03125	j8	0.417379
2.03125	k1	0.462963
2.03125	k5	0.440992
2.03125	k7	0.344737
2.05208	h1	0.183296
2.05208	h2	0.136684
2.05208	h4	0.26644
2.05208	h7	0.505165
2.05208	j1	0.452663
2.05208	j2	0.52664
2.05208	j3	0.377874
2.05208	j5	0.45416
2.05208	j7	0.510973
2.05208	j8	0.432694
2.05208	k1	0.325382
2.05208	k5	0.398096
2.05208	k7	0.216049
2.07292	h1	0.183925
2.07292	h2	0.131645
2.07292	h3	0.152431
2.07292	h4	0.250063
2.07292	h7	0.492567
2.07292	h8	0.2129
2.07292	j1	0.461394
2.07292	j2	0.52783
2.07292	j3	0.379263
2.07292	j5	0.450408
2.07292	j7	0.514229
2.07292	j8	0.431053
2.07292	k1	0.484411
2.07292	k2	0.399665
2.07292	k3	0.4457
2.07292	k5	0.453024
2.09375	h1	0.174477
2.09375	h2	0.133535
2.09375	h3	0.151801
2.09375	h4	0.238725
2.09375	h7	0.4806
2.09375	h8	0.204082
2.09375	j1	0.457732
2.09375	j2	0.52103
2.09375	j3	0.374555
2.09375	j5	0.444131
2.09375	j7	0.50272
2.09375	j8	0.417451
2.09375	k1	0.425298
2.09375	k2	0.421113
2.09375	k3	0.421113
2.11458	h1	0.169174
2.11458	h2	0.133686
2.11458	h3	0.146838
2.11458	h4	0.230159
2.11458	h7	0.478042
2.11458	h8	0.199332
2.11458	j1	0.456685
2.11458	j2	0.515275
2.11458	j3	0.368801
2.11458	j5	0.439946
2.11458	j7	0.504813
2.11458	j8	0.419544
2.11458	k1	0.430529
2.11458	k2	0.399142
2.11458	k3	0.410128
2.13542	h1	0.164664
2.13542	h2	0.130234
2.13542	h3	0.140388
2.13542	h4	0.218947
2.13542	h7	0.46804
2.13542	h8	0.190564
2.13542	j1	0.447495
2.13542	j2	0.508204
2.13542	j3	0.361468
2.13542	j5	0.427192
2.13542	j7	0.490147
2.13542	j8	0.404409
2.13542	k1	0.410651
2.13542	k2	0.422159
2.13542	k3	0.413266
2.13542	k7	0.320151
2.55208	h1	0.183296
2.55208	h2	0.15873
2.55208	h3	0.162509
2.55208	h4	0.251323
2.55208	h7	0.437138
2.55208	h8	0.205341
2.55208	j1	0.546662
2.55208	j2	0.607868
2.55208	j3	0.465579
2.55208	j5	0.550847
2.55208	j7	0.566541
2.55208	j8	0.520506
2.55208	k1	0.466102
2.55208	k2	0.51266
2.55208	k3	0.365139
2.55208	k4	0.413266
2.55208	k5	0.396526
2.55208	k6	0.379787
2.55208	k7	0.306549
2.57292	h1	0.224238
2.57292	h2	0.219829
2.57292	h3	0.243764
2.57292	h4	0.281557
2.57292	h7	0.492567
2.57292	h8	0.253842
2.57292	j1	0.519523
2.57292	j2	0.558081
2.57292	j3	0.416585
2.57292	j5	0.486603
2.57292	j7	0.548656
2.57292	j8	0.477619
2.57292	k1	0.434714
2.57292	k2	0.405943
2.57292	k3	0.405943
2.57292	k4	0.404896
2.57292	k5	0.393388
2.57292	k6	0.356246
2.57292	k7	0.331136
2.59375	h1	0.222348
2.59375	h2	0.180776
2.59375	h3	0.235576
2.59375	h4	0.270219
2.59375	h7	0.484379
2.59375	h8	0.245024
2.59375	j1	0.540322
2.59375	j2	0.570293
2.59375	j3	0.416225
2.59375	j5	0.481696
2.59375	j7	0.570302
2.59375	j8	0.477601
2.59375	k1	0.432099
2.59375	k2	0.411174
2.59375	k3	0.397573
2.59375	k4	0.386064
2.59375	k5	0.392341
2.59375	k6	0.349969
2.59375	k7	0.314396
2.61458	h1	0.21416
2.61458	h2	0.178256
2.61458	h3	0.231167
2.61458	h4	0.268959
2.61458	h7	0.47997
2.61458	h8	0.233056
2.61458	j1	0.57648
2.61458	j2	0.598975
2.61458	j3	0.423729
2.61458	j5	0.503243
2.61458	j7	0.57805
2.61458	j8	0.493827
2.61458	k1	0.429826
2.61458	k2	0.420455
2.61458	k3	0.405158
2.61458	k4	0.388021
2.61458	k5	0.399313
2.61458	k6	0.363227
2.61458	k7	0.33358
2.63542	h1	0.188964
2.63542	h2	0.1581
2.63542	h3	0.205341
2.63542	h4	0.258251
2.63542	h7	0.466742
2.63542	h8	0.226127
2.63542	j1	0.547186
2.63542	j2	0.581712
2.63542	j3	0.414313
2.63542	j5	0.499582
2.63542	j7	0.56811
2.63542	j8	0.472379
2.63542	k1	0.424432
2.63542	k2	0.421248
2.63542	k3	0.394696
2.63542	k4	0.383061
2.63542	k5	0.402633
2.63542	k6	0.358158
2.63542	k7	0.332877
2.65625	h1	0.201159
2.65625	h2	0.165823
2.65625	h3	0.211099
2.65625	h4	0.260406
2.65625	h7	0.465079
2.65625	h8	0.230889
2.65625	j1	0.526838
2.65625	j2	0.573414
2.65625	j3	0.412401
2.65625	j5	0.49132
2.65625	j7	0.564295
2.65625	j8	0.466048
2.65625	k1	0.431053
2.65625	k2	0.442038
2.65625	k3	0.394434
2.65625	k4	0.38711
2.65625	k5	0.430006
2.65625	k6	0.359385
2.65625	k7	0.335844
2.66667	NA
2.67708	h1	0.222121
2.67708	h2	0.160456
2.67708	h3	0.201474
2.67708	h4	0.201927
2.67708	h7	0.452658
2.67708	h8	0.222625
2.67708	j1	0.534577
2.67708	j2	0.574839
2.67708	j3	0.413609
2.67708	j5	0.492673
2.67708	j7	0.568264
2.67708	j8	0.46511
2.67708	k1	0.432622
2.67708	k2	0.435761
2.67708	k3	0.408558
2.67708	k4	0.38868
2.67708	k5	0.415882
2.67708	k6	0.362
2.67708	k7	0.331136
2.69792	h1	0.21101
2.69792	h2	0.151172
2.69792	h4	0.216049
2.69792	h7	0.431469
2.69792	h8	0.21416
2.69792	j1	0.546662
2.69792	j2	0.58642
2.69792	j3	0.419544
2.69792	j5	0.50272
2.69792	j7	0.574388
2.69792	j8	0.474995
2.69792	k1	0.455639
2.69792	k2	0.451977
2.69792	k3	0.415882
2.69792	k4	0.407512
2.69792	k5	0.424775
2.69792	k6	0.376648
2.69792	k7	0.343691
2.71875	h1	0.219829
2.71875	h2	0.141723
2.71875	h4	0.223608
2.71875	h7	0.412572
2.71875	h8	0.202822
2.71875	j1	0.557125
2.71875	j2	0.587466
2.71875	j3	0.414836
2.71875	j5	0.498012
2.71875	j7	0.571772
2.71875	j8	0.474472
2.71875	k1	0.472379
2.71875	k2	0.46087
2.71875	k3	0.425821
2.71875	k4	0.413789
2.71875	k5	0.438376
2.71875	k6	0.386587
2.71875	k7	0.351015
2.73958	h1	0.204082
2.73958	h2	0.132905
2.73958	h3	0.15873
2.73958	h4	0.204712
2.73958	h7	0.388007
2.73958	h8	0.194633
2.73958	j1	0.552462
2.73958	j2	0.583651
2.73958	j3	0.41921
2.73958	j5	0.496271
2.73958	j7	0.568994
2.73958	j8	0.47559
2.73958	k1	0.458255
2.73958	k2	0.458255
2.73958	k3	0.409605
2.73958	k4	0.40385
2.73958	k5	0.450931
2.73958	k6	0.377171
2.73958	k7	0.34683
2.76042	h1	0.192744
2.76042	h2	0.137314
2.76042	h3	0.146762
2.76042	h4	0.198413
2.76042	h7	0.360292
2.76042	h8	0.182666
2.76042	j1	0.552372
2.76042	j2	0.583957
2.76042	j3	0.412554
2.76042	j5	0.496091
2.76042	j7	0.573504
2.76042	j8	0.473876
2.76042	k1	0.449362
2.76042	k2	0.431576
2.76042	k3	0.407512
2.76042	k4	0.394957
2.76042	k5	0.411697
2.76042	k6	0.37037
2.76042	k7	0.341076
2.78125	h1	0.180776
2.78125	h2	0.123457
2.78125	h3	0.151801
2.78125	h4	0.189594
2.78125	h7	0.335727
2.78125	h8	0.166919
2.78125	j1	0.559741
2.78125	j2	0.584327
2.78125	j3	0.418498
2.78125	j5	0.49435
2.78125	j7	0.569157
2.78125	j8	0.478657
2.78125	k1	0.448839
2.78125	k2	0.443607
2.78125	k3	0.403327
2.78125	k4	0.396003
2.78125	k5	0.413266
2.78125	k6	0.374555
2.78125	k7	0.340552
2.80208	d3	0.360616
2.80208	d4	0.302211
2.80208	h1	0.171328
2.80208	h2	0.10771
2.80208	h3	0.119678
2.80208	h4	0.178886
2.80208	h7	0.306122
2.80208	h8	0.16188
2.80208	j1	0.541783
2.80208	j2	0.573946
2.80208	j3	0.425334
2.80208	j5	0.484654
2.80208	j7	0.556999
2.80208	j8	0.470945
2.80208	k2	0.493827
2.80208	k3	0.372463
2.80208	k4	0.387633
2.80208	k5	0.545616
2.80208	k6	0.37194
2.80208	k7	0.333752
2.82292	d2	0.436807
2.82292	d3	0.577004
2.82292	d4	0.480749
2.82292	h1	0.163769
2.82292	h2	0.10834
2.82292	h3	0.117158
2.82292	h4	0.166919
2.82292	h7	0.287226
2.82292	h8	0.153691
2.82292	j1	0.541603
2.82292	j2	0.576399
2.82292	j3	0.414277
2.82292	j5	0.488876
2.82292	j7	0.555159
2.82292	j8	0.475383
2.82292	k2	0.444131
2.82292	k3	0.390159
2.82292	k4	0.393343
2.82292	k5	0.426119
2.82292	k6	0.368485
2.82292	k7	0.330839
2.84375	d2	0.436807
2.84375	d3	0.558171
2.84375	d4	0.453024
2.84375	h1	0.156841
2.84375	h2	0.0995213
2.84375	h3	0.114638
2.84375	h4	0.15747
2.84375	h7	0.26833
2.84375	h8	0.142983
2.84375	j1	0.547186
2.84375	j2	0.583281
2.84375	j3	0.422683
2.84375	j5	0.493827
2.84375	j7	0.566541
2.84375	j8	0.478134
2.84375	k1	0.41627
2.84375	k2	0.423206
2.84375	k3	0.38877
2.84375	k4	0.378785
2.84375	k5	0.393613
2.84375	k6	0.358654
2.84375	k7	0.326726
2.86458	d2	0.46924
2.86458	d3	0.598452
2.86458	d4	0.496443
2.86458	h1	0.150957
2.86458	h2	0.0960443
2.86458	h3	0.106614
2.86458	h4	0.146989
2.86458	h7	0.252041
2.86458	h8	0.134165
2.86458	j1	0.549801
2.86458	j2	0.580665
2.86458	j3	0.424775
2.86458	j5	0.49435
2.86458	j7	0.557125
2.86458	j8	0.483365
2.86458	k1	0.432099
2.86458	k2	0.430529
2.86458	k3	0.403327
2.86458	k4	0.394434
2.86458	k5	0.399665
2.86458	k6	0.372986
2.86458	k7	0.336367
2.88542	d2	0.48074
2.88542	d3	0.586185
2.88542	d4	0.475491
2.88542	h1	0.146977
2.88542	h2	0.0922902
2.88542	h3	0.0999874
2.88542	h4	0.138347
2.88542	h7	0.241786
2.88542	h8	0.131645
2.88542	j1	0.539997
2.88542	j2	0.573405
2.88542	j3	0.417704
2.88542	j5	0.489209
2.88542	j7	0.552976
2.88542	j8	0.475103
2.88542	k1	0.450408
2.88542	k2	0.434714
2.88542	k3	0.41222
2.88542	k4	0.402804
2.88542	k5	0.410651
2.88542	k6	0.376125
2.88542	k7	0.335844
2.90625	d2	0.45094
2.90625	d3	0.580377
2.90625	d4	0.472929
2.90625	h1	0.132905
2.90625	h2	0.0881834
2.90625	h3	0.0919627
2.90625	h4	0.131015
2.90625	h7	0.221718
2.90625	h8	0.118418
2.90625	j1	0.532926
2.90625	j2	0.574325
2.90625	j3	0.433939
2.90625	j5	0.467058
2.90625	j7	0.54715
2.90625	j8	0.47541
2.90625	k1	0.450931
2.90625	k2	0.434714
2.90625	k3	0.415882
2.90625	k4	0.403327
2.90625	k5	0.410128
2.90625	k6	0.383972
2.90625	k7	0.342645
2.92708	d2	0.455116
2.92708	d3	0.586943
2.92708	d4	0.49592
2.92708	h1	0.131645
2.92708	h2	0.0913328
2.92708	h4	0.124087
2.92708	h7	0.195893
2.92708	j1	0.533584
2.92708	j2	0.573342
2.92708	j3	0.416928
2.92708	j5	0.489119
2.92708	j7	0.548232
2.92708	j8	0.47761
2.92708	k1	0.455639
2.92708	k2	0.439946
2.92708	k3	0.416405
2.92708	k4	0.405943
2.92708	k5	0.414313
2.92708	k6	0.388157
2.92708	k7	0.347876
2.94792	d2	0.411174
2.94792	d3	0.519983
2.94792	d4	0.431576
2.94792	h1	0.124717
2.94792	h2	0.0862938
2.94792	h4	0.115268
2.94792	h7	0.188335
2.94792	j1	0.528876
2.94792	j2	0.570726
2.94792	j3	0.423729
2.94792	j5	0.483888
2.94792	j7	0.545093
2.94792	j8	0.476041
2.94792	k1	0.458255
2.94792	k2	0.446746
2.94792	k3	0.422683
2.94792	k4	0.409081
2.94792	k5	0.422159
2.94792	k6	0.394434
2.94792	k7	0.351015
2.96875	d2	0.362595
2.96875	d3	0.458267
2.96875	d4	0.373057
2.96875	h1	0.118418
2.96875	h2	0.0781053
2.96875	h4	0.112749
2.96875	h7	0.187705
2.96875	j1	0.518279
2.96875	j2	0.569283
2.96875	j3	0.413357
2.96875	j5	0.486287
2.96875	j7	0.539709
2.96875	j8	0.472812
2.96875	k1	0.451977
2.96875	k2	0.444131
2.96875	k3	0.417451
2.96875	k4	0.40385
2.96875	k5	0.419021
2.96875	k6	0.388157
2.96875	k7	0.345784
2.98958	h1	0.117788
2.98958	h2	0.0856639
2.98958	h4	0.110229
2.98958	h7	0.167549
2.98958	j1	0.521165
2.98958	j2	0.566938
2.98958	j3	0.415792
2.98958	j5	0.485151
2.98958	j7	0.53583
2.98958	j8	0.471946
2.98958	k1	0.442318
2.98958	k2	0.438457
2.98958	k3	0.411363
2.98958	k4	0.397816
2.98958	k5	0.415891
2.98958	k6	0.38509
2.98958	k7	0.343096
3.01042	h2	0.0831444
3.01042	h3	0.0862938
3.01042	h4	0.10708
3.01042	h7	0.166289
3.01042	h8	0.103301
3.01042	j1	0.522076
3.01042	j2	0.574388
3.01042	j3	0.413266
3.01042	j5	0.493827
3.01042	j7	0.540385
3.01042	j8	0.474995
3.01042	k1	0.448036
3.01042	k2	0.440911
3.01042	k3	0.407846
3.01042	k4	0.396806
3.01042	k5	0.412211
3.01042	k6	0.385469
3.01042	k7	0.346379
3.03125	h2	0.0907029
3.03125	h3	0.0856639
3.03125	h4	0.0944822
3.03125	h7	0.163139
3.03125	h8	0.109599
3.03125	j1	0.511676
3.03125	j2	0.566316
3.03125	j3	0.410831
3.03125	j5	0.48175
3.03125	j7	0.535109
3.03125	j8	0.466426
3.03125	k1	0.448316
3.03125	k2	0.439422
3.03125	k3	0.414313
3.03125	k4	0.399665
3.03125	k5	0.419021
3.03125	k6	0.38868
3.03125	k7	0.345784
3.05208	h1	0.119678
3.05208	h2	0.095742
3.05208	h3	0.0875535
3.05208	h4	0.110859
3.05208	h7	0.15999
3.05208	h8	0.103301
3.05208	j1	0.502657
3.05208	j2	0.562582
3.05208	j3	0.400531
3.05208	j5	0.478702
3.05208	j7	0.531014
3.05208	j8	0.461592
3.05208	k1	0.452501
3.05208	k2	0.441515
3.05208	k3	0.415882
3.05208	k4	0.397573
3.05208	k5	0.420067
3.05208	k6	0.385541
3.05208	k7	0.347353
3.07292	h1	0.116528
3.07292	h2	0.0944822
3.07292	h3	0.0812547
3.07292	h4	0.10519
3.07292	h7	0.153061
3.07292	h8	0.10519
3.07292	j1	0.499582
3.07292	j2	0.56131
3.07292	j3	0.397573
3.07292	j5	0.471856
3.07292	j7	0.528353
3.07292	j8	0.455116
3.07292	k1	0.444654
3.07292	k2	0.448316
3.07292	k3	0.413266
3.07292	k4	0.39548
3.07292	k5	0.423729
3.07292	k6	0.389203
3.07292	k7	0.34683
3.09375	h1	0.112081
3.09375	h2	0.0986269
3.09375	h3	0.0923154
3.09375	h4	0.106248
3.09375	h7	0.14898
3.09375	h8	0.106803
3.09375	j1	0.495397
3.09375	j2	0.551371
3.09375	j3	0.393388
3.09375	j5	0.467148
3.09375	j7	0.511613
3.09375	j8	0.447792
3.09375	k1	0.446746
3.09375	k2	0.445177
3.09375	k3	0.415882
3.09375	k4	0.381879
3.09375	k5	0.430529
3.09375	k6	0.382925
3.09375	k7	0.343168
3.11458	h1	0.105228
3.11458	h2	0.0922273
3.11458	h3	0.0846813
3.11458	h4	0.0978332
3.11458	h7	0.142026
3.11458	h8	0.101058
3.11458	j1	0.496298
3.11458	j2	0.542171
3.11458	j3	0.384179
3.11458	j5	0.458625
3.11458	j7	0.506499
3.11458	j8	0.43733
3.11458	k1	0.442561
3.11458	k2	0.433145
3.11458	k3	0.401235
3.11458	k4	0.382402
3.11458	k5	0.421636
3.11458	k6	0.379263
3.11458	k7	0.340029
3.13542	h1	0.101411
3.13542	h2	0.0932225
3.13542	h3	0.0862938
3.13542	h4	0.0944822
3.13542	h7	0.132275
3.13542	h8	0.0982615
3.13542	j1	0.487171
3.13542	j2	0.533368
3.13542	j3	0.380102
3.13542	j5	0.450561
3.13542	j7	0.495802
3.13542	j8	0.435237
3.13542	k1	0.430529
3.13542	k2	0.421636
3.13542	k3	0.404896
3.13542	k4	0.372986
3.13542	k5	0.410651
3.13542	k6	0.371417
3.13542	k7	0.336367
3.55208	h1	0.0913328
3.55208	h2	0.114009
3.55208	h3	0.0938524
3.55208	h4	0.126606
3.55208	h7	0.132275
3.55208	h8	0.117788
3.55208	j1	0.514229
3.55208	j2	0.606298
3.55208	j3	0.458255
3.55208	j5	0.526261
3.55208	j7	0.537246
3.55208	j8	0.51266
3.55208	k1	0.415882
3.55208	k2	0.545616
3.55208	k3	0.344214
3.55208	k4	0.454593
3.55208	k5	0.359908
3.55208	k6	0.341599
3.55208	k7	0.277778
3.57292	h1	0.145503
3.57292	h2	0.165029
3.57292	h3	0.150542
3.57292	h4	0.173847
3.57292	h7	0.199672
3.57292	h8	0.166919
3.57292	j1	0.529896
3.57292	j2	0.566839
3.57292	j3	0.414574
3.57292	j5	0.487135
3.57292	j7	0.529625
3.57292	j8	0.483816
3.57292	k1	0.418498
3.57292	k2	0.400711
3.57292	k3	0.406466
3.57292	k4	0.343691
3.57292	k5	0.396003
3.57292	k6	0.354154
3.57292	k7	0.319628
3.59375	h1	0.141093
3.59375	h2	0.136054
3.59375	h3	0.144873
3.59375	h4	0.140464
3.59375	h7	0.188964
3.59375	h8	0.150542
3.59375	j1	0.563953
3.59375	j2	0.577229
3.59375	j3	0.410912
3.59375	j5	0.487441
3.59375	j7	0.524466
3.59375	j8	0.500177
3.59375	k1	0.401135
3.59375	k2	0.387751
3.59375	k3	0.380075
3.59375	k4	0.330532
3.59375	k5	0.376738
3.59375	k6	0.336322
3.59375	k7	0.297846
3.61458	h1	0.123457
3.61458	h2	0.134165
3.61458	h3	0.134165
3.61458	h4	0.137944
3.61458	h7	0.170068
3.61458	h8	0.137314
3.61458	j1	0.608391
3.61458	j2	0.59322
3.61458	j3	0.408558
3.61458	j5	0.49435
3.61458	j7	0.530969
3.61458	j8	0.503243
3.61458	k1	0.407611
3.61458	k2	0.408964
3.61458	k3	0.37322
3.61458	k4	0.351096
3.61458	k5	0.386497
3.61458	k6	0.352106
3.61458	k7	0.320484
3.63542	h1	0.112749
3.63542	h2	0.122827
3.63542	h3	0.119678
3.63542	h4	0.129756
3.63542	h7	0.171328
3.63542	h8	0.131015
3.63542	j1	0.557648
3.63542	j2	0.577103
3.63542	j3	0.411904
3.63542	j5	0.483725
3.63542	j7	0.525025
3.63542	j8	0.477529
3.63542	k1	0.411174
3.63542	k2	0.419544
3.63542	k3	0.380833
3.63542	k4	0.369847
3.63542	k5	0.392865
3.63542	k6	0.352061
3.63542	k7	0.327474
3.65625	h1	0.119678
3.65625	h2	0.124717
3.65625	h3	0.130385
3.65625	h4	0.137944
3.65625	h7	0.179516
3.65625	h8	0.134165
3.65625	j1	0.530446
3.65625	j2	0.567488
3.65625	j3	0.412013
3.65625	j5	0.484573
3.65625	j7	0.523311
3.65625	j8	0.469322
3.65625	k1	0.418498
3.65625	k2	0.425298
3.65625	k3	0.340552
3.65625	k4	0.375078
3.65625	k5	0.400711
3.65625	k6	0.354677
3.65625	k7	0.333752
3.67708	h1	0.119678
3.67708	h2	0.122827
3.67708	h3	0.116528
3.67708	h4	0.139204
3.67708	h7	0.174477
3.67708	h8	0.132905
3.67708	j1	0.526784
3.67708	j2	0.567587
3.67708	j3	0.430529
3.67708	j5	0.481795
3.67708	j7	0.529923
3.67708	j8	0.483365
3.67708	k1	0.431576
3.67708	k2	0.417974
3.67708	k3	0.355723
3.67708	k4	0.366185
3.67708	k5	0.405943
3.67708	k6	0.355723
3.67708	k7	0.297133
3.69792	h1	0.119136
3.69792	h2	0.117586
3.69792	h3	0.118456
3.69792	h4	0.129743
3.69792	h7	0.168153
3.69792	h8	0.127589
3.69792	j1	0.629126
3.69792	j2	0.525205
3.69792	j3	0.468122
3.69792	j5	0.454981
3.69792	j7	0.502747
3.69792	j8	0.479306
3.69792	k1	0.433145
3.69792	k2	0.414313
3.69792	k3	0.379263
3.69792	k4	0.426868
3.69792	k5	0.417974
3.69792	k6	0.360954
3.69792	k7	0.301841
3.71875	h1	0.122739
3.71875	h2	0.104132
3.71875	h3	0.110191
3.71875	h4	0.11969
3.71875	h7	0.160645
3.71875	h8	0.115545
3.71875	j1	0.535343
3.71875	j2	0.552426
3.71875	j3	0.401307
3.71875	j5	0.45996
3.71875	j7	0.504263
3.71875	k1	0.438376
3.71875	k2	0.43733
3.71875	k3	0.394957
3.71875	k4	0.480226
3.71875	k5	0.417451
3.71875	k6	0.372986
3.71875	k7	0.339506
3.73958	h1	0.120937
3.73958	h2	0.0988914
3.73958	h3	0.0995213
3.73958	h4	0.124087
3.73958	h7	0.168808
3.73958	h8	0.114638
3.73958	j1	0.532538
3.73958	j2	0.555032
3.73958	j3	0.467148
3.73958	j5	0.474995
3.73958	j7	0.498535
3.73958	k1	0.424712
3.73958	k5	0.344629
3.73958	k6	0.245597
3.76042	h1	0.115898
3.76042	h2	0.0907029
3.76042	h3	0.0944822
3.76042	h4	0.112119
3.76042	h7	0.15873
3.76042	h8	0.10897
3.76042	j1	0.52535
3.76042	j2	0.544308
3.76042	j5	0.46511
3.76042	j7	0.48773
3.76042	k1	0.409145
3.76042	k5	0.296718
3.76042	k6	0.23986
3.78125	h1	0.100151
3.78125	h2	0.0825145
3.78125	h3	0.0951121
3.78125	h4	0.110229
3.78125	h7	0.15873
3.78125	h8	0.10582
3.78125	j1	0.509909
3.78125	j2	0.531754
3.78125	j5	0.432045
3.78125	j7	0.475338
3.78125	k1	0.417451
3.78125	k6	0.359385
3.78125	k7	0.32172
3.80208	h1	0.100781
3.80208	h2	0.0831444
3.80208	h3	0.0862938
3.80208	h4	0.10393
3.80208	h7	0.153061
3.80208	h8	0.102041
3.80208	j1	0.518937
3.80208	j2	0.530446
3.80208	j3	0.419021
3.80208	j5	0.466102
3.80208	j7	0.48755
3.80208	j8	0.467148
3.80208	k1	0.427914
3.80208	k6	0.358862
3.80208	k7	0.323813
3.82292	h1	0.0970018
3.82292	h2	0.0749559
3.82292	h3	0.0818846
3.82292	h4	0.10582
3.82292	h7	0.146762
3.82292	h8	0.101411
3.82292	j2	0.513471
3.82292	j3	0.407954
3.82292	j5	0.450832
3.82292	j7	0.475491
3.82292	j8	0.448261
3.82292	k1	0.449362
3.82292	k2	0.166353
3.82292	k4	0.390772
3.82292	k5	0.448316
3.82292	k6	0.374555
3.82292	k7	0.341076
3.84375	h1	0.101411
3.84375	h2	0.074326
3.84375	h3	0.0806248
3.84375	h4	0.10834
3.84375	h7	0.145503
3.84375	h8	0.102041
3.84375	j2	0.499293
3.84375	j3	0.406024
3.84375	j5	0.446322
3.84375	j7	0.466129
3.84375	j8	0.431107
3.84375	k1	0.466625
3.84375	k2	0.353107
3.84375	k4	0.408035
3.84375	k5	0.491212
3.84375	k6	0.381356
3.84375	k7	0.344214
3.86458	h1	0.0970018
3.86458	h2	0.0755858
3.86458	h3	0.0806248
3.86458	h4	0.102671
3.86458	h7	0.138574
3.86458	h8	0.095742
3.86458	j1	0.479703
3.86458	j2	0.49435
3.86458	j3	0.415882
3.86458	j5	0.453547
3.86458	j7	0.440992
3.86458	j8	0.46244
3.86458	k1	0.468393
3.86458	k6	0.392197
3.86458	k7	0.344521
3.88542	h1	0.0907029
3.88542	h2	0.0705467
3.88542	h3	0.0781053
3.88542	h4	0.0995213
3.88542	h7	0.134795
3.88542	h8	0.0951121
3.88542	j1	0.472334
3.88542	j2	0.479856
3.88542	j3	0.410534
3.88542	j5	0.44432
3.88542	j7	0.42749
3.88542	j8	0.45756
3.88542	k1	0.455441
3.90625	h1	0.0970018
3.90625	h2	0.069287
3.90625	h3	0.0699169
3.90625	h4	0.0913328
3.90625	h7	0.133535
3.90625	h8	0.0894432
3.90625	j1	0.465624
3.90625	j2	0.448685
3.90625	j5	0.432956
3.90625	j7	0.422583
3.90625	k1	0.464009
3.92708	h1	0.0951121
3.92708	h2	0.0655077
3.92708	h3	0.0749559
3.92708	h4	0.0938524
3.92708	h7	0.129126
3.92708	h8	0.0881834
3.92708	j1	0.442742
3.92708	j2	0.419769
3.92708	j5	0.378028
3.92708	j7	0.394254
3.92708	k1	0.473425
3.92708	k2	0.445177
3.92708	k3	0.626177
3.92708	k4	0.40542
3.92708	k5	0.445177
3.92708	k6	0.404373
3.92708	k7	0.360954
3.94792	h1	0.0913328
3.94792	h2	0.0629882
3.94792	h3	0.0680272
3.94792	h4	0.0907029
3.94792	h7	0.122827
3.94792	h8	0.0844041
3.94792	j1	0.431395
3.94792	j2	0.437105
3.94792	j3	0.393712
3.94792	j5	0.416071
3.94792	j7	0.401415
3.94792	k1	0.38868
3.94792	k4	0.393388
3.94792	k5	0.383972
3.94792	k6	0.409605
3.94792	k7	0.357292
3.96875	h1	0.0875535
3.96875	h2	0.0642479
3.96875	h3	0.0673973
3.96875	h4	0.0888133
3.96875	h7	0.118418
3.96875	h8	0.0825145
3.96875	j1	0.427914
3.96875	j2	0.418498
3.96875	j3	0.393911
3.96875	j5	0.415359
3.96875	j7	0.393911
3.96875	j8	0.372986
3.96875	k1	0.29818
3.96875	k4	0.376125
3.96875	k6	0.400188
3.96875	k7	0.359908
3.98958	h1	0.0894432
3.98958	h2	0.0648778
3.98958	h3	0.0730663
3.98958	h4	0.085034
3.98958	h7	0.119048
3.98958	h8	0.0831444
3.98958	j2	0.376837
3.98958	j3	0.372977
3.98958	j5	0.378127
3.98958	j8	0.368521
3.98958	k1	0.435165
3.98958	k6	0.398962
3.98958	k7	0.365771
4.01042	d2	0.316407
4.01042	d3	0.179137
4.01042	d4	0.244707
4.01042	h1	0.0944822
4.01042	h2	0.0686571
4.01042	h3	0.0705467
4.01042	h4	0.0869237
4.01042	h7	0.119048
4.01042	h8	0.0844041
4.01042	j2	0.372797
4.01042	j3	0.380319
4.01042	j5	0.388247
4.01042	j8	0.387913
4.01042	k1	0.402876
4.01042	k6	0.391476
4.01042	k7	0.379155
4.03125	d2	0.409081
4.03125	d3	0.219188
4.03125	d4	0.317012
4.03125	h1	0.0982615
4.03125	h2	0.0699169
4.03125	h3	0.0705467
4.03125	h4	0.0862938
4.03125	h7	0.114638
4.03125	h8	0.0812547
4.03125	j2	0.360494
4.03125	j3	0.380643
4.03125	j5	0.388147
4.03125	j7	0.36357
4.03125	j8	0.404978
4.03125	k1	0.415882
4.03125	k6	0.360954
4.03125	k7	0.331659
4.05208	d2	0.384991
4.05208	d3	0.203062
4.05208	d4	0.301381
4.05208	h1	0.0932225
4.05208	h2	0.0705467
4.05208	h3	0.0699169
4.05208	h4	0.0856639
4.05208	h7	0.113379
4.05208	h8	0.0844041
4.05208	j1	0.377423
4.05208	j2	0.335781
4.05208	j3	0.37736
4.05208	j5	0.368287
4.05208	j7	0.348922
4.05208	j8	0.399584
4.05208	k1	0.421113
4.05208	k3	0.553986
4.05208	k4	0.37874
4.05208	k6	0.368801
4.05208	k7	0.337414
4.07292	d2	0.38923
4.07292	d3	0.181433
4.07292	d4	0.282946
4.07292	h1	0.0900731
4.07292	h2	0.0787352
4.07292	h3	0.0705467
4.07292	h4	0.085034
4.07292	h7	0.110859
4.07292	h8	0.085034
4.07292	j1	0.372463
4.07292	j2	0.314396
4.07292	j3	0.372986
4.07292	j5	0.364093
4.07292	j7	0.339506
4.07292	j8	0.390249
4.07292	k1	0.425821
4.07292	k3	0.510044
4.07292	k4	0.361477
4.07292	k6	0.369324
4.07292	k7	0.341599
4.09375	d2	0.386064
4.09375	d3	0.185185
4.09375	d4	0.279347
4.09375	h1	0.0875535
4.09375	h2	0.0718065
4.09375	h3	0.0705467
4.09375	h4	0.0768456
4.09375	h7	0.0995213
4.09375	h8	0.0774754
4.09375	j1	0.353775
4.09375	j2	0.294373
4.09375	j3	0.363425
4.09375	j5	0.340417
4.09375	j7	0.325301
4.09375	j8	0.392585
4.09375	k2	0.44294
4.09375	k3	0.377433
4.09375	k4	0.36421
4.09375	k5	0.380003
4.09375	k6	0.384179
4.09375	k7	0.338036
4.11458	d2	0.377171
4.11458	d3	0.179431
4.11458	d4	0.265746
4.11458	h1	0.0913328
4.11458	h2	0.0718065
4.11458	h3	0.0705467
4.11458	h4	0.0825145
4.11458	h7	0.10708
4.11458	h8	0.0793651
4.11458	j1	0.332561
4.11458	j2	0.289954
4.11458	j3	0.362668
4.11458	j5	0.336503
4.11458	j7	0.317616
4.11458	j8	0.387913
4.11458	k2	0.412888
4.11458	k3	0.342383
4.11458	k4	0.341481
4.11458	k5	0.358122
4.11458	k6	0.383241
4.11458	k7	0.328945
4.13542	d2	0.340192
4.13542	d3	0.163295
4.13542	d4	0.238904
4.13542	h1	0.0881834
4.13542	h2	0.079995
4.13542	h3	0.079995
4.13542	h4	0.0749559
4.13542	h7	0.101411
4.13542	h8	0.0806248
4.13542	j1	0.307605
4.13542	j2	0.280502
4.13542	j3	0.354127
4.13542	j5	0.326013
4.13542	j7	0.303393
4.13542	j8	0.381031
4.13542	k1	0.381879
4.13542	k2	0.370893
4.13542	k3	0.377171
4.13542	k4	0.337414
4.13542	k5	0.361477
4.13542	k6	0.352584
4.13542	k7	0.32172
4.55208	d2	0.380192
4.55208	d3	0.238589
4.55208	d4	0.21779
4.55208	h1	0.0988914
4.55208	h2	0.0825145
4.55208	h3	0.0724364
4.55208	h4	0.0995213
4.55208	h7	0.10834
4.55208	h8	0.0900731
4.55208	j1	0.212866
4.55208	j2	0.342194
4.55208	j3	0.42666
4.55208	j5	0.384711
4.55208	j7	0.359664
4.55208	j8	0.389491
4.55208	k1	0.338126
4.55208	k2	0.570483
4.55208	k4	0.50852
4.55208	k5	0.488416
4.55208	k6	0.333229
4.55208	k7	0.274377
4.57292	d2	0.381302
4.57292	d3	0.28291
4.57292	d4	0.296258
4.57292	h1	0.131015
4.57292	h2	0.129756
4.57292	h3	0.126606
4.57292	h4	0.137944
4.57292	h7	0.169438
4.57292	h8	0.139834
4.57292	j1	0.306504
4.57292	j2	0.324579
4.57292	j3	0.390177
4.57292	j5	0.374122
4.57292	j7	0.347019
4.57292	j8	0.358167
4.57292	k1	0.36357
4.57292	k2	0.409605
4.57292	k3	0.522599
4.57292	k4	0.354154
4.57292	k5	0.40542
4.57292	k6	0.369847
4.57292	k7	0.333229
4.59375	d2	0.374609
4.59375	d3	0.253813
4.59375	d4	0.298008
4.59375	h1	0.10645
4.59375	h2	0.111489
4.59375	h3	0.10897
4.59375	h4	0.119678
4.59375	h7	0.155581
4.59375	h8	0.122827
4.59375	j1	0.301886
4.59375	j2	0.285904
4.59375	j3	0.376197
4.59375	j5	0.344647
4.59375	j7	0.33147
4.59375	j8	0.351709
4.59375	k1	0.359385
4.59375	k2	0.374032
4.59375	k3	0.466102
4.59375	k4	0.316489
4.59375	k5	0.390772
4.59375	k6	0.3552
4.59375	k7	0.317012
4.61458	d2	0.361874
4.61458	d3	0.247464
4.61458	d4	0.285219
4.61458	h1	0.0976316
4.61458	h2	0.112749
4.61458	h3	0.10897
4.61458	h4	0.114638
4.61458	h7	0.144243
4.61458	h8	0.117788
4.61458	j1	0.285625
4.61458	j2	0.295564
4.61458	j3	0.371417
4.61458	j5	0.337414
4.61458	j7	0.325382
4.61458	j8	0.36357
4.61458	k1	0.343168
4.61458	k2	0.372986
4.61458	k3	0.443607
4.61458	k4	0.33846
4.61458	k5	0.381879
4.61458	k6	0.359385
4.61458	k7	0.336367
4.63542	d2	0.351664
4.63542	d3	0.249502
4.63542	d4	0.278707
4.63542	h1	0.0970018
4.63542	h2	0.101411
4.63542	h3	0.102041
4.63542	h4	0.101411
4.63542	h7	0.134165
4.63542	h8	0.10645
4.63542	j1	0.292651
4.63542	j2	0.305079
4.63542	j3	0.380526
4.63542	j5	0.337522
4.63542	j7	0.326545
4.63542	j8	0.368161
4.63542	k1	0.341175
4.63542	k2	0.385496
4.63542	k3	0.440451
4.63542	k4	0.329973
4.63542	k5	0.394497
4.63542	k6	0.352774
4.63542	k7	0.333842
4.65625	d2	0.367791
4.65625	d3	0.241132
4.65625	d4	0.275252
4.65625	h1	0.101411
4.65625	h2	0.10582
4.65625	h3	0.102041
4.65625	h4	0.10582
4.65625	h7	0.142983
4.65625	h8	0.110859
4.65625	j1	0.306324
4.65625	j2	0.310112
4.65625	j3	0.395264
4.65625	j5	0.336782
4.65625	j7	0.325788
4.65625	j8	0.379904
4.65625	k1	0.326852
4.65625	k2	0.367277
4.65625	k3	0.423224
4.65625	k4	0.316083
4.65625	k5	0.384432
4.65625	k6	0.33984
4.65625	k7	0.329477
4.67708	d2	0.361964
4.67708	d3	0.236478
4.67708	d4	0.278211
4.67708	h1	0.109599
4.67708	h2	0.10582
4.67708	h3	0.0982615
4.67708	h4	0.10897
4.67708	h7	0.144243
4.67708	h8	0.112119
4.67708	j1	0.291803
4.67708	j2	0.289079
4.67708	j3	0.40827
4.67708	j5	0.329459
4.67708	j7	0.322893
4.67708	j8	0.38638
4.67708	k1	0.323813
4.67708	k2	0.364616
4.67708	k3	0.423206
4.67708	k4	0.316489
4.67708	k5	0.379787
4.67708	k6	0.344214
4.67708	k7	0.325382
4.69792	d2	0.349509
4.69792	d3	0.214778
4.69792	d4	0.264041
4.69792	h1	0.109599
4.69792	h2	0.101411
4.69792	h3	0.10519
4.69792	h4	0.10456
4.69792	h7	0.136054
4.69792	h8	0.10771
4.69792	j1	0.285724
4.69792	j2	0.263861
4.69792	j3	0.399431
4.69792	j5	0.304042
4.69792	j7	0.309039
4.69792	j8	0.384179
4.69792	k1	0.321197
4.69792	k2	0.346307
4.69792	k3	0.399665
4.69792	k4	0.310211
4.69792	k5	0.348922
4.69792	k6	0.341599
4.69792	k7	0.329044
4.71875	d2	0.316426
4.71875	d3	0.199535
4.71875	d4	0.251757
4.71875	h1	0.0963719
4.71875	h2	0.0951121
4.71875	h3	0.0932225
4.71875	h4	0.0982615
4.71875	h7	0.130385
4.71875	h8	0.0995213
4.71875	j1	0.268235
4.71875	j2	0.24593
4.71875	j3	0.398249
4.71875	j5	0.289828
4.71875	j7	0.280042
4.71875	j8	0.35869
4.71875	k1	0.333229
4.71875	k2	0.324859
4.71875	k3	0.393388
4.71875	k4	0.30498
4.71875	k5	0.354154
4.71875	k6	0.340029
4.71875	k7	0.326428
4.73958	d2	0.290748
4.73958	d3	0.193717
4.73958	d4	0.236749
4.73958	h1	0.10519
4.73958	h2	0.079995
4.73958	h3	0.0862938
4.73958	h4	0.0894432
4.73958	h7	0.120307
4.73958	h8	0.0900731
4.73958	j1	0.267442
4.73958	j2	0.227495
4.73958	j3	0.382249
4.73958	j5	0.270436
4.73958	j7	0.223202
4.73958	j8	0.348047
4.73958	k1	0.312087
4.73958	k3	0.367755
4.73958	k5	0.342519
4.73958	k6	0.336106
4.73958	k7	0.313233
4.76042	d2	0.276181
4.76042	d3	0.17401
4.76042	d4	0.221371
4.76042	h1	0.0951121
4.76042	h2	0.0774754
4.76042	h3	0.0749559
4.76042	h4	0.0837743
4.76042	h7	0.115898
4.76042	h8	0.079995
4.76042	j1	0.242205
4.76042	j2	0.224419
4.76042	j3	0.376125
4.76042	j5	0.254237
4.76042	j7	0.227558
4.76042	j8	0.356246
4.76042	k1	0.258116
4.76042	k6	0.361216
4.76042	k7	0.198904
4.77014	NA
4.77014	NA
4.77083	NA
4.78125	d2	0.258034
4.78125	d3	0.160102
4.78125	d4	0.208861
4.78125	h1	0.0919627
4.78125	h2	0.0730663
4.78125	h3	0.0774754
4.78125	h4	0.0844041
4.78125	h7	0.110859
4.78125	h8	0.0869237
4.78125	j1	0.225772
4.78125	j2	0.218584
4.78125	j3	0.378812
4.78125	j5	0.250657
4.78125	j7	0.245813
4.78125	j8	0.34775
4.78125	k1	0.270454
4.78125	k6	0.337414
4.78125	k7	0.325905
4.79167	NA
4.79167	NA
4.79167	NA
4.79167	NA
4.79167	NA
4.79167	NA
4.80208	d2	0.242178
4.80208	d3	0.157054
4.80208	d4	0.196099
4.80208	h1	0.0787352
4.80208	h2	0.0699169
4.80208	h3	0.0787352
4.80208	h4	0.0869237
4.80208	h7	0.117788
4.80208	h8	0.0831444
4.80208	j1	0.216266
4.80208	j2	0.191021
4.80208	j3	0.373437
4.80208	j5	0.224861
4.80208	j7	0.234413
4.80208	j8	0.334924
4.80208	k1	0.285101
4.80208	k2	0.291379
4.80208	k3	0.369847
4.80208	k4	0.31335
4.80208	k5	0.324859
4.80208	k6	0.333752
4.80208	k7	0.318058
4.80556	NA
4.82292	d2	0.225493
4.82292	d3	0.151065
4.82292	d4	0.184211
4.82292	h1	0.0762157
4.82292	h2	0.0642479
4.82292	h3	0.0730663
4.82292	h4	0.0793651
4.82292	h7	0.102671
4.82292	h8	0.0749559
4.82292	j1	0.200933
4.82292	j2	0.182543
4.82292	j3	0.372093
4.82292	j5	0.212027
4.82292	j7	0.215779
4.82292	j8	0.31482
4.82292	k1	0.265223
4.82292	k2	0.259992
4.82292	k3	0.381879
4.82292	k4	0.275162
4.82292	k5	0.314396
4.82292	k6	0.322766
4.82292	k7	0.311258
4.84375	d2	0.21512
4.84375	d3	0.12352
4.84375	d4	0.170727
4.84375	h1	0.0806248
4.84375	h2	0.0623583
4.84375	h3	0.0648778
4.84375	h4	0.0781053
4.84375	h7	0.10834
4.84375	h8	0.0762157
4.84375	j1	0.187747
4.84375	j2	0.178412
4.84375	j3	0.36394
4.84375	j5	0.203332
4.84375	j7	0.203242
4.84375	j8	0.302464
4.84375	k1	0.255184
4.84375	k2	0.24685
4.84375	k3	0.374862
4.84375	k4	0.265385
4.84375	k5	0.307073
4.84375	k6	0.325887
4.84375	k7	0.311393
4.86458	d2	0.207562
4.86458	d3	0.136995
4.86458	d4	0.160932
4.86458	h1	0.0736961
4.86458	h2	0.0541698
4.86458	h3	0.0667674
4.86458	h4	0.0774754
4.86458	h7	0.103301
4.86458	h8	0.0711766
4.86458	j1	0.171584
4.86458	j2	0.171061
4.86458	j3	0.364093
4.86458	j5	0.184139
4.86458	j7	0.194078
4.86458	j8	0.28824
4.86458	k1	0.250675
4.86458	k2	0.236514
4.86458	k3	0.376341
[truncated: 10,208 more rows]

## Sheet: Figure_2
days_drying	predicted_wp	leaf_no	leaf_id	plant_id	emb_percent
2.53883	-1.05934	15	d1_15	d1	0
2.56309	-1.0605	15	d1_15	d1	0
2.58735	-1.06167	15	d1_15	d1	0
2.6116	-1.06283	15	d1_15	d1	0
2.63586	-1.06399	15	d1_15	d1	0
2.66012	-1.06516	15	d1_15	d1	0
2.68436	-1.06632	15	d1_15	d1	0
2.7086	-1.06749	15	d1_15	d1	0
2.73285	-1.06865	15	d1_15	d1	0
2.75711	-1.06982	15	d1_15	d1	0
2.78137	-1.07098	15	d1_15	d1	0
2.80561	-1.07214	15	d1_15	d1	0
2.82987	-1.07331	15	d1_15	d1	0
2.85411	-1.07447	15	d1_15	d1	0
2.87837	-1.07564	15	d1_15	d1	0
2.90262	-1.0768	15	d1_15	d1	0
2.92687	-1.07796	15	d1_15	d1	0
2.95112	-1.07913	15	d1_15	d1	0
2.97538	-1.08029	15	d1_15	d1	0
2.99963	-1.08146	15	d1_15	d1	0
3.02389	-1.08262	15	d1_15	d1	0
3.04814	-1.08379	15	d1_15	d1	0
3.0724	-1.08495	15	d1_15	d1	0
3.09666	-1.08611	15	d1_15	d1	0
3.12091	-1.08728	15	d1_15	d1	0
3.14517	-1.08844	15	d1_15	d1	0
3.16941	-1.08961	15	d1_15	d1	0
3.19367	-1.09077	15	d1_15	d1	0
3.21793	-1.09194	15	d1_15	d1	0
3.24218	-1.0931	15	d1_15	d1	0
3.26644	-1.09426	15	d1_15	d1	0
3.29069	-1.09543	15	d1_15	d1	0
3.31494	-1.09659	15	d1_15	d1	0
3.3392	-1.09776	15	d1_15	d1	0
3.36345	-1.09892	15	d1_15	d1	0
3.38771	-1.10009	15	d1_15	d1	0
3.41196	-1.10125	15	d1_15	d1	0
3.43622	-1.10241	15	d1_15	d1	0
3.46046	-1.10358	15	d1_15	d1	0
3.48472	-1.10474	15	d1_15	d1	0
3.50898	-1.10591	15	d1_15	d1	0
3.53323	-1.10707	15	d1_15	d1	0
3.55749	-1.10824	15	d1_15	d1	0
3.58174	-1.1094	15	d1_15	d1	0
3.60601	-1.11057	15	d1_15	d1	0
3.63027	-1.11173	15	d1_15	d1	0
3.65453	-1.11289	15	d1_15	d1	0
3.67877	-1.11406	15	d1_15	d1	0
3.70303	-1.11522	15	d1_15	d1	0
3.72728	-1.11639	15	d1_15	d1	0
3.75154	-1.11755	15	d1_15	d1	0
3.77581	-1.11872	15	d1_15	d1	0
3.80007	-1.11988	15	d1_15	d1	0
3.82432	-1.12105	15	d1_15	d1	0
3.84856	-1.12221	15	d1_15	d1	0
3.87282	-1.12337	15	d1_15	d1	0
3.89709	-1.12454	15	d1_15	d1	0
3.92134	-1.1257	15	d1_15	d1	0
3.9456	-1.12687	15	d1_15	d1	0
3.96985	-1.12803	15	d1_15	d1	0
3.99411	-1.1292	15	d1_15	d1	0
4.01836	-1.13036	15	d1_15	d1	0
4.04262	-1.13152	15	d1_15	d1	0
4.06686	-1.13269	15	d1_15	d1	0
4.09112	-1.13385	15	d1_15	d1	0
4.11537	-1.13502	15	d1_15	d1	0
4.13963	-1.13618	15	d1_15	d1	0
4.16388	-1.13735	15	d1_15	d1	0
4.18811	-1.13851	15	d1_15	d1	0
4.21237	-1.13967	15	d1_15	d1	0
4.23663	-1.14084	15	d1_15	d1	0
4.26088	-1.142	15	d1_15	d1	0
4.28514	-1.14317	15	d1_15	d1	0
4.3094	-1.14433	15	d1_15	d1	0
4.33366	-1.1455	15	d1_15	d1	0
4.35791	-1.14666	15	d1_15	d1	0
4.38215	-1.14782	15	d1_15	d1	0
4.40641	-1.14899	15	d1_15	d1	0
4.43066	-1.15015	15	d1_15	d1	0
4.45492	-1.15132	15	d1_15	d1	0
4.47917	-1.15248	15	d1_15	d1	0
4.50341	-1.15364	15	d1_15	d1	0
4.52767	-1.15481	15	d1_15	d1	0
4.55193	-1.15597	15	d1_15	d1	0
4.57618	-1.15714	15	d1_15	d1	0
4.60045	-1.1583	15	d1_15	d1	0
4.6247	-1.15947	15	d1_15	d1	0
4.64896	-1.16063	15	d1_15	d1	0
4.67321	-1.16179	15	d1_15	d1	0
4.69745	-1.16296	15	d1_15	d1	0
4.72171	-1.16412	15	d1_15	d1	0
4.74597	-1.16529	15	d1_15	d1	0
4.77022	-1.16645	15	d1_15	d1	0
4.79448	-1.16762	15	d1_15	d1	0
4.81874	-1.16878	15	d1_15	d1	0
4.84299	-1.16994	15	d1_15	d1	0
4.86725	-1.17111	15	d1_15	d1	0
4.89149	-1.17227	15	d1_15	d1	0
4.91575	-1.17344	15	d1_15	d1	0
4.94001	-1.1746	15	d1_15	d1	0
4.96426	-1.17577	15	d1_15	d1	0
4.98853	-1.17693	15	d1_15	d1	0
5.01278	-1.1781	15	d1_15	d1	0
5.03704	-1.17926	15	d1_15	d1	0
5.0613	-1.18042	15	d1_15	d1	0
5.08554	-1.18159	15	d1_15	d1	0
5.1098	-1.18275	15	d1_15	d1	0
5.13406	-1.18392	15	d1_15	d1	0
5.15832	-1.18508	15	d1_15	d1	0
5.18258	-1.18625	15	d1_15	d1	0
5.20684	-1.18741	15	d1_15	d1	0
5.23109	-1.18857	15	d1_15	d1	0
5.25535	-1.18974	15	d1_15	d1	0
5.27961	-1.1909	15	d1_15	d1	0
5.30385	-1.19207	15	d1_15	d1	0
5.32811	-1.19323	15	d1_15	d1	0
5.35237	-1.1944	15	d1_15	d1	0
5.37663	-1.19556	15	d1_15	d1	0
5.40088	-1.19673	15	d1_15	d1	0
5.42514	-1.19789	15	d1_15	d1	0
5.4494	-1.19905	15	d1_15	d1	0
5.47365	-1.20022	15	d1_15	d1	0
5.49789	-1.20138	15	d1_15	d1	0
5.52215	-1.20255	15	d1_15	d1	0
5.54641	-1.20371	15	d1_15	d1	0
5.57067	-1.20488	15	d1_15	d1	0
5.59492	-1.20604	15	d1_15	d1	0
5.61917	-1.2072	15	d1_15	d1	0
5.64343	-1.20837	15	d1_15	d1	0
5.66769	-1.20953	15	d1_15	d1	0
5.69194	-1.2107	15	d1_15	d1	0
5.71619	-1.21186	15	d1_15	d1	0
5.74045	-1.21303	15	d1_15	d1	0
5.76471	-1.21419	15	d1_15	d1	0
5.78897	-1.21535	15	d1_15	d1	0
5.81322	-1.21652	15	d1_15	d1	0
5.83747	-1.21768	15	d1_15	d1	0
5.86171	-1.21885	15	d1_15	d1	0
5.88596	-1.22001	15	d1_15	d1	0
5.91022	-1.22118	15	d1_15	d1	0
5.93448	-1.22234	15	d1_15	d1	0
5.95873	-1.2235	15	d1_15	d1	0
5.98299	-1.22467	15	d1_15	d1	0
6.00725	-1.22583	15	d1_15	d1	0
6.0315	-1.227	15	d1_15	d1	0
6.05576	-1.22816	15	d1_15	d1	0
6.08001	-1.22933	15	d1_15	d1	0
6.10429	-1.23049	15	d1_15	d1	0
6.12855	-1.23166	15	d1_15	d1	0
6.15281	-1.23282	15	d1_15	d1	0
6.17707	-1.23398	15	d1_15	d1	0
6.20133	-1.23515	15	d1_15	d1	0
6.22559	-1.23631	15	d1_15	d1	0
6.24984	-1.23748	15	d1_15	d1	0
6.2741	-1.23864	15	d1_15	d1	0
6.29836	-1.23981	15	d1_15	d1	0
6.32262	-1.24097	15	d1_15	d1	0
6.34687	-1.24214	15	d1_15	d1	0
6.37113	-1.2433	15	d1_15	d1	0
6.39538	-1.24446	15	d1_15	d1	0
6.41964	-1.24563	15	d1_15	d1	0
6.4439	-1.24679	15	d1_15	d1	0
6.46815	-1.24796	15	d1_15	d1	0
6.49242	-1.24912	15	d1_15	d1	0
6.51668	-1.25029	15	d1_15	d1	0
6.54093	-1.25145	15	d1_15	d1	0
6.56519	-1.25262	15	d1_15	d1	0
6.58944	-1.25378	15	d1_15	d1	0
6.61369	-1.25494	15	d1_15	d1	0
6.63795	-1.25611	15	d1_15	d1	0
6.6622	-1.25727	15	d1_15	d1	0
6.68645	-1.25844	15	d1_15	d1	0
6.71069	-1.2596	15	d1_15	d1	0
6.73494	-1.26076	15	d1_15	d1	0
6.7592	-1.26193	15	d1_15	d1	0
6.78344	-1.26309	15	d1_15	d1	0
6.8077	-1.26426	15	d1_15	d1	0
6.83194	-1.26542	15	d1_15	d1	0
6.8562	-1.26659	15	d1_15	d1	0
6.88046	-1.26775	15	d1_15	d1	0
6.90472	-1.26891	15	d1_15	d1	0
6.92897	-1.27008	15	d1_15	d1	0
6.95322	-1.27124	15	d1_15	d1	0
6.97748	-1.27241	15	d1_15	d1	0
7.00172	-1.27357	15	d1_15	d1	0
7.02598	-1.27474	15	d1_15	d1	0
7.05023	-1.2759	15	d1_15	d1	0
7.07448	-1.27706	15	d1_15	d1	0
7.09873	-1.27823	15	d1_15	d1	0
7.12297	-1.27939	15	d1_15	d1	0
7.14723	-1.28056	15	d1_15	d1	0
7.17147	-1.28172	15	d1_15	d1	0
7.19572	-1.28288	15	d1_15	d1	0
7.21998	-1.28405	15	d1_15	d1	0
7.24421	-1.28521	15	d1_15	d1	0
7.26846	-1.28638	15	d1_15	d1	0
7.29272	-1.28754	15	d1_15	d1	0
7.31698	-1.2887	15	d1_15	d1	0
7.34122	-1.28987	15	d1_15	d1	0
7.36546	-1.29103	15	d1_15	d1	0
7.38971	-1.2922	15	d1_15	d1	0
7.41397	-1.29336	15	d1_15	d1	0
7.43823	-1.29452	15	d1_15	d1	0
7.46248	-1.29569	15	d1_15	d1	0
7.48674	-1.29685	15	d1_15	d1	0
7.51098	-1.29802	15	d1_15	d1	0
7.53524	-1.29918	15	d1_15	d1	0
7.5595	-1.30035	15	d1_15	d1	0
7.58375	-1.30151	15	d1_15	d1	0
7.60802	-1.30268	15	d1_15	d1	0
7.63227	-1.30384	15	d1_15	d1	0
7.65654	-1.305	15	d1_15	d1	0
7.68079	-1.30617	15	d1_15	d1	0
7.70507	-1.30733	15	d1_15	d1	0
7.72933	-1.3085	15	d1_15	d1	0
7.75359	-1.30966	15	d1_15	d1	0
7.77785	-1.31083	15	d1_15	d1	0
7.80212	-1.31199	15	d1_15	d1	0
7.82638	-1.31316	15	d1_15	d1	0
7.85064	-1.31432	15	d1_15	d1	0
7.87488	-1.31549	15	d1_15	d1	0
7.89914	-1.31665	15	d1_15	d1	0
7.9234	-1.31781	15	d1_15	d1	0
7.94766	-1.31898	15	d1_15	d1	0
7.97192	-1.32014	15	d1_15	d1	0
7.99618	-1.32131	15	d1_15	d1	0
8.02043	-1.32247	15	d1_15	d1	0
8.04469	-1.32364	15	d1_15	d1	0
8.06895	-1.3248	15	d1_15	d1	0
8.09319	-1.32597	15	d1_15	d1	0
8.11745	-1.32713	15	d1_15	d1	0
8.14171	-1.32829	15	d1_15	d1	0
8.16596	-1.32946	15	d1_15	d1	0
8.19022	-1.33062	15	d1_15	d1	0
8.21447	-1.33179	15	d1_15	d1	0
8.23872	-1.33295	15	d1_15	d1	0
8.26299	-1.33412	15	d1_15	d1	0
8.28723	-1.33528	15	d1_15	d1	0
8.31148	-1.33644	15	d1_15	d1	0
8.33573	-1.33761	15	d1_15	d1	0
8.35998	-1.33877	15	d1_15	d1	0
8.38422	-1.33994	15	d1_15	d1	0
8.40848	-1.3411	15	d1_15	d1	0
8.43275	-1.34227	15	d1_15	d1	0
8.457	-1.34343	15	d1_15	d1	0
8.48125	-1.34459	15	d1_15	d1	0
8.50551	-1.34576	15	d1_15	d1	0
8.52977	-1.34692	15	d1_15	d1	0
8.55403	-1.34809	15	d1_15	d1	0
8.57829	-1.34925	15	d1_15	d1	0
8.60255	-1.35042	15	d1_15	d1	0
8.62681	-1.35158	15	d1_15	d1	0
8.65106	-1.35274	15	d1_15	d1	0
8.67532	-1.35391	15	d1_15	d1	0
8.69957	-1.35507	15	d1_15	d1	0
8.72383	-1.35624	15	d1_15	d1	0
8.74808	-1.3574	15	d1_15	d1	0
8.77233	-1.35857	15	d1_15	d1	0
8.79659	-1.35973	15	d1_15	d1	0
8.82084	-1.36089	15	d1_15	d1	0
8.84509	-1.36206	15	d1_15	d1	0
8.86935	-1.36322	15	d1_15	d1	0
8.8936	-1.36439	15	d1_15	d1	0
8.91786	-1.36555	15	d1_15	d1	0
8.94211	-1.36672	15	d1_15	d1	0
8.96637	-1.36788	15	d1_15	d1	0
8.99062	-1.36904	15	d1_15	d1	0
9.01488	-1.37021	15	d1_15	d1	0
9.03916	-1.37137	15	d1_15	d1	0
9.06341	-1.37254	15	d1_15	d1	0
9.08767	-1.3737	15	d1_15	d1	0
9.11193	-1.37487	15	d1_15	d1	0
9.13618	-1.37603	15	d1_15	d1	0
9.16044	-1.3772	15	d1_15	d1	0
9.1847	-1.37836	15	d1_15	d1	0
9.20896	-1.37953	15	d1_15	d1	0
9.23323	-1.38069	15	d1_15	d1	0
9.25749	-1.38186	15	d1_15	d1	0
9.28175	-1.38302	15	d1_15	d1	0
9.30601	-1.38418	15	d1_15	d1	0
9.33027	-1.38535	15	d1_15	d1	0
9.35454	-1.38651	15	d1_15	d1	0
9.37878	-1.38768	15	d1_15	d1	0
9.40304	-1.38884	15	d1_15	d1	0
9.4273	-1.39001	15	d1_15	d1	0
9.45156	-1.39117	15	d1_15	d1	0
9.47581	-1.39234	15	d1_15	d1	0
9.50007	-1.3935	15	d1_15	d1	0
9.52432	-1.39466	15	d1_15	d1	0
9.54858	-1.39583	15	d1_15	d1	0
9.57282	-1.39699	15	d1_15	d1	0
9.59708	-1.39816	15	d1_15	d1	0
9.62135	-1.39932	15	d1_15	d1	0
9.64561	-1.40049	15	d1_15	d1	0
9.66986	-1.40165	15	d1_15	d1	0
9.69412	-1.40281	15	d1_15	d1	0
9.71838	-1.40398	15	d1_15	d1	0
9.74263	-1.40514	15	d1_15	d1	0
9.76688	-1.40631	15	d1_15	d1	0
9.79113	-1.40747	15	d1_15	d1	0
9.81539	-1.40864	15	d1_15	d1	0
9.83965	-1.4098	15	d1_15	d1	0
9.8639	-1.41096	15	d1_15	d1	0
9.88815	-1.41213	15	d1_15	d1	0
9.91241	-1.41329	15	d1_15	d1	0
9.93667	-1.41446	15	d1_15	d1	0
9.96091	-1.41562	15	d1_15	d1	0
9.98517	-1.41679	15	d1_15	d1	0
10.0094	-1.41795	15	d1_15	d1	0
10.0337	-1.41912	15	d1_15	d1	0
10.058	-1.42028	15	d1_15	d1	0
10.0822	-1.42144	15	d1_15	d1	0
10.1065	-1.42261	15	d1_15	d1	0
10.1307	-1.42377	15	d1_15	d1	0
10.155	-1.42494	15	d1_15	d1	0
10.1792	-1.4261	15	d1_15	d1	0
10.2035	-1.42727	15	d1_15	d1	0
10.2278	-1.42843	15	d1_15	d1	0
10.252	-1.4296	15	d1_15	d1	0
10.2763	-1.43076	15	d1_15	d1	0
10.3005	-1.43192	15	d1_15	d1	0
10.3248	-1.43309	15	d1_15	d1	0
10.349	-1.43425	15	d1_15	d1	0
10.3733	-1.43542	15	d1_15	d1	0
10.3976	-1.43658	15	d1_15	d1	0
10.4218	-1.43775	15	d1_15	d1	0
10.4461	-1.43891	15	d1_15	d1	0
10.4703	-1.44008	15	d1_15	d1	0
10.4946	-1.44124	15	d1_15	d1	0
10.5188	-1.4424	15	d1_15	d1	0
10.5431	-1.44357	15	d1_15	d1	0
10.5673	-1.44473	15	d1_15	d1	0
10.5916	-1.4459	15	d1_15	d1	0
10.6158	-1.44706	15	d1_15	d1	0
10.6401	-1.44822	15	d1_15	d1	0
10.6644	-1.44939	15	d1_15	d1	0
10.6886	-1.45055	15	d1_15	d1	0
10.7129	-1.45172	15	d1_15	d1	0
10.7371	-1.45288	15	d1_15	d1	0
10.7614	-1.45405	15	d1_15	d1	0
10.7856	-1.45521	15	d1_15	d1	0
10.8099	-1.45638	15	d1_15	d1	0
10.8341	-1.45754	15	d1_15	d1	0
10.8584	-1.4587	15	d1_15	d1	0
10.8826	-1.45987	15	d1_15	d1	0
10.9069	-1.46103	15	d1_15	d1	0
10.9311	-1.4622	15	d1_15	d1	0
10.9554	-1.46336	15	d1_15	d1	0
10.9797	-1.46452	15	d1_15	d1	0
11.0039	-1.46569	15	d1_15	d1	0
11.0282	-1.46685	15	d1_15	d1	0
11.0524	-1.46802	15	d1_15	d1	0
11.0767	-1.46918	15	d1_15	d1	0
11.1009	-1.47035	15	d1_15	d1	0
11.1252	-1.47151	15	d1_15	d1	0
11.1494	-1.47268	15	d1_15	d1	0
11.1737	-1.47384	15	d1_15	d1	0
11.198	-1.475	15	d1_15	d1	0
11.2222	-1.47617	15	d1_15	d1	0
11.2464	-1.47733	15	d1_15	d1	0
11.2707	-1.4785	15	d1_15	d1	0
11.295	-1.47966	15	d1_15	d1	0
11.3192	-1.48082	15	d1_15	d1	0
11.3435	-1.48199	15	d1_15	d1	0
11.3677	-1.48315	15	d1_15	d1	0
11.392	-1.48432	15	d1_15	d1	0
11.4163	-1.48548	15	d1_15	d1	0
11.4405	-1.48665	15	d1_15	d1	0
11.4648	-1.48781	15	d1_15	d1	0
11.4891	-1.48898	15	d1_15	d1	0
11.5133	-1.49014	15	d1_15	d1	0
11.5376	-1.49131	15	d1_15	d1	0
11.5619	-1.49247	15	d1_15	d1	0
11.5861	-1.49364	15	d1_15	d1	0
11.6104	-1.4948	15	d1_15	d1	0
11.6347	-1.49597	15	d1_15	d1	0
11.6589	-1.49713	15	d1_15	d1	0
11.6832	-1.4983	15	d1_15	d1	0
11.7075	-1.49946	15	d1_15	d1	0
11.7317	-1.50063	15	d1_15	d1	0
11.756	-1.50179	15	d1_15	d1	0
11.7803	-1.50296	15	d1_15	d1	0
11.8045	-1.50412	15	d1_15	d1	0
11.8288	-1.50529	15	d1_15	d1	0
11.8531	-1.50645	15	d1_15	d1	0
11.8773	-1.50762	15	d1_15	d1	0
11.9016	-1.50878	15	d1_15	d1	0
11.9259	-1.50995	15	d1_15	d1	0
11.9501	-1.51111	15	d1_15	d1	0
11.9744	-1.51228	15	d1_15	d1	0
11.9987	-1.51344	15	d1_15	d1	0
12.0229	-1.51461	15	d1_15	d1	0
12.0472	-1.51577	15	d1_15	d1	0
12.0714	-1.51693	15	d1_15	d1	0
12.0957	-1.5181	15	d1_15	d1	0
12.12	-1.51926	15	d1_15	d1	0
12.1443	-1.52043	15	d1_15	d1	0
12.1685	-1.52159	15	d1_15	d1	0
12.1928	-1.52276	15	d1_15	d1	0
12.217	-1.52392	15	d1_15	d1	0
12.2413	-1.52509	15	d1_15	d1	0
12.2656	-1.52625	15	d1_15	d1	0
12.2898	-1.52742	15	d1_15	d1	0
12.3141	-1.52858	15	d1_15	d1	0
12.3384	-1.52975	15	d1_15	d1	0
12.3626	-1.53091	15	d1_15	d1	0
12.3869	-1.53208	15	d1_15	d1	0
12.4112	-1.53324	15	d1_15	d1	0
12.4354	-1.53441	15	d1_15	d1	0
12.4597	-1.53557	15	d1_15	d1	0
12.484	-1.53674	15	d1_15	d1	0
12.5082	-1.5379	15	d1_15	d1	0
12.5325	-1.53907	15	d1_15	d1	0
12.5567	-1.54023	15	d1_15	d1	0
12.581	-1.54139	15	d1_15	d1	0
12.6053	-1.54256	15	d1_15	d1	0
12.6295	-1.54372	15	d1_15	d1	0
12.6538	-1.54489	15	d1_15	d1	0
12.6781	-1.54605	15	d1_15	d1	0
12.7023	-1.54722	15	d1_15	d1	0
12.7266	-1.54838	15	d1_15	d1	0
12.7509	-1.54955	15	d1_15	d1	0
12.7751	-1.55071	15	d1_15	d1	0
12.7994	-1.55188	15	d1_15	d1	0
12.8237	-1.55304	15	d1_15	d1	0
12.8479	-1.55421	15	d1_15	d1	0
12.8722	-1.55537	15	d1_15	d1	0
12.8965	-1.55654	15	d1_15	d1	0
12.9207	-1.5577	15	d1_15	d1	0
12.945	-1.55887	15	d1_15	d1	0
12.9693	-1.56003	15	d1_15	d1	0
12.9935	-1.5612	15	d1_15	d1	0
13.0178	-1.56236	15	d1_15	d1	0
13.0421	-1.56353	15	d1_15	d1	0
13.0663	-1.56469	15	d1_15	d1	0
13.0906	-1.56586	15	d1_15	d1	0
13.1149	-1.56702	15	d1_15	d1	0
13.1391	-1.56819	15	d1_15	d1	0
13.1634	-1.56935	15	d1_15	d1	0
13.1877	-1.57052	15	d1_15	d1	0
13.2119	-1.57168	15	d1_15	d1	0
13.2362	-1.57285	15	d1_15	d1	0
13.2605	-1.57401	15	d1_15	d1	0
13.2847	-1.57518	15	d1_15	d1	0
13.309	-1.57634	15	d1_15	d1	0
13.3332	-1.5775	15	d1_15	d1	0
13.3575	-1.57867	15	d1_15	d1	0
13.3818	-1.57983	15	d1_15	d1	0
13.4061	-1.581	15	d1_15	d1	0
13.4303	-1.58217	15	d1_15	d1	0
13.4546	-1.58333	15	d1_15	d1	0
13.4789	-1.58449	15	d1_15	d1	0
13.5031	-1.58566	15	d1_15	d1	0
13.5274	-1.58682	15	d1_15	d1	0
13.5516	-1.58799	15	d1_15	d1	0
13.5759	-1.58915	15	d1_15	d1	0
13.6001	-1.59032	15	d1_15	d1	0
13.6244	-1.59148	15	d1_15	d1	0
13.6486	-1.59265	15	d1_15	d1	0
13.6729	-1.59381	15	d1_15	d1	0
13.6972	-1.59497	15	d1_15	d1	0
13.7214	-1.59614	15	d1_15	d1	0
13.7456	-1.5973	15	d1_15	d1	0
13.7699	-1.59847	15	d1_15	d1	0
13.7942	-1.59963	15	d1_15	d1	0
13.8184	-1.60079	15	d1_15	d1	0
13.8427	-1.60196	15	d1_15	d1	0
13.8669	-1.60312	15	d1_15	d1	0
13.8912	-1.60429	15	d1_15	d1	0
13.9154	-1.60545	15	d1_15	d1	0
13.9397	-1.60662	15	d1_15	d1	0
13.964	-1.60778	15	d1_15	d1	0
13.9882	-1.60895	15	d1_15	d1	0
14.0125	-1.61011	15	d1_15	d1	0
14.0367	-1.61128	15	d1_15	d1	0
14.061	-1.61244	15	d1_15	d1	0
14.0853	-1.6136	15	d1_15	d1	0
14.1095	-1.61477	15	d1_15	d1	0
14.1338	-1.61593	15	d1_15	d1	0
14.158	-1.6171	15	d1_15	d1	0
14.1823	-1.61826	15	d1_15	d1	0
14.2065	-1.61943	15	d1_15	d1	0
14.2308	-1.62059	15	d1_15	d1	0
14.2551	-1.62175	15	d1_15	d1	0
14.2793	-1.62292	15	d1_15	d1	0
14.3036	-1.62408	15	d1_15	d1	0
14.3278	-1.62525	15	d1_15	d1	0
14.3521	-1.62641	15	d1_15	d1	0
14.3763	-1.62758	15	d1_15	d1	0
14.4006	-1.62874	15	d1_15	d1	0
14.4249	-1.62991	15	d1_15	d1	0
14.4491	-1.63107	15	d1_15	d1	0
14.4734	-1.63224	15	d1_15	d1	0
14.4976	-1.6334	15	d1_15	d1	0
14.5219	-1.63456	15	d1_15	d1	0
14.5461	-1.63573	15	d1_15	d1	0
14.5704	-1.63689	15	d1_15	d1	0
14.5946	-1.63806	15	d1_15	d1	0
14.6189	-1.63922	15	d1_15	d1	0
14.6431	-1.64038	15	d1_15	d1	0
14.6674	-1.64155	15	d1_15	d1	0
14.6917	-1.64271	15	d1_15	d1	0
14.7159	-1.64388	15	d1_15	d1	0
14.7402	-1.64504	15	d1_15	d1	0
14.7644	-1.64621	15	d1_15	d1	0
14.7887	-1.64737	15	d1_15	d1	0
14.813	-1.64854	15	d1_15	d1	0
14.8372	-1.6497	15	d1_15	d1	0
14.8615	-1.65086	15	d1_15	d1	0
14.8857	-1.65203	15	d1_15	d1	0
14.91	-1.65319	15	d1_15	d1	0
14.9342	-1.65436	15	d1_15	d1	0
14.9585	-1.65552	15	d1_15	d1	0
14.9827	-1.65669	15	d1_15	d1	0
15.007	-1.65785	15	d1_15	d1	0
15.0312	-1.65901	15	d1_15	d1	0
15.0555	-1.66018	15	d1_15	d1	0
15.0798	-1.66134	15	d1_15	d1	0
15.104	-1.66251	15	d1_15	d1	0
15.1283	-1.66367	15	d1_15	d1	0
15.1525	-1.66484	15	d1_15	d1	0
15.1768	-1.666	15	d1_15	d1	0
15.201	-1.66716	15	d1_15	d1	0
15.2253	-1.66833	15	d1_15	d1	0
15.2495	-1.66949	15	d1_15	d1	0
15.2737	-1.67066	15	d1_15	d1	0
15.298	-1.67182	15	d1_15	d1	0
15.3223	-1.67298	15	d1_15	d1	0
15.3465	-1.67415	15	d1_15	d1	0
15.3707	-1.67531	15	d1_15	d1	0
15.395	-1.67648	15	d1_15	d1	0
15.4192	-1.67764	15	d1_15	d1	0
15.4435	-1.6788	15	d1_15	d1	0
15.4677	-1.67997	15	d1_15	d1	0
15.492	-1.68113	15	d1_15	d1	0
15.5162	-1.6823	15	d1_15	d1	0
15.5405	-1.68346	15	d1_15	d1	0
15.5647	-1.68462	15	d1_15	d1	0
15.589	-1.68579	15	d1_15	d1	0
15.6133	-1.68695	15	d1_15	d1	0
15.6375	-1.68812	15	d1_15	d1	0
15.6612	-1.68926	15	d1_15	d1	0
15.6855	-1.69042	15	d1_15	d1	0
15.7097	-1.69158	15	d1_15	d1	0
15.7339	-1.69275	15	d1_15	d1	0
15.7582	-1.69391	15	d1_15	d1	0
15.7824	-1.69507	15	d1_15	d1	0
15.8067	-1.69624	15	d1_15	d1	0
15.8309	-1.6974	15	d1_15	d1	0
15.8552	-1.69857	15	d1_15	d1	0
15.8794	-1.69973	15	d1_15	d1	0
15.9037	-1.70089	15	d1_15	d1	0
15.9279	-1.70206	15	d1_15	d1	0
15.9522	-1.70322	15	d1_15	d1	0
15.9764	-1.70439	15	d1_15	d1	0
16.0007	-1.70555	15	d1_15	d1	0
16.0249	-1.70672	15	d1_15	d1	0
16.0492	-1.70788	15	d1_15	d1	0
16.0734	-1.70904	15	d1_15	d1	0
16.0977	-1.71021	15	d1_15	d1	0
16.1219	-1.71137	15	d1_15	d1	0
16.1462	-1.71254	15	d1_15	d1	0
16.1704	-1.7137	15	d1_15	d1	0
16.1947	-1.71486	15	d1_15	d1	0
16.2189	-1.71603	15	d1_15	d1	0
16.2432	-1.71719	15	d1_15	d1	0
16.2674	-1.71835	15	d1_15	d1	0
16.2917	-1.71952	15	d1_15	d1	0
16.3159	-1.72068	15	d1_15	d1	0
16.3402	-1.72185	15	d1_15	d1	0
16.3644	-1.72301	15	d1_15	d1	0
16.3887	-1.72417	15	d1_15	d1	0
16.4129	-1.72534	15	d1_15	d1	0
16.4372	-1.7265	15	d1_15	d1	0
16.4614	-1.72767	15	d1_15	d1	0
16.4857	-1.72883	15	d1_15	d1	0
16.5099	-1.73	15	d1_15	d1	0
16.5342	-1.73116	15	d1_15	d1	0
16.5584	-1.73232	15	d1_15	d1	0
16.5827	-1.73349	15	d1_15	d1	0
16.6069	-1.73465	15	d1_15	d1	0
16.6312	-1.73582	15	d1_15	d1	0
16.6554	-1.73698	15	d1_15	d1	0
16.6797	-1.73815	15	d1_15	d1	0
16.7039	-1.73931	15	d1_15	d1	0
16.7282	-1.74047	15	d1_15	d1	0
16.7524	-1.74164	15	d1_15	d1	0
16.7767	-1.7428	15	d1_15	d1	0
16.8009	-1.74396	15	d1_15	d1	0
16.8252	-1.74513	15	d1_15	d1	0
16.8494	-1.74629	15	d1_15	d1	0
16.8737	-1.74746	15	d1_15	d1	0
16.8979	-1.74862	15	d1_15	d1	0
16.9222	-1.74979	15	d1_15	d1	0
16.9464	-1.75095	15	d1_15	d1	0
16.9707	-1.75211	15	d1_15	d1	0
16.9949	-1.75328	15	d1_15	d1	0
17.0192	-1.75444	15	d1_15	d1	0
17.0434	-1.75561	15	d1_15	d1	0
17.0677	-1.75677	15	d1_15	d1	0
17.0919	-1.75793	15	d1_15	d1	0
17.1162	-1.7591	15	d1_15	d1	0
17.1404	-1.76026	15	d1_15	d1	0
17.1647	-1.76143	15	d1_15	d1	0
17.1889	-1.76259	15	d1_15	d1	0
17.2132	-1.76375	15	d1_15	d1	0
17.2374	-1.76492	15	d1_15	d1	0
17.2617	-1.76608	15	d1_15	d1	0
17.2859	-1.76725	15	d1_15	d1	0
17.3102	-1.76841	15	d1_15	d1	0
17.3345	-1.76958	15	d1_15	d1	0
17.3587	-1.77074	15	d1_15	d1	0
17.383	-1.77191	15	d1_15	d1	0
17.4072	-1.77307	15	d1_15	d1	0
17.4315	-1.77423	15	d1_15	d1	0
17.4557	-1.7754	15	d1_15	d1	0
17.48	-1.77656	15	d1_15	d1	0
17.5043	-1.77773	15	d1_15	d1	0
17.5285	-1.77889	15	d1_15	d1	0
17.5528	-1.78006	15	d1_15	d1	0
17.577	-1.78122	15	d1_15	d1	0
17.6013	-1.78239	15	d1_15	d1	0
17.6256	-1.78355	15	d1_15	d1	0
17.6498	-1.78471	15	d1_15	d1	0
17.6741	-1.78588	15	d1_15	d1	0
17.6983	-1.78704	15	d1_15	d1	0
17.7226	-1.78821	15	d1_15	d1	0
17.7469	-1.78937	15	d1_15	d1	0
17.7711	-1.79054	15	d1_15	d1	0
17.7954	-1.7917	15	d1_15	d1	0
17.8196	-1.79287	15	d1_15	d1	0
17.8439	-1.79403	15	d1_15	d1	0
17.8681	-1.79519	15	d1_15	d1	0
17.8924	-1.79636	15	d1_15	d1	0
17.9167	-1.79752	15	d1_15	d1	0
17.9409	-1.79869	15	d1_15	d1	0
17.9652	-1.79985	15	d1_15	d1	0
17.9894	-1.80102	15	d1_15	d1	0
18.0137	-1.80218	15	d1_15	d1	0
18.0379	-1.80335	15	d1_15	d1	0
18.0622	-1.80451	15	d1_15	d1	0
18.0864	-1.80567	15	d1_15	d1	0
18.1107	-1.80684	15	d1_15	d1	0
18.135	-1.808	15	d1_15	d1	0
18.1592	-1.80917	15	d1_15	d1	0
18.1835	-1.81033	15	d1_15	d1	0
18.2077	-1.8115	15	d1_15	d1	0
18.232	-1.81266	15	d1_15	d1	0
18.2563	-1.81383	15	d1_15	d1	0
18.2805	-1.81499	15	d1_15	d1	0
18.3048	-1.81615	15	d1_15	d1	0
18.329	-1.81732	15	d1_15	d1	0
18.3533	-1.81848	15	d1_15	d1	0
18.3775	-1.81965	15	d1_15	d1	0
18.4018	-1.82081	15	d1_15	d1	0
18.426	-1.82198	15	d1_15	d1	0
18.4503	-1.82314	15	d1_15	d1	0
18.4745	-1.8243	15	d1_15	d1	0
18.4988	-1.82547	15	d1_15	d1	0
18.5231	-1.82663	15	d1_15	d1	0
18.5473	-1.8278	15	d1_15	d1	0
18.5716	-1.82896	15	d1_15	d1	0
18.5958	-1.83013	15	d1_15	d1	0
18.6201	-1.83129	15	d1_15	d1	0
18.6443	-1.83245	15	d1_15	d1	0
18.6686	-1.83362	15	d1_15	d1	0
18.6928	-1.83478	15	d1_15	d1	0
18.7171	-1.83595	15	d1_15	d1	0
18.7414	-1.83711	15	d1_15	d1	0
18.7656	-1.83828	15	d1_15	d1	0
18.7899	-1.83944	15	d1_15	d1	0
18.8141	-1.8406	15	d1_15	d1	0
18.8384	-1.84177	15	d1_15	d1	0
18.8626	-1.84293	15	d1_15	d1	0
18.8869	-1.8441	15	d1_15	d1	0
18.9111	-1.84526	15	d1_15	d1	0
18.9354	-1.84643	15	d1_15	d1	0
18.9596	-1.84759	15	d1_15	d1	0
18.9839	-1.84875	15	d1_15	d1	0
19.0081	-1.84992	15	d1_15	d1	0
19.0324	-1.85108	15	d1_15	d1	0
19.0567	-1.85225	15	d1_15	d1	0
19.0809	-1.85341	15	d1_15	d1	0
19.1052	-1.85458	15	d1_15	d1	0
19.1294	-1.85574	15	d1_15	d1	0
19.1537	-1.8569	15	d1_15	d1	0
19.1779	-1.85807	15	d1_15	d1	0
19.2022	-1.85923	15	d1_15	d1	0
19.2264	-1.8604	15	d1_15	d1	0
19.2507	-1.86156	15	d1_15	d1	0
19.2749	-1.86273	15	d1_15	d1	0
19.2992	-1.86389	15	d1_15	d1	0
19.3234	-1.86505	15	d1_15	d1	0
19.3477	-1.86622	15	d1_15	d1	0
19.372	-1.86738	15	d1_15	d1	0
19.3962	-1.86855	15	d1_15	d1	0
19.4205	-1.86971	15	d1_15	d1	0
19.4447	-1.87088	15	d1_15	d1	0
19.469	-1.87204	15	d1_15	d1	0
19.4925	-1.87317	15	d1_15	d1	0
19.5168	-1.87434	15	d1_15	d1	0
19.5411	-1.8755	15	d1_15	d1	0
19.5653	-1.87666	15	d1_15	d1	0
19.5895	-1.87783	15	d1_15	d1	0
19.6138	-1.87899	15	d1_15	d1	14
19.638	-1.88016	15	d1_15	d1	14
19.6623	-1.88132	15	d1_15	d1	14
19.6865	-1.88248	15	d1_15	d1	14
19.7108	-1.88365	15	d1_15	d1	14
19.735	-1.88481	15	d1_15	d1	14
19.7593	-1.88597	15	d1_15	d1	14
19.7835	-1.88714	15	d1_15	d1	14
19.8078	-1.8883	15	d1_15	d1	14
19.832	-1.88947	15	d1_15	d1	14
19.8562	-1.89063	15	d1_15	d1	14
19.8805	-1.89179	15	d1_15	d1	14
19.9047	-1.89296	15	d1_15	d1	14
19.929	-1.89412	15	d1_15	d1	14
19.9532	-1.89529	15	d1_15	d1	14
19.9775	-1.89645	15	d1_15	d1	14
20.0017	-1.89761	15	d1_15	d1	14
20.026	-1.89878	15	d1_15	d1	14
20.0502	-1.89994	15	d1_15	d1	14
20.0745	-1.90111	15	d1_15	d1	14
20.0987	-1.90227	15	d1_15	d1	14
20.1229	-1.90343	15	d1_15	d1	14
20.1472	-1.9046	15	d1_15	d1	14
20.1714	-1.90576	15	d1_15	d1	14
20.1957	-1.90692	15	d1_15	d1	14
20.2199	-1.90809	15	d1_15	d1	14
20.2441	-1.90925	15	d1_15	d1	14
20.2684	-1.91041	15	d1_15	d1	14
20.2926	-1.91158	15	d1_15	d1	14
20.3411	-1.91391	15	d1_15	d1	14
20.3654	-1.91507	15	d1_15	d1	14
20.3896	-1.91623	15	d1_15	d1	14
20.4139	-1.9174	15	d1_15	d1	14
20.4381	-1.91856	15	d1_15	d1	14
20.4623	-1.91972	15	d1_15	d1	14
20.4866	-1.92089	15	d1_15	d1	14
20.5108	-1.92205	15	d1_15	d1	14
20.5351	-1.92322	15	d1_15	d1	14
2.51833	-1.03954	14	d1_14	d1	0
2.52237	-1.03977	14	d1_14	d1	0
2.52642	-1.04	14	d1_14	d1	0
2.53046	-1.04023	14	d1_14	d1	0
2.5345	-1.04046	14	d1_14	d1	0
2.53854	-1.04069	14	d1_14	d1	0
2.54259	-1.04092	14	d1_14	d1	0
2.54663	-1.04115	14	d1_14	d1	0
2.55068	-1.04138	14	d1_14	d1	0
2.55472	-1.04161	14	d1_14	d1	0
2.55876	-1.04184	14	d1_14	d1	0
2.5628	-1.04207	14	d1_14	d1	0
2.56684	-1.0423	14	d1_14	d1	0
2.57089	-1.04253	14	d1_14	d1	0
2.57493	-1.04276	14	d1_14	d1	0
2.57897	-1.04299	14	d1_14	d1	0
2.58301	-1.04322	14	d1_14	d1	0
2.58706	-1.04345	14	d1_14	d1	0
2.5911	-1.04368	14	d1_14	d1	0
2.59515	-1.04391	14	d1_14	d1	0
2.59919	-1.04414	14	d1_14	d1	0
2.60323	-1.04437	14	d1_14	d1	0
2.60728	-1.0446	14	d1_14	d1	0
2.61132	-1.04483	14	d1_14	d1	0
2.61536	-1.04506	14	d1_14	d1	0
2.61941	-1.04529	14	d1_14	d1	0
2.62345	-1.04552	14	d1_14	d1	0
2.62749	-1.04575	14	d1_14	d1	0
2.63154	-1.04598	14	d1_14	d1	0
2.63558	-1.04621	14	d1_14	d1	0
2.63962	-1.04644	14	d1_14	d1	0
2.64366	-1.04667	14	d1_14	d1	0
2.6477	-1.0469	14	d1_14	d1	0
2.65175	-1.04713	14	d1_14	d1	0
2.65579	-1.04736	14	d1_14	d1	0
2.65983	-1.04759	14	d1_14	d1	0
2.66387	-1.04782	14	d1_14	d1	0
2.66792	-1.04805	14	d1_14	d1	0
2.67196	-1.04828	14	d1_14	d1	0
2.676	-1.04851	14	d1_14	d1	0
2.68003	-1.04874	14	d1_14	d1	0
2.68407	-1.04897	14	d1_14	d1	0
2.68812	-1.0492	14	d1_14	d1	0
2.69215	-1.04943	14	d1_14	d1	0
2.6962	-1.04966	14	d1_14	d1	0
2.70024	-1.04989	14	d1_14	d1	0
2.70428	-1.05012	14	d1_14	d1	0
2.70832	-1.05035	14	d1_14	d1	0
2.71236	-1.05058	14	d1_14	d1	0
2.7164	-1.05081	14	d1_14	d1	0
2.72044	-1.05104	14	d1_14	d1	0
2.72449	-1.05127	14	d1_14	d1	0
2.72853	-1.0515	14	d1_14	d1	0
2.73257	-1.05173	14	d1_14	d1	0
2.73661	-1.05196	14	d1_14	d1	0
2.74065	-1.05219	14	d1_14	d1	0
2.74469	-1.05242	14	d1_14	d1	0
2.74873	-1.05265	14	d1_14	d1	0
2.75278	-1.05288	14	d1_14	d1	0
2.75682	-1.05311	14	d1_14	d1	0
2.76086	-1.05334	14	d1_14	d1	0
2.76491	-1.05357	14	d1_14	d1	0
2.76895	-1.0538	14	d1_14	d1	0
2.77299	-1.05403	14	d1_14	d1	0
2.77704	-1.05426	14	d1_14	d1	0
2.78108	-1.05449	14	d1_14	d1	0
2.78512	-1.05472	14	d1_14	d1	0
2.78917	-1.05495	14	d1_14	d1	0
2.79321	-1.05518	14	d1_14	d1	0
2.79725	-1.05541	14	d1_14	d1	0
2.80128	-1.05564	14	d1_14	d1	0
2.80532	-1.05587	14	d1_14	d1	0
2.80938	-1.0561	14	d1_14	d1	0
2.81341	-1.05633	14	d1_14	d1	0
2.81745	-1.05656	14	d1_14	d1	0
2.82149	-1.05678	14	d1_14	d1	0
2.82554	-1.05702	14	d1_14	d1	0
2.82958	-1.05725	14	d1_14	d1	0
2.83362	-1.05747	14	d1_14	d1	0
2.83766	-1.0577	14	d1_14	d1	0
2.84171	-1.05793	14	d1_14	d1	0
2.84575	-1.05816	14	d1_14	d1	0
2.84979	-1.05839	14	d1_14	d1	0
2.85383	-1.05862	14	d1_14	d1	0
2.85787	-1.05885	14	d1_14	d1	0
2.86191	-1.05908	14	d1_14	d1	0
2.86596	-1.05931	14	d1_14	d1	0
2.87	-1.05954	14	d1_14	d1	0
2.87404	-1.05977	14	d1_14	d1	0
2.87808	-1.06	14	d1_14	d1	0
2.88212	-1.06023	14	d1_14	d1	0
2.88616	-1.06046	14	d1_14	d1	0
2.89021	-1.06069	14	d1_14	d1	0
2.89425	-1.06092	14	d1_14	d1	0
2.89829	-1.06115	14	d1_14	d1	0
2.90234	-1.06138	14	d1_14	d1	0
2.90638	-1.06161	14	d1_14	d1	0
2.91042	-1.06184	14	d1_14	d1	0
2.91446	-1.06207	14	d1_14	d1	0
2.91851	-1.0623	14	d1_14	d1	0
2.92255	-1.06253	14	d1_14	d1	0
2.92659	-1.06276	14	d1_14	d1	0
2.93063	-1.06299	14	d1_14	d1	0
2.93466	-1.06322	14	d1_14	d1	0
2.93872	-1.06345	14	d1_14	d1	0
2.94275	-1.06368	14	d1_14	d1	0
2.94679	-1.06391	14	d1_14	d1	0
2.95084	-1.06414	14	d1_14	d1	0
2.95488	-1.06437	14	d1_14	d1	0
2.95894	-1.0646	14	d1_14	d1	0
2.96297	-1.06483	14	d1_14	d1	0
2.96701	-1.06506	14	d1_14	d1	0
2.97105	-1.06529	14	d1_14	d1	0
2.97509	-1.06552	14	d1_14	d1	0
2.97914	-1.06575	14	d1_14	d1	0
2.98318	-1.06598	14	d1_14	d1	0
2.98722	-1.06621	14	d1_14	d1	0
2.99126	-1.06644	14	d1_14	d1	0
2.99531	-1.06667	14	d1_14	d1	0
2.99935	-1.0669	14	d1_14	d1	0
3.00339	-1.06713	14	d1_14	d1	0
3.00743	-1.06736	14	d1_14	d1	0
3.01148	-1.06759	14	d1_14	d1	0
3.01552	-1.06782	14	d1_14	d1	0
3.01956	-1.06805	14	d1_14	d1	0
3.02361	-1.06828	14	d1_14	d1	0
3.02765	-1.06851	14	d1_14	d1	0
3.03169	-1.06874	14	d1_14	d1	0
3.03573	-1.06897	14	d1_14	d1	0
3.03977	-1.0692	14	d1_14	d1	0
3.04382	-1.06943	14	d1_14	d1	0
3.04786	-1.06966	14	d1_14	d1	0
3.0519	-1.06989	14	d1_14	d1	0
3.05594	-1.07012	14	d1_14	d1	0
3.05998	-1.07035	14	d1_14	d1	0
3.06403	-1.07058	14	d1_14	d1	0
3.06807	-1.07081	14	d1_14	d1	0
3.07211	-1.07104	14	d1_14	d1	0
3.07616	-1.07127	14	d1_14	d1	0
3.0802	-1.0715	14	d1_14	d1	0
3.08424	-1.07173	14	d1_14	d1	0
3.08829	-1.07196	14	d1_14	d1	0
3.09233	-1.07219	14	d1_14	d1	0
3.09637	-1.07242	14	d1_14	d1	0
3.10042	-1.07265	14	d1_14	d1	0
3.10446	-1.07288	14	d1_14	d1	0
3.1085	-1.07311	14	d1_14	d1	0
3.11255	-1.07334	14	d1_14	d1	0
3.11659	-1.07357	14	d1_14	d1	0
3.12062	-1.0738	14	d1_14	d1	0
3.12466	-1.07403	14	d1_14	d1	0
3.12872	-1.07426	14	d1_14	d1	0
3.13277	-1.07449	14	d1_14	d1	0
3.13681	-1.07472	14	d1_14	d1	0
3.14084	-1.07495	14	d1_14	d1	0
3.14488	-1.07518	14	d1_14	d1	0
3.14892	-1.07541	14	d1_14	d1	0
3.15296	-1.07564	14	d1_14	d1	0
3.157	-1.07587	14	d1_14	d1	0
3.16104	-1.0761	14	d1_14	d1	0
3.16509	-1.07633	14	d1_14	d1	0
3.16913	-1.07656	14	d1_14	d1	0
3.17317	-1.07679	14	d1_14	d1	0
3.17721	-1.07702	14	d1_14	d1	0
3.18125	-1.07725	14	d1_14	d1	0
3.1853	-1.07748	14	d1_14	d1	0
3.18934	-1.07771	14	d1_14	d1	0
3.19339	-1.07794	14	d1_14	d1	0
3.19743	-1.07817	14	d1_14	d1	0
3.20147	-1.0784	14	d1_14	d1	0
3.20552	-1.07863	14	d1_14	d1	0
3.20956	-1.07886	14	d1_14	d1	0
3.2136	-1.07909	14	d1_14	d1	0
3.21764	-1.07932	14	d1_14	d1	0
3.22168	-1.07955	14	d1_14	d1	0
3.22573	-1.07978	14	d1_14	d1	0
3.22977	-1.08001	14	d1_14	d1	0
3.23381	-1.08024	14	d1_14	d1	0
3.23785	-1.08047	14	d1_14	d1	0
3.2419	-1.0807	14	d1_14	d1	0
3.24594	-1.08093	14	d1_14	d1	0
3.24998	-1.08116	14	d1_14	d1	0
3.25402	-1.08139	14	d1_14	d1	0
3.25807	-1.08162	14	d1_14	d1	0
3.26211	-1.08185	14	d1_14	d1	0
3.26615	-1.08208	14	d1_14	d1	0
3.2702	-1.08231	14	d1_14	d1	0
3.27424	-1.08254	14	d1_14	d1	0
3.27828	-1.08277	14	d1_14	d1	0
3.28233	-1.083	14	d1_14	d1	0
3.28637	-1.08323	14	d1_14	d1	0
3.29041	-1.08346	14	d1_14	d1	0
3.29444	-1.08369	14	d1_14	d1	0
3.29848	-1.08392	14	d1_14	d1	0
3.30253	-1.08415	14	d1_14	d1	0
3.30657	-1.08438	14	d1_14	d1	0
3.31061	-1.08461	14	d1_14	d1	0
3.31465	-1.08484	14	d1_14	d1	0
3.3187	-1.08507	14	d1_14	d1	0
3.32274	-1.0853	14	d1_14	d1	0
3.32678	-1.08553	14	d1_14	d1	0
3.33082	-1.08576	14	d1_14	d1	0
3.33486	-1.08599	14	d1_14	d1	0
3.33891	-1.08622	14	d1_14	d1	0
3.34296	-1.08645	14	d1_14	d1	0
3.347	-1.08668	14	d1_14	d1	0
3.35104	-1.08691	14	d1_14	d1	0
3.35508	-1.08714	14	d1_14	d1	0
3.35912	-1.08737	14	d1_14	d1	0
3.36316	-1.0876	14	d1_14	d1	0
3.3672	-1.08783	14	d1_14	d1	0
3.37124	-1.08806	14	d1_14	d1	0
3.37529	-1.08829	14	d1_14	d1	0
3.37933	-1.08852	14	d1_14	d1	0
3.38337	-1.08875	14	d1_14	d1	0
3.38742	-1.08898	14	d1_14	d1	0
3.39146	-1.08921	14	d1_14	d1	0
3.39551	-1.08944	14	d1_14	d1	0
3.39955	-1.08967	14	d1_14	d1	0
3.40359	-1.0899	14	d1_14	d1	0
3.40763	-1.09013	14	d1_14	d1	0
3.41168	-1.09036	14	d1_14	d1	0
3.41572	-1.09059	14	d1_14	d1	0
3.41976	-1.09082	14	d1_14	d1	0
3.42381	-1.09105	14	d1_14	d1	0
3.42785	-1.09128	14	d1_14	d1	0
3.43189	-1.09151	14	d1_14	d1	0
3.43593	-1.09174	14	d1_14	d1	0
3.43998	-1.09197	14	d1_14	d1	0
3.44402	-1.0922	14	d1_14	d1	0
3.44806	-1.09243	14	d1_14	d1	0
3.45209	-1.09266	14	d1_14	d1	0
3.45613	-1.09288	14	d1_14	d1	0
3.46019	-1.09312	14	d1_14	d1	0
3.46422	-1.09335	14	d1_14	d1	0
3.46826	-1.09357	14	d1_14	d1	0
3.47231	-1.09381	14	d1_14	d1	0
3.47635	-1.09404	14	d1_14	d1	0
3.48039	-1.09426	14	d1_14	d1	0
3.48443	-1.09449	14	d1_14	d1	0
3.48848	-1.09473	14	d1_14	d1	0
3.49252	-1.09495	14	d1_14	d1	0
3.49656	-1.09518	14	d1_14	d1	0
3.5006	-1.09541	14	d1_14	d1	0
3.50465	-1.09564	14	d1_14	d1	0
3.50869	-1.09587	14	d1_14	d1	0
3.51273	-1.0961	14	d1_14	d1	0
3.51678	-1.09633	14	d1_14	d1	0
3.52082	-1.09656	14	d1_14	d1	0
3.52486	-1.09679	14	d1_14	d1	0
3.5289	-1.09702	14	d1_14	d1	0
3.53294	-1.09725	14	d1_14	d1	0
3.53699	-1.09748	14	d1_14	d1	0
3.54103	-1.09771	14	d1_14	d1	0
3.54507	-1.09794	14	d1_14	d1	0
3.54912	-1.09817	14	d1_14	d1	0
3.55316	-1.0984	14	d1_14	d1	0
3.5572	-1.09863	14	d1_14	d1	0
3.56125	-1.09886	14	d1_14	d1	0
3.56529	-1.09909	14	d1_14	d1	0
3.56933	-1.09932	14	d1_14	d1	0
3.57337	-1.09955	14	d1_14	d1	0
3.57742	-1.09978	14	d1_14	d1	0
3.58146	-1.10001	14	d1_14	d1	0
3.5855	-1.10024	14	d1_14	d1	0
3.58954	-1.10047	14	d1_14	d1	0
3.59359	-1.1007	14	d1_14	d1	0
3.59764	-1.10093	14	d1_14	d1	0
3.60168	-1.10116	14	d1_14	d1	0
3.60572	-1.10139	14	d1_14	d1	0
3.60977	-1.10162	14	d1_14	d1	0
3.61381	-1.10185	14	d1_14	d1	0
3.61786	-1.10208	14	d1_14	d1	0
3.6219	-1.10231	14	d1_14	d1	0
3.62594	-1.10254	14	d1_14	d1	0
3.62998	-1.10277	14	d1_14	d1	0
3.63403	-1.103	14	d1_14	d1	0
3.63807	-1.10323	14	d1_14	d1	0
3.64211	-1.10346	14	d1_14	d1	0
3.64616	-1.10369	14	d1_14	d1	0
3.6502	-1.10392	14	d1_14	d1	0
3.65424	-1.10415	14	d1_14	d1	0
3.65829	-1.10438	14	d1_14	d1	0
3.66233	-1.10461	14	d1_14	d1	0
3.66637	-1.10484	14	d1_14	d1	0
3.67041	-1.10507	14	d1_14	d1	0
3.67444	-1.1053	14	d1_14	d1	0
3.67848	-1.10553	14	d1_14	d1	0
3.68253	-1.10576	14	d1_14	d1	0
3.68657	-1.10599	14	d1_14	d1	0
3.69061	-1.10622	14	d1_14	d1	0
3.69465	-1.10645	14	d1_14	d1	0
3.6987	-1.10668	14	d1_14	d1	0
3.70274	-1.10691	14	d1_14	d1	0
3.70679	-1.10714	14	d1_14	d1	0
3.71083	-1.10737	14	d1_14	d1	0
3.71487	-1.1076	14	d1_14	d1	0
3.71891	-1.10783	14	d1_14	d1	0
3.72296	-1.10806	14	d1_14	d1	0
3.727	-1.10829	14	d1_14	d1	0
3.73104	-1.10852	14	d1_14	d1	0
3.73508	-1.10875	14	d1_14	d1	0
3.73913	-1.10898	14	d1_14	d1	0
3.74317	-1.10921	14	d1_14	d1	0
3.74721	-1.10944	14	d1_14	d1	0
3.75126	-1.10967	14	d1_14	d1	0
3.7553	-1.1099	14	d1_14	d1	0
3.75935	-1.11013	14	d1_14	d1	0
3.76339	-1.11036	14	d1_14	d1	0
3.76744	-1.11059	14	d1_14	d1	0
3.77148	-1.11082	14	d1_14	d1	0
3.77552	-1.11105	14	d1_14	d1	0
3.77956	-1.11128	14	d1_14	d1	0
3.78361	-1.11151	14	d1_14	d1	0
3.78765	-1.11174	14	d1_14	d1	0
3.7917	-1.11197	14	d1_14	d1	0
3.79574	-1.1122	14	d1_14	d1	0
3.79978	-1.11243	14	d1_14	d1	0
3.80382	-1.11266	14	d1_14	d1	0
3.80787	-1.11289	14	d1_14	d1	0
3.81191	-1.11312	14	d1_14	d1	0
3.81595	-1.11335	14	d1_14	d1	0
3.81999	-1.11358	14	d1_14	d1	0
3.82404	-1.11381	14	d1_14	d1	0
3.82808	-1.11404	14	d1_14	d1	0
3.83212	-1.11427	14	d1_14	d1	0
3.83616	-1.1145	14	d1_14	d1	0
3.8402	-1.11473	14	d1_14	d1	0
3.84424	-1.11496	14	d1_14	d1	0
3.84829	-1.11519	14	d1_14	d1	0
3.85233	-1.11542	14	d1_14	d1	0
3.85637	-1.11565	14	d1_14	d1	0
3.86042	-1.11588	14	d1_14	d1	0
3.86446	-1.11611	14	d1_14	d1	0
3.8685	-1.11634	14	d1_14	d1	0
3.87255	-1.11657	14	d1_14	d1	0
3.87659	-1.1168	14	d1_14	d1	0
3.88063	-1.11703	14	d1_14	d1	0
3.88468	-1.11726	14	d1_14	d1	0
3.88872	-1.11749	14	d1_14	d1	0
3.89275	-1.11772	14	d1_14	d1	0
3.89681	-1.11795	14	d1_14	d1	0
3.90084	-1.11818	14	d1_14	d1	0
3.90488	-1.11841	14	d1_14	d1	0
3.90892	-1.11864	14	d1_14	d1	0
3.91297	-1.11887	14	d1_14	d1	0
3.91701	-1.1191	14	d1_14	d1	0
3.92106	-1.11933	14	d1_14	d1	0
3.9251	-1.11956	14	d1_14	d1	0
3.92914	-1.11979	14	d1_14	d1	0
3.93318	-1.12002	14	d1_14	d1	0
3.93722	-1.12025	14	d1_14	d1	0
3.94127	-1.12048	14	d1_14	d1	0
3.94531	-1.12071	14	d1_14	d1	0
3.94936	-1.12094	14	d1_14	d1	0
3.9534	-1.12117	14	d1_14	d1	0
3.95744	-1.1214	14	d1_14	d1	0
3.96149	-1.12163	14	d1_14	d1	0
3.96553	-1.12186	14	d1_14	d1	0
3.96957	-1.12209	14	d1_14	d1	0
3.97361	-1.12232	14	d1_14	d1	0
3.97766	-1.12255	14	d1_14	d1	0
3.9817	-1.12278	14	d1_14	d1	0
3.98574	-1.12301	14	d1_14	d1	0
3.98978	-1.12324	14	d1_14	d1	0
3.99382	-1.12347	14	d1_14	d1	0
3.99787	-1.1237	14	d1_14	d1	0
4.00191	-1.12393	14	d1_14	d1	0
4.00595	-1.12416	14	d1_14	d1	0
4.00999	-1.12439	14	d1_14	d1	0
4.01403	-1.12462	14	d1_14	d1	0
4.01807	-1.12485	14	d1_14	d1	0
4.02211	-1.12508	14	d1_14	d1	0
4.02616	-1.12531	14	d1_14	d1	0
4.0302	-1.12554	14	d1_14	d1	0
4.03424	-1.12577	14	d1_14	d1	0
4.03829	-1.126	14	d1_14	d1	0
4.04233	-1.12623	14	d1_14	d1	0
4.04638	-1.12646	14	d1_14	d1	0
4.05042	-1.12669	14	d1_14	d1	0
4.05446	-1.12692	14	d1_14	d1	0
4.0585	-1.12715	14	d1_14	d1	0
4.06253	-1.12738	14	d1_14	d1	0
4.06659	-1.12761	14	d1_14	d1	0
4.07062	-1.12784	14	d1_14	d1	0
4.07466	-1.12807	14	d1_14	d1	0
4.07872	-1.1283	14	d1_14	d1	0
4.08275	-1.12853	14	d1_14	d1	0
4.08679	-1.12876	14	d1_14	d1	0
4.09084	-1.12899	14	d1_14	d1	0
4.09488	-1.12922	14	d1_14	d1	0
4.09892	-1.12945	14	d1_14	d1	0
4.10296	-1.12968	14	d1_14	d1	0
4.10701	-1.12991	14	d1_14	d1	0
4.11105	-1.13014	14	d1_14	d1	0
4.11509	-1.13037	14	d1_14	d1	0
4.11913	-1.1306	14	d1_14	d1	0
4.12317	-1.13083	14	d1_14	d1	0
4.12722	-1.13106	14	d1_14	d1	0
4.13126	-1.13129	14	d1_14	d1	0
4.1353	-1.13152	14	d1_14	d1	0
4.13934	-1.13175	14	d1_14	d1	0
4.14339	-1.13198	14	d1_14	d1	0
4.14743	-1.13221	14	d1_14	d1	0
4.15147	-1.13244	14	d1_14	d1	0
4.15551	-1.13267	14	d1_14	d1	0
4.15955	-1.1329	14	d1_14	d1	0
4.16359	-1.13313	14	d1_14	d1	0
4.16763	-1.13336	14	d1_14	d1	0
4.17167	-1.13359	14	d1_14	d1	0
4.17571	-1.13382	14	d1_14	d1	0
4.17976	-1.13405	14	d1_14	d1	0
4.1838	-1.13428	14	d1_14	d1	0
4.18784	-1.13451	14	d1_14	d1	0
4.19187	-1.13474	14	d1_14	d1	0
4.19593	-1.13497	14	d1_14	d1	0
4.19997	-1.1352	14	d1_14	d1	0
4.204	-1.13543	14	d1_14	d1	0
4.20804	-1.13566	14	d1_14	d1	0
4.21209	-1.13589	14	d1_14	d1	0
4.21613	-1.13612	14	d1_14	d1	0
4.22017	-1.13635	14	d1_14	d1	0
4.22421	-1.13658	14	d1_14	d1	0
4.22826	-1.13681	14	d1_14	d1	0
4.2323	-1.13704	14	d1_14	d1	0
4.23634	-1.13727	14	d1_14	d1	0
4.24039	-1.1375	14	d1_14	d1	0
4.24443	-1.13773	14	d1_14	d1	0
4.24847	-1.13796	14	d1_14	d1	0
4.25252	-1.13819	14	d1_14	d1	0
4.25655	-1.13841	14	d1_14	d1	0
4.2606	-1.13865	14	d1_14	d1	0
4.26464	-1.13888	14	d1_14	d1	0
4.26868	-1.1391	14	d1_14	d1	0
4.27272	-1.13933	14	d1_14	d1	0
4.27676	-1.13956	14	d1_14	d1	0
4.28081	-1.13979	14	d1_14	d1	0
4.28485	-1.14002	14	d1_14	d1	0
4.2889	-1.14025	14	d1_14	d1	0
4.29294	-1.14048	14	d1_14	d1	0
4.29698	-1.14071	14	d1_14	d1	0
4.30103	-1.14094	14	d1_14	d1	0
4.30508	-1.14118	14	d1_14	d1	0
4.30912	-1.14141	14	d1_14	d1	0
4.31316	-1.14163	14	d1_14	d1	0
4.3172	-1.14186	14	d1_14	d1	0
4.32124	-1.14209	14	d1_14	d1	0
4.32529	-1.14232	14	d1_14	d1	0
4.32933	-1.14255	14	d1_14	d1	0
4.33337	-1.14278	14	d1_14	d1	0
4.33741	-1.14301	14	d1_14	d1	0
4.34146	-1.14324	14	d1_14	d1	0
4.3455	-1.14347	14	d1_14	d1	0
4.34954	-1.1437	14	d1_14	d1	0
4.35358	-1.14393	14	d1_14	d1	0
4.35762	-1.14416	14	d1_14	d1	0
4.36166	-1.14439	14	d1_14	d1	0
4.36569	-1.14462	14	d1_14	d1	0
4.36975	-1.14485	14	d1_14	d1	0
4.37378	-1.14508	14	d1_14	d1	0
4.37782	-1.14531	14	d1_14	d1	0
4.38187	-1.14554	14	d1_14	d1	0
4.38591	-1.14577	14	d1_14	d1	0
4.38995	-1.146	14	d1_14	d1	0
4.394	-1.14623	14	d1_14	d1	0
4.39804	-1.14646	14	d1_14	d1	0
4.40208	-1.14669	14	d1_14	d1	0
4.40612	-1.14692	14	d1_14	d1	0
4.41016	-1.14715	14	d1_14	d1	0
4.4142	-1.14738	14	d1_14	d1	0
4.41825	-1.14761	14	d1_14	d1	0
4.42229	-1.14784	14	d1_14	d1	0
4.42633	-1.14807	14	d1_14	d1	0
4.43037	-1.1483	14	d1_14	d1	0
4.43442	-1.14853	14	d1_14	d1	0
4.43846	-1.14876	14	d1_14	d1	0
4.4425	-1.14899	14	d1_14	d1	0
4.44655	-1.14922	14	d1_14	d1	0
4.45059	-1.14945	14	d1_14	d1	0
4.45464	-1.14968	14	d1_14	d1	0
4.45868	-1.14991	14	d1_14	d1	0
4.46272	-1.15014	14	d1_14	d1	0
4.46676	-1.15037	14	d1_14	d1	0
4.4708	-1.1506	14	d1_14	d1	0
4.47484	-1.15083	14	d1_14	d1	0
4.47888	-1.15106	14	d1_14	d1	0
4.48292	-1.15129	14	d1_14	d1	0
4.48697	-1.15152	14	d1_14	d1	0
4.49101	-1.15175	14	d1_14	d1	0
4.49505	-1.15198	14	d1_14	d1	0
4.49909	-1.15221	14	d1_14	d1	0
4.50312	-1.15244	14	d1_14	d1	0
4.50718	-1.15267	14	d1_14	d1	0
4.51122	-1.1529	14	d1_14	d1	0
4.51525	-1.15313	14	d1_14	d1	0
4.51931	-1.15336	14	d1_14	d1	0
4.52334	-1.15359	14	d1_14	d1	0
4.52738	-1.15382	14	d1_14	d1	0
4.53142	-1.15405	14	d1_14	d1	0
4.53547	-1.15428	14	d1_14	d1	0
4.53951	-1.15451	14	d1_14	d1	0
4.54355	-1.15474	14	d1_14	d1	0
4.5476	-1.15497	14	d1_14	d1	0
4.55164	-1.1552	14	d1_14	d1	0
4.55569	-1.15543	14	d1_14	d1	0
4.55973	-1.15566	14	d1_14	d1	0
4.56377	-1.15589	14	d1_14	d1	0
4.56782	-1.15612	14	d1_14	d1	0
4.57186	-1.15635	14	d1_14	d1	0
4.5759	-1.15658	14	d1_14	d1	0
4.57994	-1.15681	14	d1_14	d1	0
4.58399	-1.15704	14	d1_14	d1	0
4.58803	-1.15727	14	d1_14	d1	0
4.59207	-1.1575	14	d1_14	d1	0
4.59612	-1.15773	14	d1_14	d1	0
4.60016	-1.15796	14	d1_14	d1	0
4.60421	-1.15819	14	d1_14	d1	0
4.60825	-1.15842	14	d1_14	d1	0
4.61229	-1.15865	14	d1_14	d1	0
4.61633	-1.15888	14	d1_14	d1	0
4.62038	-1.15911	14	d1_14	d1	0
4.62442	-1.15934	14	d1_14	d1	0
4.62846	-1.15957	14	d1_14	d1	0
4.6325	-1.1598	14	d1_14	d1	0
4.63654	-1.16003	14	d1_14	d1	0
4.64059	-1.16026	14	d1_14	d1	0
4.64463	-1.16049	14	d1_14	d1	0
4.64867	-1.16072	14	d1_14	d1	0
4.65271	-1.16095	14	d1_14	d1	0
4.65676	-1.16118	14	d1_14	d1	0
4.6608	-1.16141	14	d1_14	d1	0
4.66484	-1.16164	14	d1_14	d1	0
4.66888	-1.16187	14	d1_14	d1	0
4.67293	-1.1621	14	d1_14	d1	0
4.67697	-1.16233	14	d1_14	d1	0
4.68101	-1.16256	14	d1_14	d1	0
4.68505	-1.16279	14	d1_14	d1	0
4.68909	-1.16302	14	d1_14	d1	0
4.69314	-1.16325	14	d1_14	d1	0
4.69718	-1.16348	14	d1_14	d1	0
4.70122	-1.16371	14	d1_14	d1	0
4.70525	-1.16394	14	d1_14	d1	0
4.70931	-1.16417	14	d1_14	d1	0
4.71334	-1.1644	14	d1_14	d1	0
4.71738	-1.16463	14	d1_14	d1	0
4.72142	-1.16486	14	d1_14	d1	0
4.72547	-1.16509	14	d1_14	d1	0
4.72951	-1.16532	14	d1_14	d1	0
4.73355	-1.16555	14	d1_14	d1	0
4.7376	-1.16578	14	d1_14	d1	0
4.74164	-1.16601	14	d1_14	d1	0
4.74568	-1.16624	14	d1_14	d1	0
4.74972	-1.16647	14	d1_14	d1	0
4.75377	-1.1667	14	d1_14	d1	0
4.75781	-1.16693	14	d1_14	d1	0
4.76185	-1.16716	14	d1_14	d1	0
4.7659	-1.16739	14	d1_14	d1	0
4.76994	-1.16762	14	d1_14	d1	0
4.77398	-1.16785	14	d1_14	d1	0
4.77802	-1.16808	14	d1_14	d1	0
4.78207	-1.16831	14	d1_14	d1	0
4.78611	-1.16854	14	d1_14	d1	0
4.79015	-1.16877	14	d1_14	d1	0
4.7942	-1.169	14	d1_14	d1	0
4.79824	-1.16923	14	d1_14	d1	0
4.80228	-1.16946	14	d1_14	d1	0
4.80633	-1.16969	14	d1_14	d1	0
4.81037	-1.16992	14	d1_14	d1	0
4.81441	-1.17015	14	d1_14	d1	0
4.81845	-1.17038	14	d1_14	d1	0
4.8225	-1.17061	14	d1_14	d1	0
4.82654	-1.17084	14	d1_14	d1	0
4.83058	-1.17107	14	d1_14	d1	0
4.83462	-1.1713	14	d1_14	d1	0
4.83866	-1.17153	14	d1_14	d1	0
4.84271	-1.17176	14	d1_14	d1	0
4.84675	-1.17199	14	d1_14	d1	0
4.85079	-1.17222	14	d1_14	d1	0
4.85483	-1.17245	14	d1_14	d1	0
4.85888	-1.17268	14	d1_14	d1	0
4.86292	-1.17291	14	d1_14	d1	0
4.86696	-1.17314	14	d1_14	d1	0
4.871	-1.17337	14	d1_14	d1	0
4.87505	-1.1736	14	d1_14	d1	0
4.87909	-1.17383	14	d1_14	d1	0
4.88312	-1.17406	14	d1_14	d1	0
4.88716	-1.17429	14	d1_14	d1	0
4.8912	-1.17452	14	d1_14	d1	0
4.89525	-1.17475	14	d1_14	d1	0
4.89929	-1.17498	14	d1_14	d1	0
4.90333	-1.17521	14	d1_14	d1	0
4.90738	-1.17544	14	d1_14	d1	0
4.91142	-1.17567	14	d1_14	d1	0
4.91546	-1.1759	14	d1_14	d1	0
4.9195	-1.17613	14	d1_14	d1	0
4.92355	-1.17636	14	d1_14	d1	0
4.92759	-1.17659	14	d1_14	d1	0
4.93163	-1.17682	14	d1_14	d1	0
4.93567	-1.17705	14	d1_14	d1	0
4.93972	-1.17728	14	d1_14	d1	0
4.94376	-1.17751	14	d1_14	d1	0
4.94781	-1.17774	14	d1_14	d1	0
4.95185	-1.17797	14	d1_14	d1	0
4.95589	-1.1782	14	d1_14	d1	0
4.95994	-1.17843	14	d1_14	d1	0
4.96398	-1.17866	14	d1_14	d1	0
4.96802	-1.17889	14	d1_14	d1	0
4.97207	-1.17912	14	d1_14	d1	0
4.97611	-1.17935	14	d1_14	d1	0
4.98016	-1.17958	14	d1_14	d1	0
4.9842	-1.17981	14	d1_14	d1	0
4.98824	-1.18004	14	d1_14	d1	0
4.99228	-1.18027	14	d1_14	d1	0
4.99633	-1.1805	14	d1_14	d1	0
5.00037	-1.18073	14	d1_14	d1	0
5.00441	-1.18096	14	d1_14	d1	0
5.00846	-1.18119	14	d1_14	d1	0
5.0125	-1.18142	14	d1_14	d1	0
5.01654	-1.18165	14	d1_14	d1	0
5.02059	-1.18188	14	d1_14	d1	0
5.02463	-1.18211	14	d1_14	d1	0
5.02867	-1.18234	14	d1_14	d1	0
5.03271	-1.18256	14	d1_14	d1	0
5.03675	-1.18279	14	d1_14	d1	0
5.04079	-1.18302	14	d1_14	d1	0
5.04484	-1.18325	14	d1_14	d1	0
5.04888	-1.18348	14	d1_14	d1	0
5.05292	-1.18371	14	d1_14	d1	0
5.05697	-1.18394	14	d1_14	d1	0
5.06101	-1.18417	14	d1_14	d1	0
5.06505	-1.1844	14	d1_14	d1	0
5.0691	-1.18463	14	d1_14	d1	0
5.07314	-1.18486	14	d1_14	d1	0
5.07719	-1.18509	14	d1_14	d1	0
5.08123	-1.18532	14	d1_14	d1	0
5.08527	-1.18555	14	d1_14	d1	0
5.08931	-1.18578	14	d1_14	d1	0
5.09334	-1.18601	14	d1_14	d1	0
5.0974	-1.18624	14	d1_14	d1	0
5.10144	-1.18647	14	d1_14	d1	0
5.10547	-1.1867	14	d1_14	d1	0
5.10951	-1.18693	14	d1_14	d1	0
5.11355	-1.18716	14	d1_14	d1	0
5.1176	-1.18739	14	d1_14	d1	0
5.12164	-1.18762	14	d1_14	d1	0
5.12568	-1.18785	14	d1_14	d1	0
5.12973	-1.18808	14	d1_14	d1	0
5.13377	-1.18831	14	d1_14	d1	0
5.13782	-1.18854	14	d1_14	d1	0
5.14186	-1.18877	14	d1_14	d1	0
5.1459	-1.189	14	d1_14	d1	0
5.14995	-1.18923	14	d1_14	d1	0
5.15399	-1.18946	14	d1_14	d1	0
5.15804	-1.18969	14	d1_14	d1	0
5.16208	-1.18992	14	d1_14	d1	0
5.16612	-1.19015	14	d1_14	d1	0
5.17017	-1.19038	14	d1_14	d1	0
5.17421	-1.19061	14	d1_14	d1	0
5.17825	-1.19084	14	d1_14	d1	0
5.1823	-1.19107	14	d1_14	d1	0
5.18634	-1.1913	14	d1_14	d1	0
5.19038	-1.19153	14	d1_14	d1	0
5.19442	-1.19176	14	d1_14	d1	0
5.19847	-1.19199	14	d1_14	d1	0
5.20251	-1.19222	14	d1_14	d1	0
5.20655	-1.19245	14	d1_14	d1	0
5.21059	-1.19268	14	d1_14	d1	0
5.21464	-1.19291	14	d1_14	d1	0
5.21868	-1.19314	14	d1_14	d1	0
5.22272	-1.19337	14	d1_14	d1	0
5.22676	-1.1936	14	d1_14	d1	0
5.23081	-1.19383	14	d1_14	d1	0
5.23485	-1.19406	14	d1_14	d1	0
5.23889	-1.19429	14	d1_14	d1	0
5.24293	-1.19452	14	d1_14	d1	0
5.24698	-1.19475	14	d1_14	d1	0
5.25102	-1.19498	14	d1_14	d1	0
5.25507	-1.19521	14	d1_14	d1	0
5.25911	-1.19544	14	d1_14	d1	0
5.26316	-1.19567	14	d1_14	d1	0
5.2672	-1.1959	14	d1_14	d1	0
5.27124	-1.19613	14	d1_14	d1	0
5.27528	-1.19636	14	d1_14	d1	0
5.27932	-1.19659	14	d1_14	d1	0
5.28336	-1.19682	14	d1_14	d1	0
5.28741	-1.19705	14	d1_14	d1	0
5.29145	-1.19728	14	d1_14	d1	0
5.29549	-1.19751	14	d1_14	d1	0
5.29953	-1.19774	14	d1_14	d1	0
5.30358	-1.19797	14	d1_14	d1	0
5.30762	-1.1982	14	d1_14	d1	0
5.31166	-1.19843	14	d1_14	d1	0
5.31571	-1.19866	14	d1_14	d1	0
5.31975	-1.19889	14	d1_14	d1	0
5.32378	-1.19912	14	d1_14	d1	0
5.32782	-1.19935	14	d1_14	d1	0
5.33186	-1.19958	14	d1_14	d1	0
5.33591	-1.19981	14	d1_14	d1	0
5.33995	-1.20004	14	d1_14	d1	0
5.344	-1.20027	14	d1_14	d1	0
5.34804	-1.2005	14	d1_14	d1	0
5.35208	-1.20073	14	d1_14	d1	0
5.35613	-1.20096	14	d1_14	d1	0
5.36017	-1.20119	14	d1_14	d1	0
5.36421	-1.20142	14	d1_14	d1	0
5.36825	-1.20165	14	d1_14	d1	0
5.3723	-1.20188	14	d1_14	d1	0
5.37634	-1.20211	14	d1_14	d1	0
5.38038	-1.20234	14	d1_14	d1	0
5.38443	-1.20257	14	d1_14	d1	0
5.38847	-1.2028	14	d1_14	d1	0
5.39251	-1.20303	14	d1_14	d1	0
5.39655	-1.20326	14	d1_14	d1	0
5.40059	-1.20349	14	d1_14	d1	0
5.40464	-1.20372	14	d1_14	d1	0
5.40868	-1.20395	14	d1_14	d1	0
5.41272	-1.20418	14	d1_14	d1	0
5.41677	-1.20441	14	d1_14	d1	0
5.42081	-1.20464	14	d1_14	d1	0
5.42485	-1.20487	14	d1_14	d1	0
5.4289	-1.2051	14	d1_14	d1	0
5.43294	-1.20533	14	d1_14	d1	0
5.43698	-1.20556	14	d1_14	d1	0
5.44102	-1.20579	14	d1_14	d1	0
5.44507	-1.20602	14	d1_14	d1	0
5.44911	-1.20625	14	d1_14	d1	0
5.45315	-1.20648	14	d1_14	d1	0
5.45719	-1.20671	14	d1_14	d1	0
5.46124	-1.20694	14	d1_14	d1	0
5.46528	-1.20717	14	d1_14	d1	0
5.46932	-1.2074	14	d1_14	d1	0
5.47336	-1.20763	14	d1_14	d1	0
5.47741	-1.20786	14	d1_14	d1	0
5.48145	-1.20809	14	d1_14	d1	0
5.48549	-1.20832	14	d1_14	d1	0
5.48953	-1.20855	14	d1_14	d1	0
5.49358	-1.20878	14	d1_14	d1	0
5.49762	-1.20901	14	d1_14	d1	0
5.50166	-1.20924	14	d1_14	d1	0
5.50569	-1.20947	14	d1_14	d1	0
5.50975	-1.2097	14	d1_14	d1	0
5.51378	-1.20993	14	d1_14	d1	0
5.51782	-1.21016	14	d1_14	d1	0
5.52187	-1.21039	14	d1_14	d1	0
5.52591	-1.21062	14	d1_14	d1	0
5.52995	-1.21085	14	d1_14	d1	0
5.53399	-1.21108	14	d1_14	d1	0
5.53804	-1.21131	14	d1_14	d1	0
5.54208	-1.21154	14	d1_14	d1	0
5.54612	-1.21177	14	d1_14	d1	0
5.55016	-1.212	14	d1_14	d1	0
5.5542	-1.21223	14	d1_14	d1	0
5.55825	-1.21246	14	d1_14	d1	0
5.5623	-1.21269	14	d1_14	d1	0
5.56634	-1.21292	14	d1_14	d1	0
5.57038	-1.21315	14	d1_14	d1	0
5.57442	-1.21338	14	d1_14	d1	0
5.57846	-1.21361	14	d1_14	d1	0
5.58251	-1.21384	14	d1_14	d1	0
5.58655	-1.21407	14	d1_14	d1	0
5.59059	-1.2143	14	d1_14	d1	0
5.59463	-1.21453	14	d1_14	d1	0
5.59867	-1.21476	14	d1_14	d1	0
5.60272	-1.21499	14	d1_14	d1	0
5.60676	-1.21522	14	d1_14	d1	0
5.6108	-1.21545	14	d1_14	d1	0
5.61484	-1.21568	14	d1_14	d1	0
5.61889	-1.21591	14	d1_14	d1	0
5.62293	-1.21614	14	d1_14	d1	0
5.62697	-1.21637	14	d1_14	d1	0
5.63101	-1.2166	14	d1_14	d1	0
5.63506	-1.21683	14	d1_14	d1	0
5.6391	-1.21706	14	d1_14	d1	0
5.64315	-1.21729	14	d1_14	d1	0
5.64719	-1.21752	14	d1_14	d1	0
5.65123	-1.21775	14	d1_14	d1	0
5.65528	-1.21798	14	d1_14	d1	0
5.65932	-1.21821	14	d1_14	d1	0
5.66336	-1.21844	14	d1_14	d1	0
5.6674	-1.21867	14	d1_14	d1	0
5.67144	-1.2189	14	d1_14	d1	0
5.67549	-1.21913	14	d1_14	d1	0
5.67953	-1.21936	14	d1_14	d1	0
5.68356	-1.21959	14	d1_14	d1	0
5.68762	-1.21982	14	d1_14	d1	0
5.69166	-1.22005	14	d1_14	d1	0
5.69571	-1.22028	14	d1_14	d1	0
5.69975	-1.22051	14	d1_14	d1	0
5.70378	-1.22074	14	d1_14	d1	0
5.70782	-1.22097	14	d1_14	d1	0
5.71188	-1.2212	14	d1_14	d1	0
5.71591	-1.22143	14	d1_14	d1	0
5.71995	-1.22166	14	d1_14	d1	0
5.72399	-1.22189	14	d1_14	d1	0
5.72804	-1.22212	14	d1_14	d1	0
5.73208	-1.22235	14	d1_14	d1	0
5.73613	-1.22258	14	d1_14	d1	0
5.74017	-1.22281	14	d1_14	d1	0
5.74421	-1.22304	14	d1_14	d1	0
5.74825	-1.22327	14	d1_14	d1	0
5.7523	-1.2235	14	d1_14	d1	0
5.75634	-1.22373	14	d1_14	d1	0
5.76038	-1.22396	14	d1_14	d1	0
5.76442	-1.22419	14	d1_14	d1	0
5.76847	-1.22442	14	d1_14	d1	0
5.77251	-1.22465	14	d1_14	d1	0
5.77655	-1.22488	14	d1_14	d1	0
5.78059	-1.22511	14	d1_14	d1	0
5.78464	-1.22534	14	d1_14	d1	0
5.78868	-1.22557	14	d1_14	d1	0
5.79272	-1.2258	14	d1_14	d1	0
5.79676	-1.22603	14	d1_14	d1	0
5.8008	-1.22626	14	d1_14	d1	0
5.80485	-1.22649	14	d1_14	d1	0
5.80889	-1.22672	14	d1_14	d1	0
5.81293	-1.22695	14	d1_14	d1	0
5.81697	-1.22718	14	d1_14	d1	0
5.82101	-1.22741	14	d1_14	d1	0
5.82505	-1.22764	14	d1_14	d1	0
5.8291	-1.22787	14	d1_14	d1	0
5.83314	-1.2281	14	d1_14	d1	0
5.83718	-1.22833	14	d1_14	d1	0
5.84122	-1.22855	14	d1_14	d1	0
5.84525	-1.22878	14	d1_14	d1	0
5.84929	-1.22901	14	d1_14	d1	0
5.85334	-1.22924	14	d1_14	d1	0
5.85738	-1.22947	14	d1_14	d1	0
5.86142	-1.2297	14	d1_14	d1	0
5.86546	-1.22993	14	d1_14	d1	0
5.86951	-1.23016	14	d1_14	d1	0
5.87355	-1.23039	14	d1_14	d1	0
5.87759	-1.23062	14	d1_14	d1	0
5.88163	-1.23085	14	d1_14	d1	0
5.88568	-1.23108	14	d1_14	d1	0
5.88972	-1.23131	14	d1_14	d1	0
5.89376	-1.23154	14	d1_14	d1	0
5.89781	-1.23177	14	d1_14	d1	0
5.90185	-1.232	14	d1_14	d1	0
5.90589	-1.23223	14	d1_14	d1	0
5.90993	-1.23246	14	d1_14	d1	0
5.91397	-1.23269	14	d1_14	d1	0
5.91802	-1.23292	14	d1_14	d1	0
5.92206	-1.23315	14	d1_14	d1	0
5.9261	-1.23338	14	d1_14	d1	0
5.93014	-1.23361	14	d1_14	d1	0
5.93419	-1.23384	14	d1_14	d1	0
5.93823	-1.23407	14	d1_14	d1	0
5.94227	-1.2343	14	d1_14	d1	0
5.94632	-1.23453	14	d1_14	d1	0
5.95036	-1.23476	14	d1_14	d1	0
5.9544	-1.23499	14	d1_14	d1	0
5.95845	-1.23522	14	d1_14	d1	0
5.96249	-1.23545	14	d1_14	d1	0
5.96653	-1.23568	14	d1_14	d1	0
5.97058	-1.23591	14	d1_14	d1	0
5.97462	-1.23614	14	d1_14	d1	0
5.97867	-1.23637	14	d1_14	d1	0
5.98271	-1.2366	14	d1_14	d1	0
5.98675	-1.23683	14	d1_14	d1	0
5.99079	-1.23706	14	d1_14	d1	0
5.99483	-1.23729	14	d1_14	d1	0
5.99888	-1.23752	14	d1_14	d1	0
6.00292	-1.23775	14	d1_14	d1	0
6.00696	-1.23798	14	d1_14	d1	0
6.01101	-1.23821	14	d1_14	d1	0
6.01505	-1.23844	14	d1_14	d1	0
6.01909	-1.23867	14	d1_14	d1	0
6.02313	-1.2389	14	d1_14	d1	0
6.02718	-1.23913	14	d1_14	d1	0
6.03122	-1.23936	14	d1_14	d1	0
6.03525	-1.23959	14	d1_14	d1	0
6.03931	-1.23982	14	d1_14	d1	0
6.04334	-1.24005	14	d1_14	d1	0
6.0474	-1.24028	14	d1_14	d1	0
6.05144	-1.24051	14	d1_14	d1	0
6.05547	-1.24074	14	d1_14	d1	0
6.05951	-1.24097	14	d1_14	d1	0
6.06356	-1.2412	14	d1_14	d1	0
6.0676	-1.24143	14	d1_14	d1	0
6.07164	-1.24166	14	d1_14	d1	0
6.07569	-1.24189	14	d1_14	d1	0
6.07973	-1.24212	14	d1_14	d1	0
6.08377	-1.24235	14	d1_14	d1	0
6.08782	-1.24258	14	d1_14	d1	0
6.09187	-1.24281	14	d1_14	d1	0
6.09591	-1.24304	14	d1_14	d1	0
6.09995	-1.24327	14	d1_14	d1	0
6.104	-1.2435	14	d1_14	d1	0
6.10806	-1.24373	14	d1_14	d1	0
6.11209	-1.24396	14	d1_14	d1	0
6.11613	-1.24419	14	d1_14	d1	0
6.12019	-1.24442	14	d1_14	d1	0
6.12422	-1.24465	14	d1_14	d1	0
6.12826	-1.24488	14	d1_14	d1	0
6.13231	-1.24511	14	d1_14	d1	0
6.13635	-1.24534	14	d1_14	d1	0
6.14039	-1.24557	14	d1_14	d1	0
6.14444	-1.2458	14	d1_14	d1	0
6.14848	-1.24603	14	d1_14	d1	0
6.15252	-1.24626	14	d1_14	d1	0
6.15656	-1.24649	14	d1_14	d1	0
6.16061	-1.24672	14	d1_14	d1	0
6.16465	-1.24695	14	d1_14	d1	0
6.16869	-1.24718	14	d1_14	d1	0
6.17274	-1.24741	14	d1_14	d1	0
6.17678	-1.24764	14	d1_14	d1	0
6.18082	-1.24787	14	d1_14	d1	0
6.18487	-1.2481	14	d1_14	d1	0
6.18891	-1.24833	14	d1_14	d1	0
6.19296	-1.24856	14	d1_14	d1	0
6.197	-1.24879	14	d1_14	d1	0
6.20104	-1.24902	14	d1_14	d1	0
6.20508	-1.24925	14	d1_14	d1	0
6.20913	-1.24948	14	d1_14	d1	0
6.21317	-1.24971	14	d1_14	d1	0
6.21721	-1.24994	14	d1_14	d1	0
6.22126	-1.25017	14	d1_14	d1	0
6.2253	-1.2504	14	d1_14	d1	0
6.22934	-1.25063	14	d1_14	d1	0
6.23339	-1.25086	14	d1_14	d1	0
6.23743	-1.25109	14	d1_14	d1	0
6.24147	-1.25132	14	d1_14	d1	0
6.24551	-1.25155	14	d1_14	d1	0
6.24956	-1.25178	14	d1_14	d1	0
6.2536	-1.25201	14	d1_14	d1	0
6.25764	-1.25224	14	d1_14	d1	0
6.26169	-1.25247	14	d1_14	d1	0
6.26573	-1.2527	14	d1_14	d1	0
6.26977	-1.25293	14	d1_14	d1	0
6.27381	-1.25316	14	d1_14	d1	0
6.27786	-1.25339	14	d1_14	d1	0
6.2819	-1.25362	14	d1_14	d1	0
6.28595	-1.25385	14	d1_14	d1	0
6.28999	-1.25408	14	d1_14	d1	0
6.29403	-1.25431	14	d1_14	d1	0
6.29808	-1.25454	14	d1_14	d1	0
6.30212	-1.25477	14	d1_14	d1	0
6.30616	-1.255	14	d1_14	d1	0
6.31021	-1.25523	14	d1_14	d1	0
6.31425	-1.25546	14	d1_14	d1	0
6.31829	-1.25569	14	d1_14	d1	0
6.32233	-1.25592	14	d1_14	d1	0
6.32638	-1.25615	14	d1_14	d1	0
6.33042	-1.25638	14	d1_14	d1	0
6.33447	-1.25661	14	d1_14	d1	0
6.33851	-1.25684	14	d1_14	d1	0
6.34255	-1.25707	14	d1_14	d1	0
6.34659	-1.2573	14	d1_14	d1	0
6.35064	-1.25753	14	d1_14	d1	0
6.35468	-1.25776	14	d1_14	d1	0
6.35872	-1.25799	14	d1_14	d1	0
6.36277	-1.25822	14	d1_14	d1	0
6.36681	-1.25845	14	d1_14	d1	0
6.37086	-1.25868	14	d1_14	d1	0
6.3749	-1.25891	14	d1_14	d1	0
6.37894	-1.25914	14	d1_14	d1	0
6.38297	-1.25937	14	d1_14	d1	0
6.38701	-1.2596	14	d1_14	d1	0
6.39106	-1.25983	14	d1_14	d1	0
6.3951	-1.26006	14	d1_14	d1	0
6.39914	-1.26029	14	d1_14	d1	0
6.40318	-1.26052	14	d1_14	d1	0
6.40723	-1.26075	14	d1_14	d1	0
6.41127	-1.26098	14	d1_14	d1	0
6.41531	-1.26121	14	d1_14	d1	0
6.41935	-1.26144	14	d1_14	d1	0
6.42339	-1.26167	14	d1_14	d1	0
6.42744	-1.2619	14	d1_14	d1	0
6.43148	-1.26213	14	d1_14	d1	0
6.43552	-1.26236	14	d1_14	d1	0
6.43957	-1.26259	14	d1_14	d1	0
6.44361	-1.26282	14	d1_14	d1	0
6.44766	-1.26305	14	d1_14	d1	0
6.4517	-1.26328	14	d1_14	d1	0
6.45574	-1.26351	14	d1_14	d1	0
6.45979	-1.26374	14	d1_14	d1	0
6.46383	-1.26397	14	d1_14	d1	0
6.46787	-1.2642	14	d1_14	d1	0
6.47191	-1.26443	14	d1_14	d1	0
6.47595	-1.26466	14	d1_14	d1	0
6.48	-1.26489	14	d1_14	d1	0
6.48404	-1.26512	14	d1_14	d1	0
6.48809	-1.26535	14	d1_14	d1	0
6.49213	-1.26558	14	d1_14	d1	0
6.49618	-1.26581	14	d1_14	d1	0
6.50022	-1.26604	14	d1_14	d1	0
6.50426	-1.26627	14	d1_14	d1	0
6.50831	-1.2665	14	d1_14	d1	0
6.51235	-1.26673	14	d1_14	d1	0
6.51639	-1.26696	14	d1_14	d1	0
6.52043	-1.26719	14	d1_14	d1	0
6.52447	-1.26742	14	d1_14	d1	0
6.52852	-1.26765	14	d1_14	d1	0
6.53256	-1.26788	14	d1_14	d1	0
6.53661	-1.26811	14	d1_14	d1	0
6.54065	-1.26834	14	d1_14	d1	0
6.54469	-1.26857	14	d1_14	d1	0
6.54874	-1.2688	14	d1_14	d1	0
6.55278	-1.26903	14	d1_14	d1	0
6.55682	-1.26926	14	d1_14	d1	0
6.56087	-1.26949	14	d1_14	d1	0
6.56491	-1.26972	14	d1_14	d1	0
6.56895	-1.26995	14	d1_14	d1	0
6.57299	-1.27018	14	d1_14	d1	0
6.57704	-1.27041	14	d1_14	d1	0
6.58108	-1.27064	14	d1_14	d1	0
6.58512	-1.27087	14	d1_14	d1	0
6.58916	-1.2711	14	d1_14	d1	0
6.59321	-1.27133	14	d1_14	d1	0
6.59725	-1.27156	14	d1_14	d1	0
6.60128	-1.27179	14	d1_14	d1	0
6.60532	-1.27202	14	d1_14	d1	0
6.60938	-1.27225	14	d1_14	d1	0
6.61341	-1.27248	14	d1_14	d1	0
6.61745	-1.27271	14	d1_14	d1	0
6.62149	-1.27294	14	d1_14	d1	0
6.62553	-1.27317	14	d1_14	d1	0
6.62958	-1.2734	14	d1_14	d1	0
6.63362	-1.27363	14	d1_14	d1	0
6.63766	-1.27386	14	d1_14	d1	0
6.6417	-1.27409	14	d1_14	d1	0
6.64575	-1.27432	14	d1_14	d1	0
6.64979	-1.27455	14	d1_14	d1	0
6.65383	-1.27478	14	d1_14	d1	0
6.65787	-1.27501	14	d1_14	d1	0
6.66191	-1.27524	14	d1_14	d1	0
6.66595	-1.27547	14	d1_14	d1	0
6.67	-1.2757	14	d1_14	d1	0
6.67404	-1.27593	14	d1_14	d1	0
6.67808	-1.27616	14	d1_14	d1	0
6.68212	-1.27639	14	d1_14	d1	0
6.68617	-1.27662	14	d1_14	d1	0
6.69021	-1.27685	14	d1_14	d1	0
6.69425	-1.27708	14	d1_14	d1	0
6.69829	-1.27731	14	d1_14	d1	0
6.70233	-1.27754	14	d1_14	d1	0
6.70638	-1.27777	14	d1_14	d1	0
6.71041	-1.278	14	d1_14	d1	0
6.71444	-1.27823	14	d1_14	d1	0
6.7185	-1.27846	14	d1_14	d1	0
6.72253	-1.27869	14	d1_14	d1	0
6.72657	-1.27892	14	d1_14	d1	0
6.73062	-1.27915	14	d1_14	d1	0
6.73466	-1.27938	14	d1_14	d1	0
6.7387	-1.27961	14	d1_14	d1	0
6.74274	-1.27984	14	d1_14	d1	0
6.74679	-1.28007	14	d1_14	d1	0
6.75083	-1.2803	14	d1_14	d1	0
6.75487	-1.28053	14	d1_14	d1	0
6.75891	-1.28076	14	d1_14	d1	0
6.76295	-1.28099	14	d1_14	d1	0
6.767	-1.28122	14	d1_14	d1	0
6.77104	-1.28145	14	d1_14	d1	0
6.77508	-1.28168	14	d1_14	d1	0
6.77912	-1.28191	14	d1_14	d1	0
6.78316	-1.28214	14	d1_14	d1	0
6.7872	-1.28237	14	d1_14	d1	0
6.79124	-1.28259	14	d1_14	d1	0
6.79529	-1.28283	14	d1_14	d1	0
6.79933	-1.28305	14	d1_14	d1	0
6.80337	-1.28328	14	d1_14	d1	0
6.80742	-1.28352	14	d1_14	d1	0
6.81146	-1.28374	14	d1_14	d1	0
6.8155	-1.28397	14	d1_14	d1	0
6.81954	-1.2842	14	d1_14	d1	0
6.82358	-1.28443	14	d1_14	d1	0
6.82762	-1.28466	14	d1_14	d1	0
6.83167	-1.28489	14	d1_14	d1	0
6.83571	-1.28512	14	d1_14	d1	0
6.83975	-1.28535	14	d1_14	d1	0
6.84378	-1.28558	14	d1_14	d1	0
6.84784	-1.28581	14	d1_14	d1	0
6.85187	-1.28604	14	d1_14	d1	0
6.85591	-1.28627	14	d1_14	d1	0
6.85997	-1.2865	14	d1_14	d1	0
6.864	-1.28673	14	d1_14	d1	0
6.86804	-1.28696	14	d1_14	d1	0
6.87209	-1.28719	14	d1_14	d1	0
6.87613	-1.28742	14	d1_14	d1	0
6.88017	-1.28765	14	d1_14	d1	0
6.88422	-1.28788	14	d1_14	d1	0
6.88826	-1.28811	14	d1_14	d1	0
6.8923	-1.28834	14	d1_14	d1	0
6.89634	-1.28857	14	d1_14	d1	0
6.90039	-1.2888	14	d1_14	d1	0
6.90443	-1.28903	14	d1_14	d1	0
6.90847	-1.28926	14	d1_14	d1	0
6.91251	-1.28949	14	d1_14	d1	0
6.91656	-1.28972	14	d1_14	d1	0
6.9206	-1.28995	14	d1_14	d1	0
6.92464	-1.29018	14	d1_14	d1	0
6.92868	-1.29041	14	d1_14	d1	0
6.93273	-1.29064	14	d1_14	d1	0
6.93677	-1.29087	14	d1_14	d1	0
6.94082	-1.2911	14	d1_14	d1	0
6.94485	-1.29133	14	d1_14	d1	0
6.94889	-1.29156	14	d1_14	d1	0
6.95294	-1.29179	14	d1_14	d1	0
6.95698	-1.29202	14	d1_14	d1	0
6.96102	-1.29225	14	d1_14	d1	0
6.96506	-1.29248	14	d1_14	d1	0
6.9691	-1.29271	14	d1_14	d1	0
6.97314	-1.29294	14	d1_14	d1	0
6.97719	-1.29317	14	d1_14	d1	0
6.98124	-1.2934	14	d1_14	d1	0
6.98528	-1.29363	14	d1_14	d1	0
6.98932	-1.29386	14	d1_14	d1	0
6.99336	-1.29409	14	d1_14	d1	0
6.9974	-1.29432	14	d1_14	d1	0
7.00145	-1.29455	14	d1_14	d1	0
7.00549	-1.29478	14	d1_14	d1	0
7.00953	-1.29501	14	d1_14	d1	0
7.01356	-1.29524	14	d1_14	d1	0
7.01762	-1.29547	14	d1_14	d1	0
7.02166	-1.2957	14	d1_14	d1	0
7.02569	-1.29593	14	d1_14	d1	0
7.02973	-1.29616	14	d1_14	d1	0
7.03377	-1.29639	14	d1_14	d1	0
7.03781	-1.29662	14	d1_14	d1	0
7.04186	-1.29685	14	d1_14	d1	0
7.0459	-1.29708	14	d1_14	d1	0
7.04994	-1.29731	14	d1_14	d1	0
7.05398	-1.29754	14	d1_14	d1	0
7.05802	-1.29777	14	d1_14	d1	0
7.06206	-1.298	14	d1_14	d1	0
7.06611	-1.29823	14	d1_14	d1	0
7.07015	-1.29846	14	d1_14	d1	0
7.07419	-1.29869	14	d1_14	d1	0
7.07823	-1.29892	14	d1_14	d1	0
7.08227	-1.29915	14	d1_14	d1	0
7.08632	-1.29938	14	d1_14	d1	0
7.09036	-1.29961	14	d1_14	d1	0
7.0944	-1.29984	14	d1_14	d1	0
7.09845	-1.30007	14	d1_14	d1	0
7.10249	-1.3003	14	d1_14	d1	0
7.10653	-1.30053	14	d1_14	d1	0
7.11057	-1.30076	14	d1_14	d1	0
7.11461	-1.30099	14	d1_14	d1	0
7.11866	-1.30122	14	d1_14	d1	0
7.1227	-1.30145	14	d1_14	d1	0
7.12674	-1.30168	14	d1_14	d1	0
7.13078	-1.30191	14	d1_14	d1	0
7.13483	-1.30214	14	d1_14	d1	0
7.13887	-1.30237	14	d1_14	d1	0
7.14291	-1.3026	14	d1_14	d1	0
7.14694	-1.30283	14	d1_14	d1	0
7.15098	-1.30306	14	d1_14	d1	0
7.15502	-1.30329	14	d1_14	d1	0
7.15907	-1.30352	14	d1_14	d1	0
7.16311	-1.30375	14	d1_14	d1	0
7.16714	-1.30398	14	d1_14	d1	0
7.17119	-1.30421	14	d1_14	d1	0
7.17523	-1.30444	14	d1_14	d1	0
7.17927	-1.30467	14	d1_14	d1	0
7.18331	-1.3049	14	d1_14	d1	0
7.18735	-1.30513	14	d1_14	d1	0
7.19139	-1.30536	14	d1_14	d1	0
7.19544	-1.30559	14	d1_14	d1	0
7.19948	-1.30582	14	d1_14	d1	0
7.20352	-1.30605	14	d1_14	d1	0
7.20756	-1.30628	14	d1_14	d1	0
7.2116	-1.30651	14	d1_14	d1	0
7.21565	-1.30674	14	d1_14	d1	0
7.21969	-1.30697	14	d1_14	d1	0
7.22373	-1.3072	14	d1_14	d1	0
7.22778	-1.30743	14	d1_14	d1	0
7.23182	-1.30766	14	d1_14	d1	0
7.23586	-1.30789	14	d1_14	d1	0
7.2399	-1.30812	14	d1_14	d1	0
7.24394	-1.30835	14	d1_14	d1	0
7.24797	-1.30858	14	d1_14	d1	0
7.25201	-1.3088	14	d1_14	d1	0
7.25605	-1.30903	14	d1_14	d1	0
7.2601	-1.30927	14	d1_14	d1	0
7.26414	-1.30949	14	d1_14	d1	0
7.26818	-1.30972	14	d1_14	d1	0
7.27222	-1.30995	14	d1_14	d1	0
7.27626	-1.31018	14	d1_14	d1	0
7.28031	-1.31041	14	d1_14	d1	0
7.28435	-1.31064	14	d1_14	d1	0
7.28839	-1.31087	14	d1_14	d1	0
7.29243	-1.3111	14	d1_14	d1	0
7.29648	-1.31133	14	d1_14	d1	0
7.30052	-1.31156	14	d1_14	d1	0
7.30456	-1.31179	14	d1_14	d1	0
7.3086	-1.31202	14	d1_14	d1	0
7.31265	-1.31225	14	d1_14	d1	0
7.31669	-1.31248	14	d1_14	d1	0
7.32073	-1.31271	14	d1_14	d1	0
7.32477	-1.31294	14	d1_14	d1	0
7.32881	-1.31317	14	d1_14	d1	0
7.33285	-1.3134	14	d1_14	d1	0
7.33689	-1.31363	14	d1_14	d1	0
7.34094	-1.31386	14	d1_14	d1	0
7.34498	-1.31409	14	d1_14	d1	0
7.34902	-1.31432	14	d1_14	d1	0
7.35306	-1.31455	14	d1_14	d1	0
7.35711	-1.31478	14	d1_14	d1	0
7.36115	-1.31501	14	d1_14	d1	0
7.36519	-1.31524	14	d1_14	d1	0
7.36922	-1.31547	14	d1_14	d1	0
7.37326	-1.3157	14	d1_14	d1	0
7.3773	-1.31593	14	d1_14	d1	0
7.38134	-1.31616	14	d1_14	d1	0
7.38538	-1.31639	14	d1_14	d1	0
7.38943	-1.31662	14	d1_14	d1	0
7.39347	-1.31685	14	d1_14	d1	0
7.39751	-1.31708	14	d1_14	d1	0
7.40155	-1.31731	14	d1_14	d1	0
7.40559	-1.31754	14	d1_14	d1	0
7.40964	-1.31777	14	d1_14	d1	0
7.41368	-1.318	14	d1_14	d1	0
7.41773	-1.31823	14	d1_14	d1	0
7.42177	-1.31846	14	d1_14	d1	0
7.42582	-1.31869	14	d1_14	d1	0
7.42986	-1.31892	14	d1_14	d1	0
7.4339	-1.31915	14	d1_14	d1	0
7.43794	-1.31938	14	d1_14	d1	0
7.44199	-1.31961	14	d1_14	d1	0
7.44603	-1.31984	14	d1_14	d1	0
7.45007	-1.32007	14	d1_14	d1	0
7.45411	-1.3203	14	d1_14	d1	0
7.45815	-1.32053	14	d1_14	d1	0
7.46219	-1.32076	14	d1_14	d1	0
7.46624	-1.32099	14	d1_14	d1	0
7.47028	-1.32122	14	d1_14	d1	0
7.47432	-1.32145	14	d1_14	d1	0
7.47837	-1.32168	14	d1_14	d1	0
7.48241	-1.32191	14	d1_14	d1	0
7.48645	-1.32214	14	d1_14	d1	0
7.49049	-1.32237	14	d1_14	d1	0
7.49454	-1.3226	14	d1_14	d1	0
7.49858	-1.32283	14	d1_14	d1	0
7.50262	-1.32306	14	d1_14	d1	0
7.50666	-1.32329	14	d1_14	d1	0
7.51069	-1.32352	14	d1_14	d1	0
7.51475	-1.32375	14	d1_14	d1	0
7.51878	-1.32398	14	d1_14	d1	0
7.52282	-1.32421	14	d1_14	d1	0
7.52688	-1.32444	14	d1_14	d1	0
7.53091	-1.32467	14	d1_14	d1	0
7.53497	-1.3249	14	d1_14	d1	0
7.539	-1.32513	14	d1_14	d1	0
7.54304	-1.32536	14	d1_14	d1	0
7.54708	-1.32559	14	d1_14	d1	0
7.55112	-1.32582	14	d1_14	d1	0
7.55517	-1.32605	14	d1_14	d1	0
7.55921	-1.32628	14	d1_14	d1	0
7.56326	-1.32651	14	d1_14	d1	0
7.5673	-1.32674	14	d1_14	d1	0
7.57134	-1.32697	14	d1_14	d1	0
7.57538	-1.3272	14	d1_14	d1	0
7.57943	-1.32743	14	d1_14	d1	0
7.58347	-1.32766	14	d1_14	d1	0
7.58751	-1.32789	14	d1_14	d1	0
7.59156	-1.32812	14	d1_14	d1	0
7.5956	-1.32835	14	d1_14	d1	0
[truncated: 76,580 more rows]

## Sheet: Figure_5a
days_recovery	plant_id	transpo
0	d2	0.00889307
0.0208333	d2	0.0315316
0.0416667	d2	0.0359511
0.0625	d2	0.0287717
0.0833333	d2	0.0277255
0.104167	d2	0.0224942
0.125	d2	0.0223499
0.145833	d2	0.0226386
0.166667	d2	0.0183093
0.1875	d2	0.0219711
0.208333	d2	0.0115087
0.229167	d2	0.0224942
0.25	d2	0.00684568
0.270833	d2	0.0266341
0.375	d2	0.11809
0.395833	d2	0.117179
0.416667	d2	0.108809
0.4375	d2	0.102532
1	d2	0.166227
1.02083	d2	0.230823
1.04167	d2	0.24639
1.0625	d2	0.236451
1.08333	d2	0.235675
1.10417	d2	0.23775
1.125	d2	0.238021
1.14583	d2	0.243775
1.16667	d2	0.242566
1.1875	d2	0.42703
1.22917	d2	0.249006
1.25	d2	0.246688
1.27083	d2	0.250278
1.29167	d2	0.272023
1.3125	d2	0.252668
1.33333	d2	0.252064
1.35417	d2	0.251703
1.375	d2	0.24796
1.39583	d2	0.24639
1.41667	d2	0.237344
1.4375	d2	0.233466
2	d2	0.23655
2.02083	d2	0.277155
2.04167	d2	0.278824
2.0625	d2	0.289061
2.08333	d2	0.307298
2.10417	d2	0.31335
2.125	d2	0.307938
2.14583	d2	0.311961
2.16667	d2	0.310734
2.1875	d2	0.315966
2.25	d2	0.324336
2.27083	d2	0.323235
2.29167	d2	0.319159
2.3125	d2	0.319628
2.33333	d2	0.321729
2.35417	d2	0.313341
2.375	d2	0.313512
2.39583	d2	0.31005
2.41667	d2	0.302455
3	d2	0.314928
3.02083	d2	0.308633
3.04167	d2	0.315443
3.0625	d2	0.324732
3.08333	d2	0.326031
3.10417	d2	0.333292
3.125	d2	0.332642
3.14583	d2	0.334798
3.16667	d2	0.320214
3.22917	d2	0.327032
3.25	d2	0.344656
3.27083	d2	0.339145
3.29167	d2	0.329928
3.3125	d2	0.334798
3.33333	d2	0.333039
3.35417	d2	0.33708
3.375	d2	0.335547
3.39583	d2	0.311032
3.41667	d2	0.325905
3.4375	d2	0.321982
4	d2	0.365662
4.02083	d2	0.343691
4.04167	d2	0.353333
4.0625	d2	0.358113
4.08333	d2	0.366131
4.10417	d2	0.368332
4.125	d2	0.360169
4.14583	d2	0.369063
4.16667	d2	0.367232
4.1875	d2	0.374285
4.20833	d2	0.379534
4.27083	d2	0.38877
4.29167	d2	0.389113
4.3125	d2	0.385153
4.33333	d2	0.387498
4.35417	d2	0.392341
4.375	d2	0.387678
4.39583	d2	0.380265
4.41667	d2	0.384955
4.4375	d2	0.381419
5	d2	0.409731
5.02083	d2	0.369856
5.04167	d2	0.366699
5.0625	d2	0.359141
5.08333	d2	0.358582
5.10417	d2	0.386064
5.125	d2	0.398393
5.14583	d2	0.403553
5.16667	d2	0.404238
5.1875	d2	0.403462
5.20833	d2	0.4022
5.22917	d2	0.395561
5.25	d2	0.39254
5.27083	d2	0.395805
5.29167	d2	0.383782
5.3125	d2	0.380499
5.33333	d2	0.380995
5.35417	d2	0.373347
5.375	d2	0.375376
5.39583	d2	0.368503
5.41667	d2	0.362659
5.4375	d2	0.359773
6	d2	0.355786
6.02083	d2	0.369523
6.04167	d2	0.337378
6.0625	d2	0.334636
6.08333	d2	0.341184
6.10417	d2	0.349337
6.125	d2	0.362136
6.14583	d2	0.350356
6.16667	d2	0.349942
6.1875	d2	0.351042
0	d3	0.0177861
0.0208333	d3	0.030287
0.0416667	d3	0.0398114
0.0625	d3	0.0261561
0.0833333	d3	0.0266792
0.104167	d3	0.0209249
0.125	d3	0.0162709
0.145833	d3	0.0224401
0.166667	d3	0.0188324
0.1875	d3	0.0177861
0.208333	d3	0.0235405
0.229167	d3	0.00836995
0.25	d3	0.0234413
0.270833	d3	0.0100385
0.333333	d3	0.269325
0.354167	d3	0.0767907
0.375	d3	0.0586979
0.395833	d3	0.064344
0.416667	d3	0.0627746
0.4375	d3	0.0695752
1	d3	0.219387
1.02083	d3	0.252469
1.04167	d3	0.23959
1.0625	d3	0.230174
1.08333	d3	0.223382
1.10417	d3	0.218133
1.125	d3	0.222327
1.14583	d3	0.22285
1.16667	d3	0.226963
1.1875	d3	0.228676
1.20833	d3	0.229127
1.22917	d3	0.232789
1.25	d3	0.231076
1.27083	d3	0.234503
1.29167	d3	0.235405
1.3125	d3	0.233836
1.33333	d3	0.231229
1.35417	d3	0.230165
1.375	d3	0.224419
1.39583	d3	0.221804
1.41667	d3	0.214949
1.4375	d3	0.206687
2	d3	0.259649
2.02083	d3	0.277597
2.04167	d3	0.258945
2.0625	d3	0.247834
2.08333	d3	0.260118
2.10417	d3	0.27307
2.125	d3	0.271942
2.14583	d3	0.275766
2.16667	d3	0.284578
2.1875	d3	0.286671
2.20833	d3	0.272961
2.22917	d3	0.283118
2.25	d3	0.284055
2.27083	d3	0.281241
2.29167	d3	0.281115
2.3125	d3	0.276732
2.33333	d3	0.273358
2.35417	d3	0.271735
2.375	d3	0.262864
2.39583	d3	0.267582
2.41667	d3	0.258909
2.4375	d3	0.253227
3	d3	0.27619
3.02083	d3	0.28355
3.04167	d3	0.286671
3.0625	d3	0.27748
3.08333	d3	0.281737
3.10417	d3	0.28925
3.125	d3	0.292984
3.14583	d3	0.298703
3.16667	d3	0.285662
3.1875	d3	0.278994
3.20833	d3	0.272339
3.22917	d3	0.288006
3.25	d3	0.301553
3.27083	d3	0.301363
3.29167	d3	0.290288
3.3125	d3	0.290333
3.33333	d3	0.289963
3.35417	d3	0.287041
3.375	d3	0.281286
3.39583	d3	0.274792
3.41667	d3	0.27987
3.4375	d3	0.273349
4	d3	0.307596
4.02083	d3	0.312827
4.04167	d3	0.294328
4.0625	d3	0.292091
4.08333	d3	0.2922
4.10417	d3	0.295789
4.125	d3	0.298612
4.14583	d3	0.299839
4.16667	d3	0.302888
4.1875	d3	0.309364
4.20833	d3	0.308444
4.22917	d3	0.308954
4.25	d3	0.298391
4.27083	d3	0.312394
4.29167	d3	0.308552
4.3125	d3	0.310861
4.33333	d3	0.309039
4.35417	d3	0.308119
4.375	d3	0.302915
4.39583	d3	0.299722
4.41667	d3	0.303726
4.4375	d3	0.304141
5	d3	0.293228
5.02083	d3	0.321927
5.04167	d3	0.304773
5.0625	d3	0.288565
5.08333	d3	0.282161
5.10417	d3	0.302365
5.125	d3	0.313197
5.14583	d3	0.315073
5.16667	d3	0.3219
5.1875	d3	0.318401
5.20833	d3	0.318572
5.22917	d3	0.309697
5.25	d3	0.312908
5.27083	d3	0.309084
5.29167	d3	0.302879
5.3125	d3	0.299235
5.33333	d3	0.303681
5.35417	d3	0.300001
5.375	d3	0.297061
5.39583	d3	0.290405
5.41667	d3	0.289097
5.4375	d3	0.283722
6	d3	0.272718
6.02083	d3	0.31583
6.04167	d3	0.297999
6.0625	d3	0.276524
6.08333	d3	0.277435
6.10417	d3	0.288583
6.125	d3	0.293048
6.14583	d3	0.294942
6.16667	d3	0.291478
6.1875	d3	0.287618
0	d8	0.0104624
0.0208333	d8	0.0299803
0.0416667	d8	0.0390718
0.0625	d8	0.0219711
0.0833333	d8	0.0272023
0.104167	d8	0.0251099
0.125	d8	0.0239373
0.145833	d8	0.0215743
0.166667	d8	0.0188324
0.1875	d8	0.0235405
0.208333	d8	0.0094162
0.229167	d8	0.0266792
0.25	d8	0.0159642
0.270833	d8	0.0149
0.458333	d2	0.100963
0.479167	d2	0.0983469
0.5	d2	0.0999163
0.520833	d2	0.103578
0.541667	d2	0.106194
0.5625	d2	0.10016
0.583333	d2	0.112228
1.45833	d2	0.228604
1.47917	d2	0.218007
1.54167	d2	0.201925
1.5625	d2	0.197136
1.58333	d2	0.198868
2.47917	d2	0.261507
2.5	d2	0.29091
2.52083	d2	0.283009
2.54167	d2	0.272186
2.5625	d2	0.270815
2.58333	d2	0.274116
3.45833	d2	0.31675
3.47917	d2	0.328205
3.5	d2	0.320466
3.52083	d2	0.31335
3.54167	d2	0.307542
3.5625	d2	0.303988
3.58333	d2	0.301589
4.45833	d2	0.352404
4.47917	d2	0.364796
4.5	d2	0.362109
4.52083	d2	0.352999
4.54167	d2	0.343574
4.5625	d2	0.34067
4.58333	d2	0.328521
5.45833	d2	0.348507
5.47917	d2	0.33469
5.5	d2	0.32623
5.52083	d2	0.315118
5.54167	d2	0.306423
5.5625	d2	0.296403
5.58333	d2	0.296944
0.458333	d3	0.075068
0.479167	d3	0.075068
0.5	d3	0.081607
0.520833	d3	0.0842226
0.541667	d3	0.0847458
0.5625	d3	0.0984732
0.583333	d3	0.0950819
1.45833	d3	0.200356
1.47917	d3	0.191084
1.5	d3	0.175528
1.52083	d3	0.179528
1.54167	d3	0.179431
1.5625	d3	0.171133
1.58333	d3	0.174651
2.45833	d3	0.253191
2.47917	d3	0.245498
2.5	d3	0.23839
2.52083	d3	0.237497
2.54167	d3	0.227603
2.5625	d3	0.221236
2.58333	d3	0.221281
3.45833	d3	0.274359
3.47917	d3	0.276407
3.5	d3	0.269209
3.52083	d3	0.258945
3.54167	d3	0.253029
3.5625	d3	0.245507
3.58333	d3	0.24566
4.45833	d3	0.275361
4.47917	d3	0.287519
4.5	d3	0.28134
4.52083	d3	0.278923
4.54167	d3	0.269714
4.5625	d3	0.260731
4.58333	d3	0.251622
5.45833	d3	0.284073
5.47917	d3	0.272005
5.5	d3	0.25854
5.52083	d3	0.252028
5.54167	d3	0.243396
5.5625	d3	0.228821
5.58333	d3	0.230859
0	h1	0.0355621
0.0208333	h1	0.0314941
0.0416667	h1	0.0287515
0.0625	h1	0.027308
0.0833333	h1	0.0296044
0.104167	h1	0.0196051
0.166667	h1	0.0397613
0.1875	h1	0.0295257
0.208333	h1	0.026455
0.229167	h1	0.00317565
0.3125	h1	0.0375304
0.333333	h1	0.0201562
0.354167	h1	0.0291189
0.916667	h1	0.188558
0.9375	h1	0.236835
0.958333	h1	0.23883
0.979167	h1	0.24114
1	h1	0.241756
1.02083	h1	0.243252
1.04167	h1	0.246284
1.0625	h1	0.251205
1.08333	h1	0.243252
1.14583	h1	0.28073
1.16667	h1	0.282817
1.1875	h1	0.285861
1.20833	h1	0.262136
1.22917	h1	0.257622
1.25	h1	0.246704
1.27083	h1	0.244604
1.29167	h1	0.240864
1.3125	h1	0.232177
1.33333	h1	0.230537
1.35417	h1	0.216299
1.91667	h1	0.272804
1.9375	h1	0.245654
1.95833	h1	0.235143
1.97917	h1	0.255535
2	h1	0.271728
2.02083	h1	0.272489
2.04167	h1	0.273369
2.0625	h1	0.282331
2.08333	h1	0.282672
2.10417	h1	0.289746
2.125	h1	0.281491
2.14583	h1	0.282882
2.20833	h1	0.308642
2.22917	h1	0.299732
2.25	h1	0.293617
2.27083	h1	0.2793
2.29167	h1	0.273736
2.3125	h1	0.270219
2.33333	h1	0.26623
2.35417	h1	0.256572
2.91667	h1	0.334402
2.9375	h1	0.292895
2.95833	h1	0.284483
2.97917	h1	0.300677
3	h1	0.334611
3.02083	h1	0.367706
3.04167	h1	0.360174
3.0625	h1	0.352852
3.08333	h1	0.357773
3.14583	h1	0.342328
3.16667	h1	0.338574
3.1875	h1	0.335937
3.20833	h1	0.341816
3.22917	h1	0.338246
3.25	h1	0.336527
3.27083	h1	0.333037
3.29167	h1	0.332472
3.3125	h1	0.331423
3.33333	h1	0.327014
3.35417	h1	0.326174
3.91667	h1	0.290362
3.9375	h1	0.271492
3.95833	h1	0.262201
3.97917	h1	0.256191
4	h1	0.267857
4.02083	h1	0.264393
4.04167	h1	0.266729
4.14583	h1	0.346081
4.16667	h1	0.353718
4.1875	h1	0.3478
4.20833	h1	0.34318
4.22917	h1	0.343915
4.25	h1	0.342354
4.27083	h1	0.337918
4.29167	h1	0.330806
4.3125	h1	0.323641
4.33333	h1	0.319363
4.35417	h1	0.306739
4.91667	h1	0.310584
4.9375	h1	0.294483
4.95833	h1	0.273041
4.97917	h1	0.293446
5	h1	0.333286
5.02083	h1	0.353442
5.04167	h1	0.338798
5.0625	h1	0.337617
5.125	h1	0.331186
5.1875	h1	0.360476
5.20833	h1	0.365476
5.27083	h1	0.341055
5.29167	h1	0.345805
5.3125	h1	0.332945
5.33333	h1	0.325281
5.35417	h1	0.320938
5.91667	h1	0.317697
5.9375	h1	0.311555
5.95833	h1	0.291005
5.97917	h1	0.315006
6	h1	0.355188
6.02083	h1	0.374622
6.04167	h1	0.403912
6.0625	h1	0.400487
6.125	h1	0.377102
6.14583	h1	0.365568
6.16667	h1	0.356907
6.1875	h1	0.338181
0	h2	0.0319009
0.0208333	h2	0.0283447
0.0416667	h2	0.025274
0.0625	h2	0.0270062
0.0833333	h2	0.026455
0.104167	h2	0.0191983
0.166667	h2	0.0231613
0.1875	h2	0.0140017
0.208333	h2	0.0201562
0.229167	h2	0.00763731
0.291667	h2	0.0286202
0.3125	h2	0.0318484
0.333333	h2	0.0535399
0.354167	h2	0.0708617
0.916667	h2	0.161761
0.9375	h2	0.269589
0.958333	h2	0.281741
0.979167	h2	0.282633
1	h2	0.28514
1.02083	h2	0.277345
1.04167	h2	0.284706
1.0625	h2	0.284785
1.08333	h2	0.282108
1.14583	h2	0.323208
1.16667	h2	0.324389
1.1875	h2	0.317552
1.20833	h2	0.30792
1.22917	h2	0.297934
1.25	h2	0.285992
1.27083	h2	0.28594
1.29167	h2	0.282476
1.3125	h2	0.27371
1.33333	h2	0.270849
1.35417	h2	0.263054
1.91667	h2	0.283998
1.9375	h2	0.306752
1.95833	h2	0.303026
1.97917	h2	0.297881
2	h2	0.298183
2.02083	h2	0.295795
2.04167	h2	0.295414
2.0625	h2	0.308996
2.08333	h2	0.312067
2.10417	h2	0.315571
2.125	h2	0.313077
2.14583	h2	0.307986
2.20833	h2	0.311791
2.22917	h2	0.313891
2.25	h2	0.31977
2.27083	h2	0.316804
2.29167	h2	0.316857
2.3125	h2	0.323759
2.33333	h2	0.318103
2.35417	h2	0.320597
2.91667	h2	0.353967
2.9375	h2	0.37478
2.95833	h2	0.372719
2.97917	h2	0.37621
3	h2	0.381892
3.02083	h2	0.382784
3.04167	h2	0.386892
3.0625	h2	0.387863
3.08333	h2	0.390527
3.16667	h2	0.375134
3.1875	h2	0.373323
3.20833	h2	0.382535
3.22917	h2	0.381078
3.25	h2	0.374504
3.27083	h2	0.371276
3.29167	h2	0.363035
3.3125	h2	0.360069
3.33333	h2	0.349807
3.35417	h2	0.341173
3.91667	h2	0.271308
3.9375	h2	0.291806
3.95833	h2	0.271466
3.97917	h2	0.257635
4	h2	0.272201
4.02083	h2	0.261309
4.04167	h2	0.252451
4.0625	h2	0.262792
4.14583	h2	0.31229
4.16667	h2	0.334598
4.1875	h2	0.35213
4.20833	h2	0.353337
4.22917	h2	0.362182
4.25	h2	0.363442
4.27083	h2	0.360292
4.29167	h2	0.358586
4.3125	h2	0.355699
4.33333	h2	0.355463
4.35417	h2	0.343705
4.91667	h2	0.317408
4.9375	h2	0.357103
4.95833	h2	0.348364
4.97917	h2	0.355726
5	h2	0.35919
5.02083	h2	0.352616
5.04167	h2	0.347183
5.0625	h2	0.348954
5.08333	h2	0.353245
5.10417	h2	0.352852
5.16667	h2	0.371971
5.1875	h2	0.380737
5.20833	h2	0.381223
5.27083	h2	0.383283
5.29167	h2	0.386117
5.3125	h2	0.379005
5.33333	h2	0.374963
5.35417	h2	0.369636
5.91667	h2	0.301897
5.9375	h2	0.358219
5.95833	h2	0.357773
5.97917	h2	0.344322
6	h2	0.368074
6.02083	h2	0.393243
6.04167	h2	0.416155
6.0625	h2	0.417178
6.14583	h2	0.398466
6.16667	h2	0.388256
6.1875	h2	0.373703
0	h3	0.0305493
0.0208333	h3	0.0333837
0.0416667	h3	0.0222296
0.0625	h3	0.022492
0.0833333	h3	0.0233056
0.104167	h3	0.0223608
0.166667	h3	0.0179647
0.1875	h3	0.0210879
0.208333	h3	0.0176367
0.3125	h3	0.0129257
0.333333	h3	0.0296044
0.354167	h3	0.00248016
0.916667	h3	0.151552
0.9375	h3	0.243764
0.958333	h3	0.265049
0.979167	h3	0.255863
1	h3	0.263041
1.02083	h3	0.245273
1.04167	h3	0.250693
1.0625	h3	0.256349
1.08333	h3	0.245667
1.14583	h3	0.287882
1.16667	h3	0.287856
1.1875	h3	0.287817
1.20833	h3	0.275928
1.22917	h3	0.259511
1.25	h3	0.256099
1.27083	h3	0.255364
1.29167	h3	0.251323
1.3125	h3	0.245024
1.33333	h3	0.247543
1.35417	h3	0.238528
1.91667	h3	0.264485
1.9375	h3	0.291005
1.95833	h3	0.290703
1.97917	h3	0.291307
2	h3	0.289969
2.02083	h3	0.287633
2.04167	h3	0.287856
2.0625	h3	0.293853
2.08333	h3	0.309574
2.10417	h3	0.304233
2.125	h3	0.305046
2.14583	h3	0.30153
2.20833	h3	0.304233
2.22917	h3	0.301438
2.25	h3	0.301359
2.27083	h3	0.297278
2.29167	h3	0.29859
2.3125	h3	0.306122
2.33333	h3	0.307067
2.35417	h3	0.301398
2.91667	h3	0.313327
2.9375	h3	0.351474
2.95833	h3	0.345359
2.97917	h3	0.348141
3	h3	0.351448
3.02083	h3	0.359059
3.04167	h3	0.357891
3.0625	h3	0.354505
3.08333	h3	0.359662
3.10417	h3	0.353862
3.16667	h3	0.350975
3.1875	h3	0.353757
3.20833	h3	0.358009
3.22917	h3	0.361552
3.25	h3	0.358114
3.27083	h3	0.356172
3.29167	h3	0.353062
3.3125	h3	0.358075
3.33333	h3	0.354374
3.35417	h3	0.349204
3.91667	h3	0.280796
3.9375	h3	0.307513
3.95833	h3	0.298196
3.97917	h3	0.293892
4	h3	0.306674
4.02083	h3	0.296123
4.04167	h3	0.295441
4.0625	h3	0.302947
4.14583	h3	0.346776
4.16667	h3	0.351763
4.1875	h3	0.354899
4.20833	h3	0.349309
4.22917	h3	0.356513
4.25	h3	0.351277
4.27083	h3	0.352931
4.29167	h3	0.351802
4.3125	h3	0.348626
4.33333	h3	0.352891
4.35417	h3	0.341238
4.91667	h3	0.299535
4.9375	h3	0.345398
4.95833	h3	0.339283
4.97917	h3	0.346802
5	h3	0.363704
5.02083	h3	0.347458
5.04167	h3	0.346671
5.0625	h3	0.347065
5.08333	h3	0.361434
5.10417	h3	0.3623
5.16667	h3	0.434986
5.1875	h3	0.370003
5.20833	h3	0.381026
5.27083	h3	0.368743
5.29167	h3	0.37478
5.3125	h3	0.373375
5.33333	h3	0.369885
5.35417	h3	0.367641
5.91667	h3	0.295743
5.9375	h3	0.344217
5.95833	h3	0.336987
5.97917	h3	0.323812
6	h3	0.352681
6.02083	h3	0.371341
6.04167	h3	0.404673
6.0625	h3	0.408728
6.08333	h3	0.40193
6.14583	h3	0.383427
6.16667	h3	0.371801
6.1875	h3	0.359938
0	h4	0.0333706
0.0208333	h4	0.0296044
0.0416667	h4	0.0270455
0.0625	h4	0.0271243
0.0833333	h4	0.0251953
0.104167	h4	0.0177679
0.125	h4	0.00797325
0.145833	h4	0.015831
0.166667	h4	0.01349
0.1875	h4	0.0192639
0.208333	h4	0.0283447
0.229167	h4	0.00125976
0	h7	0.0320059
0.0208333	h7	0.0340136
0.0416667	h7	0.0259301
0.0625	h7	0.0282397
0.0833333	h7	0.0283447
0.104167	h7	0.0244342
0.125	h7	0.0259564
0.145833	h7	0.0188964
0.166667	h7	0.0233056
0.1875	h7	0.0207861
0.208333	h7	0.0138574
0.229167	h7	0.0187259
0.291667	h7	0.0069287
0.3125	h7	0.015747
0.333333	h7	0.0340136
0.354167	h7	0.046047
0.916667	h7	0.228529
0.9375	h7	0.26644
0.958333	h7	0.300427
0.979167	h7	0.288512
1	h7	0.276689
1.02083	h7	0.26249
1.04167	h7	0.26581
1.0625	h7	0.270954
1.08333	h7	0.267595
1.14583	h7	0.312146
1.16667	h7	0.311791
1.1875	h7	0.313563
1.20833	h7	0.296162
1.22917	h7	0.282817
1.25	h7	0.278145
1.27083	h7	0.28119
1.29167	h7	0.278867
1.3125	h7	0.26976
1.33333	h7	0.276518
1.35417	h7	0.263907
1.91667	h7	0.331593
1.9375	h7	0.323759
1.95833	h7	0.312369
1.97917	h7	0.304915
2	h7	0.300795
2.02083	h7	0.305781
2.04167	h7	0.299824
2.0625	h7	0.315177
2.08333	h7	0.322893
2.10417	h7	0.326909
2.125	h7	0.323707
2.14583	h7	0.317513
2.20833	h7	0.313051
2.22917	h7	0.31792
2.25	h7	0.32204
2.27083	h7	0.318392
2.29167	h7	0.322827
2.35417	h7	0.330963
2.91667	h7	0.350542
2.9375	h7	0.381708
2.95833	h7	0.378218
2.97917	h7	0.385829
3	h7	0.390277
3.02083	h7	0.395185
3.04167	h7	0.396353
3.0625	h7	0.394778
3.08333	h7	0.407533
3.10417	h7	0.399463
3.16667	h7	0.394896
3.1875	h7	0.390212
3.20833	h7	0.395881
3.22917	h7	0.400605
3.25	h7	0.395644
3.27083	h7	0.390448
3.29167	h7	0.38823
3.3125	h7	0.386524
3.33333	h7	0.390225
3.35417	h7	0.378861
3.91667	h7	0.332118
3.9375	h7	0.351933
3.95833	h7	0.338653
3.97917	h7	0.33406
4	h7	0.348167
4.02083	h7	0.337774
4.04167	h7	0.336094
4.14583	h7	0.387246
4.16667	h7	0.396957
4.1875	h7	0.398439
4.20833	h7	0.398361
4.22917	h7	0.395566
4.25	h7	0.395631
4.27083	h7	0.39487
4.29167	h7	0.390238
4.3125	h7	0.387036
4.33333	h7	0.384569
4.35417	h7	0.373179
4.91667	h7	0.34549
4.9375	h7	0.380462
4.95833	h7	0.375396
4.97917	h7	0.392351
5	h7	0.395631
5.02083	h7	0.393978
5.04167	h7	0.385816
5.0625	h7	0.393676
5.08333	h7	0.395277
5.16667	h7	0.425905
5.1875	h7	0.420026
5.20833	h7	0.428096
5.27083	h7	0.423399
5.29167	h7	0.42706
5.3125	h7	0.424619
5.33333	h7	0.418793
5.35417	h7	0.410683
5.91667	h7	0.34196
5.9375	h7	0.391222
5.95833	h7	0.389267
5.97917	h7	0.380777
6	h7	0.410355
6.02083	h7	0.435839
6.04167	h7	0.463632
6.0625	h7	0.464866
6.125	h7	0.43475
6.14583	h7	0.446809
6.16667	h7	0.439434
6.1875	h7	0.420905
0.375	h1	0.0376485
0.395833	h1	0.047871
0.416667	h1	0.0604424
0.4375	h1	0.0560857
0.458333	h1	0.0661376
0.479167	h1	0.070035
0.5	h1	0.068539
1.375	h1	0.227138
1.39583	h1	0.255102
1.41667	h1	0.246927
1.4375	h1	0.229894
1.45833	h1	0.207349
1.47917	h1	0.207113
1.5	h1	0.209121
2.375	h1	0.268763
2.39583	h1	0.271676
2.41667	h1	0.269589
2.4375	h1	0.263776
2.45833	h1	0.264695
2.47917	h1	0.268999
2.5	h1	0.281518
3.375	h1	0.329428
3.39583	h1	0.315977
3.41667	h1	0.315794
3.4375	h1	0.299561
3.45833	h1	0.299456
3.47917	h1	0.285678
3.5	h1	0.283735
4.375	h1	0.3009
4.39583	h1	0.299377
4.41667	h1	0.284706
4.4375	h1	0.277542
4.45833	h1	0.280534
4.47917	h1	0.282095
4.5	h1	0.27535
5.375	h1	0.300125
5.39583	h1	0.298511
5.41667	h1	0.297357
5.4375	h1	0.292278
5.45833	h1	0.285323
5.47917	h1	0.284378
5.5	h1	0.281885
0.375	h2	0.0878685
0.395833	h2	0.102041
0.416667	h2	0.11166
0.4375	h2	0.109429
0.458333	h2	0.120307
0.479167	h2	0.121987
0.5	h2	0.123667
1.375	h2	0.278014
1.39583	h2	0.289116
1.41667	h2	0.272634
1.4375	h2	0.260246
1.45833	h2	0.234224
1.47917	h2	0.229999
1.5	h2	0.220459
2.375	h2	0.31662
2.39583	h2	0.316411
2.41667	h2	0.31683
2.4375	h2	0.30233
2.45833	h2	0.301726
2.47917	h2	0.302054
2.5	h2	0.308301
3.375	h2	0.330058
3.39583	h2	0.311923
3.41667	h2	0.294023
3.4375	h2	0.27182
3.45833	h2	0.25791
3.47917	h2	0.246848
3.5	h2	0.233122
4.375	h2	0.337879
4.39583	h2	0.334205
4.41667	h2	0.323129
4.4375	h2	0.311673
4.45833	h2	0.301201
4.47917	h2	0.297435
4.5	h2	0.289614
5.375	h2	0.358508
5.39583	h2	0.343653
5.41667	h2	0.336619
5.4375	h2	0.326961
5.45833	h2	0.314888
5.47917	h2	0.311398
5.5	h2	0.304626
0.375	h3	0.0189358
0.395833	h3	0.0302343
0.416667	h3	0.0402074
0.4375	h3	0.0454565
0.458333	h3	0.0547997
0.479167	h3	0.081714
0.5	h3	0.102841
1.375	h3	0.252779
1.39583	h3	0.275258
1.41667	h3	0.260928
1.4375	h3	0.250535
1.45833	h3	0.232361
1.47917	h3	0.230602
1.5	h3	0.222978
2.375	h3	0.300454
2.39583	h3	0.301083
2.41667	h3	0.300454
2.4375	h3	0.288381
2.45833	h3	0.281032
2.47917	h3	0.288669
2.5	h3	0.290822
3.375	h3	0.349584
3.39583	h3	0.339021
3.41667	h3	0.329284
3.4375	h3	0.316292
3.45833	h3	0.306031
3.47917	h3	0.295178
3.5	h3	0.288092
4.375	h3	0.338417
4.39583	h3	0.334926
4.41667	h3	0.333207
4.4375	h3	0.319521
4.45833	h3	0.31414
4.47917	h3	0.308288
4.5	h3	0.308366
5.375	h3	0.352314
5.39583	h3	0.335058
5.41667	h3	0.328838
5.4375	h3	0.318025
5.45833	h3	0.308708
5.47917	h3	0.299574
5.5	h3	0.295034
0.375	h7	0.0471755
0.395833	h7	0.0667674
0.416667	h7	0.0680272
0.4375	h7	0.0844041
0.458333	h7	0.0856639
0.479167	h7	0.0929207
0.5	h7	0.0941542
1.375	h7	0.28094
1.39583	h7	0.286596
1.41667	h7	0.267726
1.4375	h7	0.250667
1.45833	h7	0.227728
1.47917	h7	0.221377
1.5	h7	0.216679
2.375	h7	0.330688
2.39583	h7	0.328798
2.41667	h7	0.327538
2.4375	h7	0.307527
2.45833	h7	0.301569
2.47917	h7	0.304141
2.5	h7	0.307474
3.375	h7	0.37415
3.39583	h7	0.356815
3.41667	h7	0.342354
3.4375	h7	0.325728
3.45833	h7	0.318011
3.47917	h7	0.307632
3.5	h7	0.300204
4.375	h7	0.361775
4.39583	h7	0.362589
4.41667	h7	0.355883
4.4375	h7	0.337984
4.45833	h7	0.327801
4.47917	h7	0.331921
4.5	h7	0.321896
5.375	h7	0.398715
5.39583	h7	0.383821
5.41667	h7	0.369517
5.4375	h7	0.354505
5.45833	h7	0.342774
5.47917	h7	0.339454
5.5	h7	0.33074
0	j1	0.0177771
0.0208333	j1	0.0272114
0.0416667	j1	0.00737782
0.0625	j1	0.0271482
0.0833333	j1	0.0127624
0.104167	j1	0.0186249
0.125	j1	0.0159642
0.145833	j1	0.0164693
0.166667	j1	0.0258655
0.75	j1	0.0768989
0.770833	j1	0.131827
0.791667	j1	0.14752
0.8125	j1	0.150136
0.833333	j1	0.150659
0.854167	j1	0.139818
0.875	j1	0.137437
0.895833	j1	0.142289
0.916667	j1	0.138627
0.9375	j1	0.137581
0.958333	j1	0.14909
0.979167	j1	0.156937
1	j1	0.144319
1.02083	j1	0.150199
1.04167	j1	0.144382
1.0625	j1	0.146474
1.08333	j1	0.144905
1.10417	j1	0.143335
1.125	j1	0.141243
1.14583	j1	0.134145
1.16667	j1	0.142064
1.1875	j1	0.14072
1.75	j1	0.213957
1.77083	j1	0.252668
1.79167	j1	0.251622
1.8125	j1	0.223896
1.83333	j1	0.207319
1.85417	j1	0.203855
1.875	j1	0.198263
1.89583	j1	0.194601
1.91667	j1	0.205749
1.97917	j1	0.204018
2	j1	0.211044
2.02083	j1	0.215301
2.04167	j1	0.21448
2.0625	j1	0.211341
2.08333	j1	0.203918
2.10417	j1	0.214579
2.125	j1	0.208726
2.14583	j1	0.200365
2.16667	j1	0.198777
2.1875	j1	0.195125
2.75	j1	0.319889
2.77083	j1	0.316227
2.79167	j1	0.292425
2.8125	j1	0.284281
2.83333	j1	0.281737
2.85417	j1	0.284055
2.875	j1	0.273394
2.89583	j1	0.266991
2.91667	j1	0.275162
2.97917	j1	0.277778
3	j1	0.279022
3.02083	j1	0.291181
3.04167	j1	0.293995
3.0625	j1	0.284876
3.08333	j1	0.284281
3.10417	j1	0.293093
3.125	j1	0.290188
3.14583	j1	0.284055
3.16667	j1	0.285165
3.1875	j1	0.2819
3.75	j1	0.38868
3.77083	j1	0.359159
3.79167	j1	0.324038
3.8125	j1	0.313999
3.83333	j1	0.305377
3.85417	j1	0.304457
3.875	j1	0.294806
3.89583	j1	0.303645
3.95833	j1	0.287627
3.97917	j1	0.294085
4	j1	0.30498
4.02083	j1	0.305575
4.04167	j1	0.310662
4.0625	j1	0.302897
4.08333	j1	0.306017
4.10417	j1	0.30967
4.125	j1	0.303429
4.14583	j1	0.302365
4.16667	j1	0.297251
4.1875	j1	0.291262
4.75	j1	0.357292
4.77083	j1	0.334221
4.79167	j1	0.321251
4.8125	j1	0.310933
4.83333	j1	0.321522
4.85417	j1	0.305341
4.875	j1	0.307758
4.89583	j1	0.315379
4.91667	j1	0.324399
4.9375	j1	0.316299
4.95833	j1	0.317724
4.97917	j1	0.313927
5	j1	0.313296
5.02083	j1	0.316759
5.04167	j1	0.316741
5.0625	j1	0.308525
5.08333	j1	0.30719
5.10417	j1	0.318058
5.125	j1	0.295356
5.1875	j1	0.294148
5.75	j1	0.472009
5.77083	j1	0.449659
5.79167	j1	0.406691
5.8125	j1	0.397906
5.83333	j1	0.390438
5.85417	j1	0.393938
5.875	j1	0.383944
5.89583	j1	0.390853
5.91667	j1	0.395922
5.9375	j1	0.396968
5.95833	j1	0.398177
5.97917	j1	0.398439
6	j1	0.392188
6.02083	j1	0.38849
6.04167	j1	0.383115
6.0625	j1	0.38012
6.08333	j1	0.384035
6.10417	j1	0.386524
6.125	j1	0.386145
6.14583	j1	0.370812
6.16667	j1	0.368864
6.1875	j1	0.374492
5.08333	j6	0.277885
5.10417	j6	0.340552
5.125	j6	0.322451
5.1875	j6	0.313152
5.75	j6	0.379354
5.77083	j6	0.381608
5.79167	j6	0.379534
5.8125	j6	0.391539
5.83333	j6	0.397852
5.85417	j6	0.411003
5.875	j6	0.4171
5.89583	j6	0.419427
5.91667	j6	0.424892
5.9375	j6	0.42547
5.95833	j6	0.424081
5.97917	j6	0.427346
6	j6	0.421988
6.02083	j6	0.420283
6.04167	j6	0.415711
6.0625	j6	0.415007
6.08333	j6	0.413005
6.10417	j6	0.406204
6.125	j6	0.401586
6.14583	j6	0.385712
6.16667	j6	0.379507
6.1875	j6	0.377451
0	j7	0.0249836
0.0208333	j7	0.020528
0.0416667	j7	0.0193826
0.0625	j7	0.0245597
0.0833333	j7	0.0158831
0.104167	j7	0.0196892
0.125	j7	0.0228821
0.145833	j7	0.0158289
0.166667	j7	0.00998582
0.75	j7	0.206633
0.770833	j7	0.234359
0.791667	j7	0.236974
0.8125	j7	0.236451
0.833333	j7	0.234359
0.854167	j7	0.213019
0.875	j7	0.212802
0.895833	j7	0.220757
0.916667	j7	0.221804
0.9375	j7	0.220757
0.958333	j7	0.223896
0.979167	j7	0.221804
1	j7	0.228839
1.02083	j7	0.22837
1.04167	j7	0.233312
1.0625	j7	0.228081
1.08333	j7	0.220757
1.10417	j7	0.220234
1.125	j7	0.216049
1.14583	j7	0.213966
1.16667	j7	0.212379
1.1875	j7	0.215526
1.75	j7	0.250332
1.77083	j7	0.293715
1.79167	j7	0.297133
1.8125	j7	0.27987
1.83333	j7	0.26221
1.85417	j7	0.27399
1.875	j7	0.272547
1.89583	j7	0.270454
1.91667	j7	0.273899
1.97917	j7	0.286148
2	j7	0.29321
2.02083	j7	0.295825
2.04167	j7	0.295041
2.0625	j7	0.292948
2.08333	j7	0.291153
2.10417	j7	0.290035
2.125	j7	0.288763
2.14583	j7	0.285399
2.16667	j7	0.273818
2.1875	j7	0.2715
2.75	j7	0.346631
2.77083	j7	0.383124
2.79167	j7	0.377171
2.8125	j7	0.360927
2.83333	j7	0.364643
2.85417	j7	0.363047
2.875	j7	0.365329
2.89583	j7	0.365996
2.91667	j7	0.365662
2.97917	j7	0.37194
3	j7	0.367358
3.02083	j7	0.365536
3.04167	j7	0.370893
3.0625	j7	0.370424
3.08333	j7	0.368747
3.10417	j7	0.370397
3.125	j7	0.366681
3.14583	j7	0.367755
3.16667	j7	0.356986
3.1875	j7	0.359691
3.75	j7	0.38711
3.77083	j7	0.407647
3.79167	j7	0.384882
3.8125	j7	0.389915
3.83333	j7	0.395291
3.85417	j7	0.391818
3.875	j7	0.389455
3.89583	j7	0.378488
3.95833	j7	0.390024
3.97917	j7	0.393613
4	j7	0.398619
4.02083	j7	0.399232
4.04167	j7	0.402191
4.0625	j7	0.406132
4.08333	j7	0.402615
4.10417	j7	0.402515
4.125	j7	0.395769
4.14583	j7	0.394434
4.16667	j7	0.387958
4.1875	j7	0.385739
4.75	j7	0.396003
4.77083	j7	0.397618
4.79167	j7	0.395435
4.8125	j7	0.387877
4.83333	j7	0.388959
4.85417	j7	0.38371
4.875	j7	0.391557
4.89583	j7	0.40293
4.91667	j7	0.401108
4.9375	j7	0.384864
4.95833	j7	0.408712
4.97917	j7	0.405997
5	j7	0.409027
5.02083	j7	0.401956
5.04167	j7	0.40836
5.0625	j7	0.263575
0	j8	0.0212766
0.0208333	j8	0.0174344
0.0416667	j8	0.0219441
0.0625	j8	0.0214751
0.0833333	j8	0.0115177
0.104167	j8	0.025624
0.125	j8	0.0169473
0.145833	j8	0.0186249
0.166667	j8	0.0205761
0.75	j8	0.13078
0.770833	j8	0.171061
0.791667	j8	0.168445
0.8125	j8	0.173153
0.833333	j8	0.167399
0.854167	j8	0.153248
0.875	j8	0.154871
0.895833	j8	0.15746
0.916667	j8	0.159552
0.9375	j8	0.15746
0.958333	j8	0.162168
0.979167	j8	0.159552
1	j8	0.16058
1.02083	j8	0.166894
1.04167	j8	0.169492
1.0625	j8	0.161645
1.08333	j8	0.159552
1.10417	j8	0.160598
1.125	j8	0.156937
1.14583	j8	0.157279
1.16667	j8	0.155024
1.1875	j8	0.154321
1.75	j8	0.187593
1.77083	j8	0.222011
1.79167	j8	0.210295
1.8125	j8	0.19774
1.83333	j8	0.200094
1.85417	j8	0.210557
1.875	j8	0.204541
1.89583	j8	0.211864
1.91667	j8	0.216482
1.97917	j8	0.220757
2	j8	0.226629
2.02083	j8	0.23738
2.04167	j8	0.23122
2.0625	j8	0.234359
2.08333	j8	0.227224
2.10417	j8	0.227892
2.125	j8	0.230697
2.14583	j8	0.22947
2.16667	j8	0.2246
2.1875	j8	0.218142
2.75	j8	0.266305
2.77083	j8	0.287158
2.79167	j8	0.283009
2.8125	j8	0.277002
2.83333	j8	0.280646
2.85417	j8	0.288763
2.875	j8	0.285742
2.89583	j8	0.293354
2.91667	j8	0.295041
2.97917	j8	0.302365
3	j8	0.294599
3.02083	j8	0.300191
3.04167	j8	0.302365
3.0625	j8	0.299424
3.08333	j8	0.299027
3.10417	j8	0.300164
3.125	j8	0.30195
3.14583	j8	0.296087
3.16667	j8	0.295961
3.1875	j8	0.293598
3.75	j8	0.325905
3.77083	j8	0.32172
3.79167	j8	0.314396
3.8125	j8	0.316723
3.83333	j8	0.319393
3.85417	j8	0.326428
3.875	j8	0.326401
3.89583	j8	0.322793
3.95833	j8	0.311086
3.97917	j8	0.323461
4	j8	0.330613
4.02083	j8	0.329323
4.04167	j8	0.339227
4.0625	j8	0.330207
4.08333	j8	0.328403
4.10417	j8	0.33092
4.125	j8	0.327168
4.14583	j8	0.326428
4.16667	j8	0.326076
4.1875	j8	0.322072
4.75	j8	0.333229
4.77083	j8	0.333472
4.79167	j8	0.3288
4.8125	j8	0.324137
4.83333	j8	0.329765
4.85417	j8	0.332751
4.875	j8	0.336322
4.89583	j8	0.349608
4.91667	j8	0.353468
4.9375	j8	0.348426
4.95833	j8	0.355696
4.97917	j8	0.354713
5	j8	0.353594
5.02083	j8	0.358411
5.04167	j8	0.359313
5.0625	j8	0.351096
5.08333	j8	0.34361
5.10417	j8	0.348399
5.125	j8	0.337684
5.1875	j8	0.316967
5.75	j8	0.409334
5.77083	j8	0.415485
5.79167	j8	0.401631
5.8125	j8	0.415206
5.83333	j8	0.418128
5.85417	j8	0.429573
5.875	j8	0.434101
5.89583	j8	0.437014
5.91667	j8	0.440784
5.9375	j8	0.439377
5.95833	j8	0.444176
5.97917	j8	0.439711
6	j8	0.432631
6.02083	j8	0.432324
6.04167	j8	0.427084
6.0625	j8	0.428744
6.08333	j8	0.4296
6.10417	j8	0.420473
6.125	j8	0.424035
6.14583	j8	0.407728
6.16667	j8	0.405916
6.1875	j8	0.40597
0.270833	j1	0.126886
1.20833	j1	0.143859
1.22917	j1	0.145428
1.25	j1	0.135146
1.27083	j1	0.129031
1.29167	j1	0.118226
1.3125	j1	0.118749
1.33333	j1	0.123457
2.20833	j1	0.189893
2.22917	j1	0.189938
2.25	j1	0.183571
2.27083	j1	0.19094
2.29167	j1	0.185302
2.3125	j1	0.173559
2.33333	j1	0.178385
3.20833	j1	0.272547
3.22917	j1	0.255473
3.25	j1	0.268172
3.27083	j1	0.270454
3.29167	j1	0.252136
3.3125	j1	0.241691
3.33333	j1	0.256393
4.20833	j1	0.294094
4.22917	j1	0.28291
4.25	j1	0.277967
4.27083	j1	0.271311
4.29167	j1	0.269931
4.3125	j1	0.266017
4.33333	j1	0.266522
5.20833	j1	0.28695
5.29167	j1	0.253362
5.3125	j1	0.255112
5.33333	j1	0.246697
5.20833	j6	0.304132
5.29167	j6	0.298189
5.3125	j6	0.297647
5.33333	j6	0.302608
0.270833	j7	0.136488
1.20833	j7	0.213434
1.22917	j7	0.201925
1.25	j7	0.192816
1.27083	j7	0.183309
1.29167	j7	0.184139
1.3125	j7	0.179431
1.33333	j7	0.173677
2.20833	j7	0.269931
2.22917	j7	0.26819
2.25	j7	0.259117
2.27083	j7	0.256853
2.29167	j7	0.258828
2.3125	j7	0.250693
2.33333	j7	0.261561
3.20833	j7	0.356769
3.22917	j7	0.335051
3.25	j7	0.339254
3.27083	j7	0.335844
3.29167	j7	0.315749
3.3125	j7	0.309905
3.33333	j7	0.313233
4.20833	j7	0.380544
4.22917	j7	0.370659
4.25	j7	0.359971
4.27083	j7	0.349905
4.29167	j7	0.348922
4.3125	j7	0.342573
4.33333	j7	0.340101
0.270833	j8	0.133745
1.20833	j8	0.156937
1.22917	j8	0.143859
1.25	j8	0.140711
1.27083	j8	0.136021
1.29167	j8	0.130257
1.3125	j8	0.13235
1.33333	j8	0.128688
2.20833	j8	0.217619
2.22917	j8	0.208094
2.25	j8	0.206218
2.27083	j8	0.209772
2.29167	j8	0.204487
2.3125	j8	0.196748
2.33333	j8	0.20611
3.20833	j8	0.273593
3.22917	j8	0.277318
3.25	j8	0.275099
3.27083	j8	0.266792
3.29167	j8	0.251531
3.3125	j8	0.251712
3.33333	j8	0.256483
4.20833	j8	0.312773
4.22917	j8	0.30608
4.25	j8	0.295771
4.27083	j8	0.289079
4.29167	j8	0.283532
4.3125	j8	0.283604
4.33333	j8	0.280844
5.22917	j8	0.403535
5.29167	j8	0.320097
5.3125	j8	0.31445
5.33333	j8	0.308687

## Sheet: Figure_6
days_drying	days_recovery	leaf_no	leaf_id	plant_id	emb_percent	shrinkage
2.8305	-17.7216	15	d1_15	d1	0	99.8615
2.85476	-17.6973	15	d1_15	d1	0	99.8416
2.87902	-17.6731	15	d1_15	d1	0	100
2.90326	-17.6488	15	d1_15	d1	0	99.9385
2.92752	-17.6246	15	d1_15	d1	0	99.9047
2.95178	-17.6003	15	d1_15	d1	0	99.913
2.97603	-17.5761	15	d1_15	d1	0	99.9214
3.00027	-17.5518	15	d1_15	d1	0	99.9139
3.02451	-17.5276	15	d1_15	d1	0	99.8876
3.04877	-17.5033	15	d1_15	d1	0	99.9006
3.07303	-17.4791	15	d1_15	d1	0	99.884
3.09728	-17.4548	15	d1_15	d1	0	99.8948
3.12154	-17.4305	15	d1_15	d1	0	99.8889
3.14578	-17.4063	15	d1_15	d1	0	99.8676
3.17003	-17.382	15	d1_15	d1	0	99.9227
3.19428	-17.3578	15	d1_15	d1	0	99.9446
3.21854	-17.3335	15	d1_15	d1	0	99.9294
3.24279	-17.3093	15	d1_15	d1	0	99.9388
3.26705	-17.285	15	d1_15	d1	0	99.9202
3.2913	-17.2608	15	d1_15	d1	0	99.9288
3.31556	-17.2365	15	d1_15	d1	0	99.949
3.3398	-17.2123	15	d1_15	d1	0	99.9385
3.36406	-17.188	15	d1_15	d1	0	99.9363
3.38832	-17.1638	15	d1_15	d1	0	99.9374
3.41258	-17.1395	15	d1_15	d1	0	99.9438
3.43684	-17.1152	15	d1_15	d1	0	99.936
3.46108	-17.091	15	d1_15	d1	0	99.9416
3.48534	-17.0667	15	d1_15	d1	0	99.9435
3.50959	-17.0425	15	d1_15	d1	0	99.9452
3.53384	-17.0182	15	d1_15	d1	0	99.9526
3.5581	-16.994	15	d1_15	d1	0	99.9078
3.58236	-16.9697	15	d1_15	d1	0	99.892
3.60661	-16.9455	15	d1_15	d1	0	99.8538
3.63087	-16.9212	15	d1_15	d1	0	99.8563
3.65512	-16.897	15	d1_15	d1	0	99.8214
3.67937	-16.8727	15	d1_15	d1	0	99.8383
3.70362	-16.8485	15	d1_15	d1	0	99.7726
3.72788	-16.8242	15	d1_15	d1	0	99.6948
3.75213	-16.8	15	d1_15	d1	0	99.6569
3.77639	-16.7757	15	d1_15	d1	0	99.5735
3.80065	-16.7514	15	d1_15	d1	0	99.5212
3.8249	-16.7272	15	d1_15	d1	0	99.504
3.84916	-16.7029	15	d1_15	d1	0	99.3927
3.8734	-16.6787	15	d1_15	d1	0	99.3417
3.89767	-16.6544	15	d1_15	d1	0	99.2922
3.92193	-16.6302	15	d1_15	d1	0	99.2384
3.94619	-16.6059	15	d1_15	d1	0	99.1911
3.97044	-16.5816	15	d1_15	d1	0	99.1742
3.9947	-16.5574	15	d1_15	d1	0	99.1601
4.01895	-16.5331	15	d1_15	d1	0	99.1144
4.04321	-16.5089	15	d1_15	d1	0	99.1304
4.06748	-16.4846	15	d1_15	d1	0	99.077
4.09174	-16.4603	15	d1_15	d1	0	99.044
4.11598	-16.4361	15	d1_15	d1	0	98.9986
4.14023	-16.4119	15	d1_15	d1	0	99.0069
4.16449	-16.3876	15	d1_15	d1	0	99.0332
4.18876	-16.3633	15	d1_15	d1	0	99.1462
4.21301	-16.3391	15	d1_15	d1	0	99.1825
4.23727	-16.3148	15	d1_15	d1	0	99.2318
4.26152	-16.2906	15	d1_15	d1	0	99.2312
4.28578	-16.2663	15	d1_15	d1	0	99.2298
4.31002	-16.2421	15	d1_15	d1	0	99.2988
4.33428	-16.2178	15	d1_15	d1	0	99.2994
4.35853	-16.1936	15	d1_15	d1	0	99.3198
4.38279	-16.1693	15	d1_15	d1	0	99.3196
4.40704	-16.145	15	d1_15	d1	0	99.3578
4.4313	-16.1208	15	d1_15	d1	0	99.4182
4.45554	-16.0965	15	d1_15	d1	0	99.4132
4.47978	-16.0723	15	d1_15	d1	0	99.4677
4.50404	-16.048	15	d1_15	d1	0	99.4567
4.5283	-16.0238	15	d1_15	d1	0	99.4616
4.55255	-15.9995	15	d1_15	d1	0	99.2946
4.57681	-15.9753	15	d1_15	d1	0	99.1501
4.60106	-15.951	15	d1_15	d1	0	99.0443
4.62532	-15.9268	15	d1_15	d1	0	98.9316
4.64957	-15.9025	15	d1_15	d1	0	98.802
4.67382	-15.8783	15	d1_15	d1	0	98.6433
4.69808	-15.854	15	d1_15	d1	0	98.5912
4.72233	-15.8298	15	d1_15	d1	0	98.5068
4.74659	-15.8055	15	d1_15	d1	0	98.4406
4.77083	-15.7812	15	d1_15	d1	0	98.3655
4.79508	-15.757	15	d1_15	d1	0	98.3503
4.81934	-15.7327	15	d1_15	d1	0	98.3198
4.8436	-15.7085	15	d1_15	d1	0	98.3074
4.86785	-15.6842	15	d1_15	d1	0	98.2944
4.89212	-15.66	15	d1_15	d1	0	98.2924
4.91637	-15.6357	15	d1_15	d1	0	98.314
4.94062	-15.6115	15	d1_15	d1	0	98.3162
4.96487	-15.5872	15	d1_15	d1	0	98.3398
4.98912	-15.563	15	d1_15	d1	0	98.3425
5.01338	-15.5387	15	d1_15	d1	0	98.3168
5.03764	-15.5144	15	d1_15	d1	0	98.3046
5.06189	-15.4902	15	d1_15	d1	0	98.3018
5.08615	-15.4659	15	d1_15	d1	0	98.2955
5.11041	-15.4417	15	d1_15	d1	0	98.224
5.13465	-15.4174	15	d1_15	d1	0	98.2254
5.15891	-15.3932	15	d1_15	d1	0	98.2559
5.18316	-15.3689	15	d1_15	d1	0	98.3304
5.20742	-15.3447	15	d1_15	d1	0	98.4079
5.23168	-15.3204	15	d1_15	d1	0	98.4395
5.25593	-15.2962	15	d1_15	d1	0	98.4306
5.2802	-15.2719	15	d1_15	d1	0	98.5084
5.30444	-15.2476	15	d1_15	d1	0	98.504
5.3287	-15.2234	15	d1_15	d1	0	98.522
5.35296	-15.1991	15	d1_15	d1	0	98.5862
5.37721	-15.1749	15	d1_15	d1	0	98.6533
5.40147	-15.1506	15	d1_15	d1	0	98.7067
5.42573	-15.1264	15	d1_15	d1	0	98.71
5.44999	-15.1021	15	d1_15	d1	0	98.7732
5.47425	-15.0778	15	d1_15	d1	0	98.8133
5.49851	-15.0536	15	d1_15	d1	0	98.8502
5.52275	-15.0293	15	d1_15	d1	0	98.8629
5.54701	-15.0051	15	d1_15	d1	0	98.8477
5.57127	-14.9808	15	d1_15	d1	0	98.6785
5.59552	-14.9566	15	d1_15	d1	0	98.512
5.61978	-14.9323	15	d1_15	d1	0	98.4674
5.64404	-14.908	15	d1_15	d1	0	98.3988
5.6683	-14.8838	15	d1_15	d1	0	98.3054
5.69255	-14.8595	15	d1_15	d1	0	98.2406
5.71681	-14.8353	15	d1_15	d1	0	98.17
5.74106	-14.811	15	d1_15	d1	0	98.0966
5.76531	-14.7868	15	d1_15	d1	0	98.0595
5.78956	-14.7625	15	d1_15	d1	0	98.0736
5.81382	-14.7383	15	d1_15	d1	0	98.044
5.83808	-14.714	15	d1_15	d1	0	98.0108
5.86234	-14.6897	15	d1_15	d1	0	98.0354
5.88659	-14.6655	15	d1_15	d1	0	97.9986
5.91083	-14.6412	15	d1_15	d1	0	97.9656
5.93509	-14.617	15	d1_15	d1	0	97.9914
5.95935	-14.5927	15	d1_15	d1	0	97.9294
5.98361	-14.5685	15	d1_15	d1	0	97.9285
6.00786	-14.5442	15	d1_15	d1	0	97.9247
6.03212	-14.52	15	d1_15	d1	0	97.8335
6.05638	-14.4957	15	d1_15	d1	0	97.795
6.08064	-14.4714	15	d1_15	d1	0	97.7358
6.10488	-14.4472	15	d1_15	d1	0	97.6743
6.12913	-14.423	15	d1_15	d1	0	97.64
6.15338	-14.3987	15	d1_15	d1	0	97.5627
6.17763	-14.3745	15	d1_15	d1	0	97.5873
6.20189	-14.3502	15	d1_15	d1	0	97.6123
6.22615	-14.3259	15	d1_15	d1	0	97.6544
6.25039	-14.3017	15	d1_15	d1	0	97.6665
6.27465	-14.2774	15	d1_15	d1	0	97.7305
6.29891	-14.2532	15	d1_15	d1	0	97.7377
6.32317	-14.2289	15	d1_15	d1	0	97.8053
6.34743	-14.2047	15	d1_15	d1	0	97.795
6.37168	-14.1804	15	d1_15	d1	0	97.8075
6.39596	-14.1561	15	d1_15	d1	0	97.8637
6.42022	-14.1319	15	d1_15	d1	0	97.8903
6.44448	-14.1076	15	d1_15	d1	0	97.9338
6.46874	-14.0833	15	d1_15	d1	0	97.9252
6.493	-14.0591	15	d1_15	d1	0	97.9728
6.51726	-14.0348	15	d1_15	d1	0	98.0174
6.5415	-14.0106	15	d1_15	d1	0	98.0194
6.56576	-13.9863	15	d1_15	d1	0	97.9834
6.59002	-13.9621	15	d1_15	d1	0	97.8773
6.61428	-13.9378	15	d1_15	d1	0	97.8003
6.63854	-13.9135	15	d1_15	d1	0	97.7707
6.6628	-13.8893	15	d1_15	d1	0	97.6757
6.68705	-13.865	15	d1_15	d1	0	97.5973
6.71131	-13.8408	15	d1_15	d1	0	97.2271
6.73557	-13.8165	15	d1_15	d1	0	97.137
6.75981	-13.7923	15	d1_15	d1	0	97.093
6.78409	-13.768	15	d1_15	d1	0	97.0382
6.80834	-13.7437	15	d1_15	d1	0	97.023
6.83259	-13.7195	15	d1_15	d1	0	97.0379
6.85685	-13.6952	15	d1_15	d1	0	97.0149
6.88111	-13.671	15	d1_15	d1	0	96.99
6.90536	-13.6467	15	d1_15	d1	0	96.9908
6.92962	-13.6225	15	d1_15	d1	0	97.0094
6.95387	-13.5982	15	d1_15	d1	0	97.0252
6.97811	-13.574	15	d1_15	d1	0	96.9653
7.00236	-13.5497	15	d1_15	d1	0	96.9798
7.02661	-13.5255	15	d1_15	d1	0	96.9748
7.05087	-13.5012	15	d1_15	d1	0	96.9714
7.0751	-13.477	15	d1_15	d1	0	96.9141
7.09936	-13.4527	15	d1_15	d1	0	96.9086
7.12361	-13.4285	15	d1_15	d1	0	96.8485
7.14787	-13.4042	15	d1_15	d1	0	96.7812
7.17213	-13.38	15	d1_15	d1	0	96.7707
7.19639	-13.3557	15	d1_15	d1	0	96.7853
7.22064	-13.3314	15	d1_15	d1	0	96.7867
7.24488	-13.3072	15	d1_15	d1	0	96.8183
7.26914	-13.2829	15	d1_15	d1	0	96.8352
7.29339	-13.2587	15	d1_15	d1	0	96.8255
7.31765	-13.2344	15	d1_15	d1	0	96.7981
7.3419	-13.2102	15	d1_15	d1	0	96.8399
7.36615	-13.1859	15	d1_15	d1	0	96.8216
7.39039	-13.1617	15	d1_15	d1	0	96.831
7.41464	-13.1374	15	d1_15	d1	0	96.8601
7.4389	-13.1132	15	d1_15	d1	0	96.8236
7.46314	-13.0889	15	d1_15	d1	0	96.8416
7.48738	-13.0647	15	d1_15	d1	0	96.8385
7.51164	-13.0404	15	d1_15	d1	0	96.8737
7.53588	-13.0162	15	d1_15	d1	0	96.8837
7.56013	-12.992	15	d1_15	d1	0	96.9017
7.58439	-12.9677	15	d1_15	d1	0	96.9617
7.60865	-12.9434	15	d1_15	d1	0	96.9936
7.63288	-12.9192	15	d1_15	d1	0	96.9606
7.65713	-12.895	15	d1_15	d1	0	96.9521
7.68138	-12.8707	15	d1_15	d1	0	96.9147
7.70564	-12.8464	15	d1_15	d1	0	96.8205
7.7299	-12.8222	15	d1_15	d1	0	96.7828
7.75414	-12.7979	15	d1_15	d1	0	96.7657
7.7784	-12.7737	15	d1_15	d1	0	96.7579
7.80265	-12.7494	15	d1_15	d1	0	96.7449
7.82691	-12.7252	15	d1_15	d1	0	96.7604
7.85117	-12.7009	15	d1_15	d1	0	96.7311
7.87542	-12.6767	15	d1_15	d1	0	96.7419
7.89969	-12.6524	15	d1_15	d1	0	96.7529
7.92394	-12.6281	15	d1_15	d1	0	96.7491
7.94821	-12.6039	15	d1_15	d1	0	96.7358
7.97245	-12.5796	15	d1_15	d1	0	96.725
7.99674	-12.5553	15	d1_15	d1	0	96.7322
8.021	-12.5311	15	d1_15	d1	0	96.7369
8.04525	-12.5068	15	d1_15	d1	0	96.6931
8.06951	-12.4826	15	d1_15	d1	0	96.6361
8.09378	-12.4583	15	d1_15	d1	0	96.5696
8.11804	-12.434	15	d1_15	d1	0	96.5175
8.1423	-12.4098	15	d1_15	d1	0	96.5084
8.16655	-12.3855	15	d1_15	d1	0	96.5239
8.19081	-12.3613	15	d1_15	d1	0	96.5156
8.21507	-12.337	15	d1_15	d1	0	96.4785
8.23933	-12.3128	15	d1_15	d1	0	96.5209
8.26359	-12.2885	15	d1_15	d1	0	96.5137
8.28785	-12.2642	15	d1_15	d1	0	96.5275
8.31209	-12.24	15	d1_15	d1	0	96.517
8.33635	-12.2157	15	d1_15	d1	0	96.5156
8.36061	-12.1915	15	d1_15	d1	0	96.5483
8.38486	-12.1672	15	d1_15	d1	0	96.5524
8.40912	-12.143	15	d1_15	d1	0	96.5624
8.43338	-12.1187	15	d1_15	d1	0	96.5571
8.45763	-12.0945	15	d1_15	d1	0	96.5447
8.48189	-12.0702	15	d1_15	d1	0	96.5516
8.50613	-12.0459	15	d1_15	d1	0	96.6026
8.53038	-12.0217	15	d1_15	d1	0	96.6106
8.55465	-11.9974	15	d1_15	d1	0	96.6098
8.5789	-11.9732	15	d1_15	d1	0	96.6347
8.60315	-11.9489	15	d1_15	d1	0	96.6607
8.6274	-11.9247	15	d1_15	d1	0	96.6676
8.65164	-11.9004	15	d1_15	d1	0	96.6845
8.67589	-11.8762	15	d1_15	d1	0	96.6591
8.70015	-11.8519	15	d1_15	d1	0	96.5887
8.72442	-11.8277	15	d1_15	d1	0	96.584
8.74867	-11.8034	15	d1_15	d1	0	96.6161
8.77292	-11.7792	15	d1_15	d1	0	96.5835
8.79718	-11.7549	15	d1_15	d1	0	96.5984
8.82144	-11.7306	15	d1_15	d1	0	96.6098
8.84569	-11.7064	15	d1_15	d1	0	96.5862
8.86995	-11.6821	15	d1_15	d1	0	96.6181
8.89421	-11.6579	15	d1_15	d1	0	96.594
8.91847	-11.6336	15	d1_15	d1	0	96.5652
8.94273	-11.6094	15	d1_15	d1	0	96.5804
8.96699	-11.5851	15	d1_15	d1	0	96.5635
8.99124	-11.5608	15	d1_15	d1	0	96.5259
9.0155	-11.5366	15	d1_15	d1	0	96.4677
9.03975	-11.5123	15	d1_15	d1	0	96.4353
9.06399	-11.4881	15	d1_15	d1	0	96.4234
9.08825	-11.4638	15	d1_15	d1	0	96.3962
9.11251	-11.4396	15	d1_15	d1	0	96.3519
9.13676	-11.4153	15	d1_15	d1	0	96.329
9.16102	-11.3911	15	d1_15	d1	0	96.3251
9.18527	-11.3668	15	d1_15	d1	0	96.3519
9.20953	-11.3426	15	d1_15	d1	0	96.3472
9.23377	-11.3183	15	d1_15	d1	0	96.3218
9.25803	-11.2941	15	d1_15	d1	0	96.3292
9.28229	-11.2698	15	d1_15	d1	0	96.3231
9.30655	-11.2455	15	d1_15	d1	0	96.3079
9.33082	-11.2213	15	d1_15	d1	0	96.3362
9.35508	-11.197	15	d1_15	d1	0	96.3727
9.37934	-11.1727	15	d1_15	d1	0	96.3326
9.4036	-11.1485	15	d1_15	d1	0	96.3373
9.42785	-11.1242	15	d1_15	d1	0	96.3843
9.45211	-11.1	15	d1_15	d1	0	96.3705
9.47637	-11.0757	15	d1_15	d1	0	96.3702
9.50062	-11.0515	15	d1_15	d1	0	96.3866
9.5249	-11.0272	15	d1_15	d1	0	96.4156
9.54916	-11.0029	15	d1_15	d1	0	96.3771
9.57341	-10.9787	15	d1_15	d1	0	96.4046
9.59767	-10.9544	15	d1_15	d1	0	96.4851
9.62193	-10.9302	15	d1_15	d1	0	96.4486
9.6462	-10.9059	15	d1_15	d1	0	96.4287
9.67045	-10.8816	15	d1_15	d1	0	96.3996
9.69471	-10.8574	15	d1_15	d1	0	96.4187
9.71897	-10.8331	15	d1_15	d1	0	96.3827
9.74323	-10.8089	15	d1_15	d1	0	96.3602
9.76748	-10.7846	15	d1_15	d1	0	96.3691
9.79174	-10.7603	15	d1_15	d1	0	96.3428
9.81598	-10.7361	15	d1_15	d1	0	96.3652
9.84024	-10.7118	15	d1_15	d1	0	96.3497
9.86449	-10.6876	15	d1_15	d1	0	96.3589
9.88875	-10.6633	15	d1_15	d1	0	96.3633
9.91302	-10.6391	15	d1_15	d1	0	96.3555
9.93728	-10.6148	15	d1_15	d1	0	96.3395
9.96153	-10.5906	15	d1_15	d1	0	96.3741
9.98579	-10.5663	15	d1_15	d1	0	96.322
10.01	-10.542	15	d1_15	d1	0	96.3337
10.0343	-10.5178	15	d1_15	d1	0	96.2852
10.0585	-10.4935	15	d1_15	d1	0	96.2794
10.0828	-10.4693	15	d1_15	d1	0	96.2248
10.1071	-10.445	15	d1_15	d1	0	96.2154
10.1313	-10.4208	15	d1_15	d1	0	96.1955
10.1556	-10.3965	15	d1_15	d1	0	96.152
10.1798	-10.3723	15	d1_15	d1	0	96.1589
10.2041	-10.348	15	d1_15	d1	0	96.1941
10.2283	-10.3238	15	d1_15	d1	0	96.1791
10.2526	-10.2995	15	d1_15	d1	0	96.1736
10.2768	-10.2752	15	d1_15	d1	0	96.1708
10.3011	-10.251	15	d1_15	d1	0	96.1827
10.3254	-10.2267	15	d1_15	d1	0	96.1816
10.3496	-10.2025	15	d1_15	d1	0	96.1902
10.3739	-10.1782	15	d1_15	d1	0	96.1819
10.3981	-10.1539	15	d1_15	d1	0	96.2002
10.4224	-10.1297	15	d1_15	d1	0	96.1805
10.4467	-10.1054	15	d1_15	d1	0	96.1681
10.4709	-10.0812	15	d1_15	d1	0	96.1816
10.4952	-10.0569	15	d1_15	d1	0	96.1949
10.5194	-10.0327	15	d1_15	d1	0	96.257
10.5437	-10.0084	15	d1_15	d1	0	96.2113
10.5679	-9.98414	15	d1_15	d1	0	96.2885
10.5922	-9.95988	15	d1_15	d1	0	96.2689
10.6164	-9.93564	15	d1_15	d1	0	96.2426
10.6407	-9.91138	15	d1_15	d1	0	96.2093
10.665	-9.88712	15	d1_15	d1	0	96.1744
10.6892	-9.86286	15	d1_15	d1	0	96.1542
10.7135	-9.8386	15	d1_15	d1	0	96.1509
10.7377	-9.81435	15	d1_15	d1	0	96.119
10.762	-9.79009	15	d1_15	d1	0	96.1221
10.7863	-9.76583	15	d1_15	d1	0	96.0844
10.8105	-9.74157	15	d1_15	d1	0	96.108
10.8348	-9.71733	15	d1_15	d1	0	96.0517
10.859	-9.69308	15	d1_15	d1	0	96.0581
10.8833	-9.66882	15	d1_15	d1	0	96.0731
10.9075	-9.64457	15	d1_15	d1	0	96.065
10.9318	-9.62032	15	d1_15	d1	0	96.044
10.956	-9.59606	15	d1_15	d1	0	96.0493
10.9803	-9.57182	15	d1_15	d1	0	96.008
11.0045	-9.54756	15	d1_15	d1	0	95.977
11.0288	-9.5233	15	d1_15	d1	0	95.9631
11.053	-9.49904	15	d1_15	d1	0	95.9473
11.0773	-9.47479	15	d1_15	d1	0	95.9327
11.1016	-9.45053	15	d1_15	d1	0	95.9039
11.1258	-9.42628	15	d1_15	d1	0	95.8698
11.15	-9.40204	15	d1_15	d1	0	95.8845
11.1743	-9.37778	15	d1_15	d1	0	95.8789
11.1986	-9.35352	15	d1_15	d1	0	95.8568
11.2228	-9.32927	15	d1_15	d1	0	95.8656
11.2471	-9.30502	15	d1_15	d1	0	95.8587
11.2713	-9.28076	15	d1_15	d1	0	95.8584
11.2956	-9.2565	15	d1_15	d1	0	95.859
11.3198	-9.23226	15	d1_15	d1	0	95.8969
11.3441	-9.208	15	d1_15	d1	0	95.8936
11.3683	-9.18375	15	d1_15	d1	0	95.9097
11.3926	-9.15949	15	d1_15	d1	0	95.9052
11.4169	-9.13523	15	d1_15	d1	0	95.9257
11.4411	-9.11097	15	d1_15	d1	0	95.9122
11.4654	-9.08672	15	d1_15	d1	0	95.931
11.4896	-9.06247	15	d1_15	d1	0	95.9263
11.5139	-9.03822	15	d1_15	d1	0	95.9268
11.5381	-9.01397	15	d1_15	d1	0	95.9288
11.5624	-8.98971	15	d1_15	d1	0	95.918
11.5866	-8.96546	15	d1_15	d1	0	95.9748
11.6109	-8.9412	15	d1_15	d1	0	95.9695
11.6351	-8.91694	15	d1_15	d1	0	95.9687
11.6594	-8.89269	15	d1_15	d1	0	95.9831
11.6837	-8.86843	15	d1_15	d1	0	95.9723
11.7079	-8.84416	15	d1_15	d1	0	95.9698
11.7322	-8.81988	15	d1_15	d1	0	95.9501
11.7565	-8.79561	15	d1_15	d1	0	95.9288
11.7807	-8.77135	15	d1_15	d1	0	95.9421
11.805	-8.74708	15	d1_15	d1	0	95.905
11.8293	-8.72281	15	d1_15	d1	0	95.9246
11.8535	-8.69855	15	d1_15	d1	0	95.9418
11.8778	-8.67429	15	d1_15	d1	0	95.9296
11.9021	-8.65002	15	d1_15	d1	0	95.936
11.9263	-8.62575	15	d1_15	d1	0	95.8978
11.9506	-8.60149	15	d1_15	d1	0	95.9169
11.9749	-8.57722	15	d1_15	d1	0	95.9266
11.9991	-8.55295	15	d1_15	d1	0	95.8587
12.0234	-8.52868	15	d1_15	d1	0	95.8122
12.0477	-8.50441	15	d1_15	d1	0	95.8277
12.0719	-8.48014	15	d1_15	d1	0	95.7394
12.0962	-8.45587	15	d1_15	d1	0	95.7308
12.1205	-8.4316	15	d1_15	d1	0	95.6621
12.1448	-8.40733	15	d1_15	d1	0	95.6086
12.169	-8.38307	15	d1_15	d1	0	95.6363
12.1933	-8.35881	15	d1_15	d1	0	95.6566
12.2175	-8.33455	15	d1_15	d1	0	95.6773
12.2418	-8.31029	15	d1_15	d1	0	95.6549
12.2661	-8.28602	15	d1_15	d1	0	95.6892
12.2903	-8.26176	15	d1_15	d1	0	95.6779
12.3146	-8.23749	15	d1_15	d1	0	95.6937
12.3389	-8.21323	15	d1_15	d1	0	95.6884
12.3631	-8.18897	15	d1_15	d1	0	95.6967
12.3874	-8.1647	15	d1_15	d1	0	95.7161
12.4117	-8.14043	15	d1_15	d1	0	95.7072
12.4359	-8.11616	15	d1_15	d1	0	95.6978
12.4602	-8.0919	15	d1_15	d1	0	95.764
12.4845	-8.06763	15	d1_15	d1	0	95.7203
12.5087	-8.04337	15	d1_15	d1	0	95.756
12.533	-8.01912	15	d1_15	d1	0	95.7131
12.5572	-7.99485	15	d1_15	d1	0	95.7172
12.5815	-7.97058	15	d1_15	d1	0	95.7549
12.6058	-7.94631	15	d1_15	d1	0	95.7175
12.63	-7.92204	15	d1_15	d1	0	95.7452
12.6543	-7.89778	15	d1_15	d1	0	95.7191
12.6786	-7.87353	15	d1_15	d1	0	95.7119
12.7028	-7.84926	15	d1_15	d1	0	95.7042
12.7271	-7.82499	15	d1_15	d1	0	95.7061
12.7514	-7.80072	15	d1_15	d1	0	95.6804
12.7756	-7.77646	15	d1_15	d1	0	95.7075
12.7999	-7.7522	15	d1_15	d1	0	95.6768
12.8241	-7.72794	15	d1_15	d1	0	95.7023
12.8484	-7.70368	15	d1_15	d1	0	95.6759
12.8727	-7.67941	15	d1_15	d1	0	95.6901
12.8969	-7.65515	15	d1_15	d1	0	95.6336
12.9212	-7.63088	15	d1_15	d1	0	95.6951
12.9455	-7.60661	15	d1_15	d1	0	95.6704
12.9697	-7.58234	15	d1_15	d1	0	95.702
12.994	-7.55808	15	d1_15	d1	0	95.7042
13.0183	-7.53381	15	d1_15	d1	0	95.6566
13.0425	-7.50954	15	d1_15	d1	0	95.5854
13.0668	-7.48528	15	d1_15	d1	0	95.5812
13.0911	-7.46101	15	d1_15	d1	0	95.5364
13.1153	-7.43674	15	d1_15	d1	0	95.5297
13.1396	-7.41248	15	d1_15	d1	0	95.4898
13.1639	-7.38822	15	d1_15	d1	0	95.4871
13.1881	-7.36396	15	d1_15	d1	0	95.5112
13.2124	-7.33969	15	d1_15	d1	0	95.5067
13.2367	-7.31543	15	d1_15	d1	0	95.5474
13.2609	-7.29116	15	d1_15	d1	0	95.525
13.2852	-7.2669	15	d1_15	d1	0	95.5416
13.3095	-7.24262	15	d1_15	d1	0	95.5444
13.3337	-7.21836	15	d1_15	d1	0	95.5666
13.358	-7.19407	15	d1_15	d1	0	95.558
13.3823	-7.16981	15	d1_15	d1	0	95.5605
13.4065	-7.14554	15	d1_15	d1	0	95.6001
13.4308	-7.12127	15	d1_15	d1	0	95.5779
13.4551	-7.09701	15	d1_15	d1	0	95.5956
13.4793	-7.07274	15	d1_15	d1	0	95.612
13.5036	-7.04848	15	d1_15	d1	0	95.615
13.5279	-7.02421	15	d1_15	d1	0	95.5643
13.5521	-6.99994	15	d1_15	d1	0	95.5834
13.5764	-6.97568	15	d1_15	d1	0	95.6181
13.6007	-6.95142	15	d1_15	d1	0	95.5519
13.6249	-6.92718	15	d1_15	d1	0	95.5441
13.6492	-6.90291	15	d1_15	d1	0	95.5222
13.6734	-6.87863	15	d1_15	d1	0	95.4896
13.6977	-6.85435	15	d1_15	d1	0	95.5217
13.722	-6.83008	15	d1_15	d1	0	95.5087
13.7463	-6.80582	15	d1_15	d1	0	95.4937
13.7705	-6.78156	15	d1_15	d1	0	95.4957
13.7948	-6.7573	15	d1_15	d1	0	95.4943
13.819	-6.73306	15	d1_15	d1	0	95.53
13.8433	-6.7088	15	d1_15	d1	0	95.5206
13.8675	-6.68454	15	d1_15	d1	0	95.5416
13.8918	-6.66028	15	d1_15	d1	0	95.509
13.9161	-6.63602	15	d1_15	d1	0	95.4984
13.9403	-6.61177	15	d1_15	d1	0	95.4998
13.9646	-6.58751	15	d1_15	d1	0	95.5209
13.9888	-6.56326	15	d1_15	d1	0	95.5336
14.0131	-6.53902	15	d1_15	d1	0	95.5139
14.0373	-6.51477	15	d1_15	d1	0	95.4862
14.0616	-6.49051	15	d1_15	d1	0	95.4322
14.0858	-6.46625	15	d1_15	d1	0	95.378
14.1101	-6.44201	15	d1_15	d1	0	95.378
14.1343	-6.41775	15	d1_15	d1	0	95.3187
14.1586	-6.3935	15	d1_15	d1	0	95.3669
14.1828	-6.36924	15	d1_15	d1	0	95.3594
14.2071	-6.34498	15	d1_15	d1	0	95.3993
14.2314	-6.32072	15	d1_15	d1	0	95.3788
14.2556	-6.29646	15	d1_15	d1	0	95.3976
14.2799	-6.27221	15	d1_15	d1	0	95.3962
14.3041	-6.24794	15	d1_15	d1	0	95.3888
14.3284	-6.22367	15	d1_15	d1	0	95.4079
14.3527	-6.19942	15	d1_15	d1	0	95.435
14.3769	-6.17516	15	d1_15	d1	0	95.4109
14.4012	-6.1509	15	d1_15	d1	0	95.4372
14.4254	-6.12666	15	d1_15	d1	0	95.4483
14.4497	-6.10241	15	d1_15	d1	0	95.4383
14.4739	-6.07815	15	d1_15	d1	0	95.4381
14.4982	-6.05388	15	d1_15	d1	0	95.443
14.5225	-6.02962	15	d1_15	d1	0	95.4657
14.5467	-6.00536	15	d1_15	d1	0	95.4597
14.571	-5.98111	15	d1_15	d1	0	95.4671
14.5952	-5.95686	15	d1_15	d1	0	95.3752
14.6195	-5.9326	15	d1_15	d1	0	95.353
14.6438	-5.90833	15	d1_15	d1	0	95.3511
14.668	-5.88407	15	d1_15	d1	0	95.3569
14.6923	-5.85981	15	d1_15	d1	0	95.3522
14.7165	-5.83556	15	d1_15	d1	0	95.3541
14.7408	-5.8113	15	d1_15	d1	0	95.3356
14.765	-5.78704	15	d1_15	d1	0	95.3677
14.7893	-5.76279	15	d1_15	d1	0	95.296
14.8136	-5.73853	15	d1_15	d1	0	95.3613
14.8378	-5.71427	15	d1_15	d1	0	95.342
14.8621	-5.69001	15	d1_15	d1	0	95.3583
14.8863	-5.66578	15	d1_15	d1	0	95.36
14.9106	-5.64152	15	d1_15	d1	0	95.3096
14.9348	-5.61727	15	d1_15	d1	0	95.3508
14.9591	-5.59302	15	d1_15	d1	0	95.3298
14.9833	-5.56876	15	d1_15	d1	0	95.3694
15.0076	-5.5445	15	d1_15	d1	0	95.3073
15.0318	-5.52024	15	d1_15	d1	0	95.232
15.0561	-5.49598	15	d1_15	d1	0	95.183
15.0804	-5.47172	15	d1_15	d1	0	95.1822
15.1046	-5.44747	15	d1_15	d1	0	95.0805
15.1289	-5.42321	15	d1_15	d1	0	95.1215
15.1531	-5.39896	15	d1_15	d1	0	94.7723
15.1774	-5.3747	15	d1_15	d1	0	94.7823
15.2016	-5.35045	15	d1_15	d1	0	94.7875
15.2259	-5.32619	15	d1_15	d1	0	94.7607
15.2502	-5.30193	15	d1_15	d1	0	94.7909
15.2744	-5.27769	15	d1_15	d1	0	94.7737
15.2987	-5.25343	15	d1_15	d1	0	94.7734
15.3229	-5.22917	15	d1_15	d1	0	94.7737
15.3472	-5.20492	15	d1_15	d1	0	94.7634
15.3714	-5.18066	15	d1_15	d1	0	94.7637
15.3957	-5.15641	15	d1_15	d1	0	94.7806
15.4199	-5.13215	15	d1_15	d1	0	94.7945
15.4442	-5.10791	15	d1_15	d1	0	94.7715
15.4684	-5.08366	15	d1_15	d1	0	94.7997
15.4927	-5.05941	15	d1_15	d1	0	94.7745
15.5169	-5.03516	15	d1_15	d1	0	94.7751
15.5412	-5.01091	15	d1_15	d1	0	94.7554
15.5654	-4.98667	15	d1_15	d1	0	94.7524
15.5897	-4.96241	15	d1_15	d1	0	94.7058
15.6139	-4.93816	15	d1_15	d1	0	94.3162
15.6382	-4.91391	15	d1_15	d1	0	94.2051
15.6624	-4.88968	15	d1_15	d1	0	94.1722
15.6867	-4.86543	15	d1_15	d1	0	94.2068
15.7109	-4.84118	15	d1_15	d1	0	94.186
15.7352	-4.81693	15	d1_15	d1	0	94.1952
15.7594	-4.79267	15	d1_15	d1	0	94.1722
15.7837	-4.76841	15	d1_15	d1	0	94.1622
15.8079	-4.74417	15	d1_15	d1	0	94.1647
15.8322	-4.71992	15	d1_15	d1	0	94.1462
15.8564	-4.69567	15	d1_15	d1	0	94.1323
15.8807	-4.67141	15	d1_15	d1	0	94.1232
15.9049	-4.64716	15	d1_15	d1	0	94.1522
15.9292	-4.62291	15	d1_15	d1	0	94.1054
15.9529	-4.5992	15	d1_15	d1	0	94.1262
15.9771	-4.57495	15	d1_15	d1	0	94.1342
16.0014	-4.55072	15	d1_15	d1	0	94.0755
16.0256	-4.52647	15	d1_15	d1	0	94.08
16.0499	-4.50222	15	d1_15	d1	0	93.9709
16.0741	-4.47797	15	d1_15	d1	0	93.5898
16.0984	-4.45372	15	d1_15	d1	0	93.2223
16.1226	-4.42948	15	d1_15	d1	0	93.0822
16.1469	-4.40523	15	d1_15	d1	0	92.9459
16.1711	-4.38098	15	d1_15	d1	0	92.8509
16.1954	-4.35672	15	d1_15	d1	0	92.8088
16.2196	-4.33248	15	d1_15	d1	0	92.7753
16.2439	-4.30823	15	d1_15	d1	0	92.7548
16.2681	-4.28397	15	d1_15	d1	0	92.7551
16.2924	-4.25972	15	d1_15	d1	0	92.7186
16.3166	-4.23547	15	d1_15	d1	0	92.7019
16.3409	-4.21122	15	d1_15	d1	0	92.7047
16.3651	-4.18697	15	d1_15	d1	0	92.6942
16.3894	-4.16272	15	d1_15	d1	0	92.6909
16.4136	-4.13847	15	d1_15	d1	0	92.6784
16.4378	-4.11424	15	d1_15	d1	0	92.6817
16.4621	-4.08998	15	d1_15	d1	0	92.6765
16.4864	-4.06573	15	d1_15	d1	0	92.6637
16.5106	-4.04149	15	d1_15	d1	0	92.6585
16.5348	-4.01725	15	d1_15	d1	0	92.6449
16.5591	-3.993	15	d1_15	d1	0	92.6238
16.5833	-3.96875	15	d1_15	d1	0	92.636
16.6076	-3.9445	15	d1_15	d1	0	92.4148
16.6318	-3.92025	15	d1_15	d1	0	92.4416
16.6561	-3.89601	15	d1_15	d1	0	92.3826
16.6803	-3.87176	15	d1_15	d1	0	92.3541
16.7046	-3.84751	15	d1_15	d1	0	92.3297
16.7288	-3.82326	15	d1_15	d1	0	92.2982
16.7531	-3.79902	15	d1_15	d1	0	92.3112
16.7773	-3.77476	15	d1_15	d1	0	92.2082
16.8016	-3.7505	15	d1_15	d1	0	92.1932
16.8258	-3.72624	15	d1_15	d1	0	92.1691
16.8501	-3.70199	15	d1_15	d1	0	92.1517
16.8744	-3.67773	15	d1_15	d1	0	92.1561
16.8986	-3.65348	15	d1_15	d1	0	92.1771
16.9228	-3.62924	15	d1_15	d1	0	92.1492
16.9471	-3.60499	15	d1_15	d1	0	92.1616
16.9714	-3.58073	15	d1_15	d1	0	92.1985
16.9956	-3.55648	15	d1_15	d1	0	92.1212
17.0198	-3.53223	15	d1_15	d1	0	92.0207
17.0441	-3.50799	15	d1_15	d1	0	91.8891
17.0683	-3.48374	15	d1_15	d1	0	91.6981
17.0926	-3.45949	15	d1_15	d1	0	91.6169
17.1168	-3.43524	15	d1_15	d1	0	91.6108
17.1411	-3.411	15	d1_15	d1	0	91.5322
17.1653	-3.38675	15	d1_15	d1	0	91.528
17.1896	-3.36249	15	d1_15	d1	0	91.4264
17.2138	-3.33824	15	d1_15	d1	0	91.4278
17.2381	-3.314	15	d1_15	d1	0	91.3973
17.2623	-3.28975	15	d1_15	d1	0	91.3632
17.2866	-3.2655	15	d1_15	d1	0	91.3632
17.3108	-3.24125	15	d1_15	d1	0	91.3577
17.3351	-3.217	15	d1_15	d1	0	91.3605
17.3593	-3.19275	15	d1_15	d1	0	91.353
17.3836	-3.16851	15	d1_15	d1	0	91.3416
17.4078	-3.14425	15	d1_15	d1	0	91.3231
17.4321	-3.12	15	d1_15	d1	0	91.3034
17.4563	-3.09575	15	d1_15	d1	0	91.2973
17.4806	-3.07149	15	d1_15	d1	0	91.2663
17.5048	-3.04725	15	d1_15	d1	0	91.2854
17.5291	-3.02297	15	d1_15	d1	0	91.2779
17.5534	-2.99873	15	d1_15	d1	0	91.2516
17.5776	-2.97447	15	d1_15	d1	0	91.3444
17.6019	-2.95022	15	d1_15	d1	0	91.3956
17.6261	-2.92596	15	d1_15	d1	0	91.4028
17.6504	-2.9017	15	d1_15	d1	0	91.3029
17.6746	-2.87744	15	d1_15	d1	0	91.3095
17.6989	-2.85319	15	d1_15	d1	0	91.2923
17.7231	-2.82894	15	d1_15	d1	0	91.2505
17.7474	-2.80469	15	d1_15	d1	0	91.2422
17.7717	-2.78042	15	d1_15	d1	0	91.2131
17.7959	-2.75616	15	d1_15	d1	0	91.2059
17.8202	-2.7319	15	d1_15	d1	0	91.1633
17.8444	-2.70764	15	d1_15	d1	0	91.1716
17.8687	-2.68338	15	d1_15	d1	0	91.1445
17.893	-2.65912	15	d1_15	d1	0	91.1528
17.9172	-2.63486	15	d1_15	d1	0	91.1353
17.9415	-2.61061	15	d1_15	d1	0	91.145
17.9657	-2.58634	15	d1_15	d1	0	91.1586
17.99	-2.56208	15	d1_15	d1	0	91.2217
18.0143	-2.53782	15	d1_15	d1	0	91.0658
18.0385	-2.51356	15	d1_15	d1	0	90.9489
18.0628	-2.48931	15	d1_15	d1	0	90.8756
18.087	-2.46505	15	d1_15	d1	0	90.7662
18.1113	-2.44079	15	d1_15	d1	0	90.6767
18.1355	-2.41654	15	d1_15	d1	0	90.6233
18.1598	-2.39228	15	d1_15	d1	0	90.5997
18.1841	-2.36802	15	d1_15	d1	0	90.5455
18.2083	-2.34376	15	d1_15	d1	0	90.4704
18.2326	-2.3195	15	d1_15	d1	0	90.4352
18.2568	-2.29524	15	d1_15	d1	0	90.4147
18.2811	-2.27098	15	d1_15	d1	0	90.3854
18.3053	-2.24674	15	d1_15	d1	0	90.3652
18.3296	-2.22248	15	d1_15	d1	0	90.3516
18.3539	-2.19822	15	d1_15	d1	0	90.3455
18.3781	-2.17397	15	d1_15	d1	0	90.353
18.4024	-2.14971	15	d1_15	d1	0	90.3447
18.4266	-2.12546	15	d1_15	d1	0	90.3472
18.4509	-2.10119	15	d1_15	d1	0	90.3472
18.4751	-2.07694	15	d1_15	d1	0	90.335
18.4994	-2.05267	15	d1_15	d1	0	90.3358
18.5237	-2.02843	15	d1_15	d1	0	90.3258
18.5479	-2.00417	15	d1_15	d1	0	90.3405
18.5722	-1.97992	15	d1_15	d1	0	90.3868
18.5964	-1.95566	15	d1_15	d1	0	90.4494
18.6207	-1.9314	15	d1_15	d1	0	90.3314
18.6449	-1.90714	15	d1_15	d1	0	90.3558
18.6692	-1.88289	15	d1_15	d1	0	90.3541
18.6934	-1.85863	15	d1_15	d1	0	90.3602
18.7177	-1.83439	15	d1_15	d1	0	90.348
18.742	-1.81013	15	d1_15	d1	0	90.3042
18.7662	-1.78588	15	d1_15	d1	0	90.315
18.7905	-1.76162	15	d1_15	d1	0	90.2691
18.8147	-1.73736	15	d1_15	d1	0	90.222
18.839	-1.71311	15	d1_15	d1	0	90.2173
18.8632	-1.68887	15	d1_15	d1	0	90.1949
18.8875	-1.66461	15	d1_15	d1	0	90.1727
18.9117	-1.64035	15	d1_15	d1	0	90.1148
18.936	-1.6161	15	d1_15	d1	0	90.1367
18.9602	-1.59184	15	d1_15	d1	0	90.1397
18.9845	-1.56758	15	d1_15	d1	0	90.1627
19.0088	-1.54332	15	d1_15	d1	0	90.2652
19.033	-1.51906	15	d1_15	d1	0	90.1107
19.0573	-1.49481	15	d1_15	d1	0	90.0215
19.0815	-1.47056	15	d1_15	d1	0	89.8858
19.1058	-1.4463	15	d1_15	d1	0	89.8645
19.13	-1.42205	15	d1_15	d1	0	89.8119
19.1543	-1.3978	15	d1_15	d1	0	89.7368
19.1785	-1.37354	15	d1_15	d1	0	89.6856
19.2028	-1.34929	15	d1_15	d1	0	89.6609
19.227	-1.32503	15	d1_15	d1	0	89.6474
19.2513	-1.30079	15	d1_15	d1	0	89.6327
19.2756	-1.27653	15	d1_15	d1	0	89.6271
19.2998	-1.25227	15	d1_15	d1	0	89.615
19.3241	-1.22802	15	d1_15	d1	0	89.5978
19.3483	-1.20376	15	d1_15	d1	0	89.5994
19.3726	-1.1795	15	d1_15	d1	0	89.6122
19.3968	-1.15525	15	d1_15	d1	0	89.6161
19.4211	-1.13101	15	d1_15	d1	0	89.5839
19.4453	-1.10676	15	d1_15	d1	0	89.6199
19.4696	-1.08251	15	d1_15	d1	0	89.5969
19.4938	-1.05825	15	d1_15	d1	0	89.5958
19.5181	-1.03399	15	d1_15	d1	0	89.6125
19.5423	-1.00975	15	d1_15	d1	0	89.5756
19.5666	-0.985486	15	d1_15	d1	0	89.5657
19.5908	-0.961238	15	d1_15	d1	0	89.6595
19.6151	-0.936979	15	d1_15	d1	0	89.6003
19.6394	-0.912708	15	d1_15	d1	0	89.6155
19.6636	-0.888461	15	d1_15	d1	0	89.6191
19.6879	-0.864201	15	d1_15	d1	0	89.6003
19.7121	-0.839954	15	d1_15	d1	0	89.4701
19.7364	-0.815694	15	d1_15	d1	0	89.4247
19.7607	-0.791424	15	d1_15	d1	0	89.3397
19.7842	-0.76787	15	d1_15	d1	0	89.2998
19.8085	-0.743611	15	d1_15	d1	0	89.2945
19.8327	-0.719363	15	d1_15	d1	0	89.2896
19.857	-0.695116	15	d1_15	d1	0	89.2655
19.8812	-0.670868	15	d1_15	d1	0	89.2757
19.9055	-0.64662	15	d1_15	d1	14	89.2738
19.9297	-0.622384	15	d1_15	d1	14	89.2793
19.9539	-0.598137	15	d1_15	d1	14	89.2876
19.9782	-0.573889	15	d1_15	d1	14	89.3006
20.0024	-0.549653	15	d1_15	d1	14	89.3524
20.0267	-0.525405	15	d1_15	d1	14	89.2167
20.0509	-0.501157	15	d1_15	d1	14	89.1336
20.0752	-0.476898	15	d1_15	d1	14	89.0356
20.0994	-0.45265	15	d1_15	d1	14	89.0065
20.1237	-0.428414	15	d1_15	d1	14	88.9259
20.1479	-0.404167	15	d1_15	d1	14	88.8899
20.1722	-0.379919	15	d1_15	d1	14	88.8359
20.1964	-0.355683	15	d1_15	d1	14	88.8631
20.2206	-0.331435	15	d1_15	d1	14	88.8456
20.2449	-0.307188	15	d1_15	d1	14	88.8232
20.2691	-0.28294	15	d1_15	d1	14	88.7908
20.2934	-0.258692	15	d1_15	d1	14	88.7891
20.3176	-0.234444	15	d1_15	d1	14	88.7529
20.3419	-0.210197	15	d1_15	d1	14	88.7697
20.3661	-0.185949	15	d1_15	d1	14	88.7589
20.3904	-0.161713	15	d1_15	d1	14	88.7648
20.4146	-0.137477	15	d1_15	d1	14	88.7279
20.4389	-0.113229	15	d1_15	d1	14	88.7429
20.4631	-0.0889931	15	d1_15	d1	14	88.7365
20.4873	-0.0647454	15	d1_15	d1	14	88.7537
20.5116	-0.0405093	15	d1_15	d1	14	88.7415
20.5358	-0.0162731	15	d1_15	d1	14	88.7216
20.5601	0.00797454	15	d1_15	d1	14	88.7706
20.5843	0.0322106	15	d1_15	d1	14	88.9126
20.6328	0.080706	15	d1_15	d1	14	88.6003
20.657	0.104954	15	d1_15	d1	14	88.5468
20.6813	0.12919	15	d1_15	d1	14	88.5236
20.7055	0.153438	15	d1_15	d1	14	88.5006
20.7298	0.177685	15	d1_15	d1	14	88.4792
20.754	0.201921	15	d1_15	d1	14	88.2303
20.7782	0.226157	15	d1_15	d1	14	88.245
20.8025	0.250405	15	d1_15	d1	14	88.2378
20.8267	0.274653	15	d1_15	d1	14	88.2128
20.851	0.2989	15	d1_15	d1	14	88.1087
20.8752	0.32316	15	d1_15	d1	14	88.0924
20.8995	0.347407	15	d1_15	d1	29	88.0458
20.9237	0.371655	15	d1_15	d1	29	88.0013
20.948	0.395903	15	d1_15	d1	29	88.0126
20.9722	0.42015	15	d1_15	d1	29	88.0148
20.9965	0.444398	15	d1_15	d1	29	88.0544
21.0207	0.468657	15	d1_15	d1	29	88.1339
21.045	0.492894	15	d1_15	d1	29	88.1835
21.0692	0.517153	15	d1_15	d1	29	88.143
21.0935	0.5414	15	d1_15	d1	29	88.1289
21.1177	0.565648	15	d1_15	d1	29	88.1439
21.142	0.589896	15	d1_15	d1	29	88.1405
21.1662	0.614144	15	d1_15	d1	29	87.9725
21.1905	0.638391	15	d1_15	d1	29	88.1167
21.2147	0.66265	15	d1_15	d1	29	88.2333
21.239	0.686898	15	d1_15	d1	29	88.2056
21.2632	0.711134	15	d1_15	d1	29	88.1189
21.2875	0.735394	15	d1_15	d1	29	87.9844
21.3117	0.759641	15	d1_15	d1	29	87.7395
21.336	0.783889	15	d1_15	d1	29	87.4571
21.3602	0.808137	15	d1_15	d1	29	87.0367
21.3845	0.832384	15	d1_15	d1	29	86.5271
21.4087	0.856632	15	d1_15	d1	29	85.7581
21.433	0.88088	15	d1_15	d1	29	84.7703
21.4572	0.905127	15	d1_15	d1	29	84.4185
21.4815	0.929375	15	d1_15	d1	29	84.3479
21.5057	0.953623	15	d1_15	d1	29	84.2192
21.53	0.97787	15	d1_15	d1	29	84.1688
21.5542	1.00213	15	d1_15	d1	29	84.3781
21.5785	1.02638	15	d1_15	d1	29	84.4385
21.6027	1.05062	15	d1_15	d1	29	84.629
21.627	1.07487	15	d1_15	d1	29	84.9248
21.6512	1.09914	15	d1_15	d1	29	85.2203
21.6755	1.12339	15	d1_15	d1	29	85.3258
21.6997	1.14764	15	d1_15	d1	29	85.2618
21.724	1.17189	15	d1_15	d1	29	85.4623
21.7482	1.19615	15	d1_15	d1	29	85.505
21.7725	1.22039	15	d1_15	d1	29	85.5008
21.7967	1.24464	15	d1_15	d1	29	85.4917
21.821	1.2689	15	d1_15	d1	29	85.4806
21.8452	1.29315	15	d1_15	d1	29	85.5124
21.8695	1.3174	15	d1_15	d1	29	85.5886
21.8937	1.34166	15	d1_15	d1	29	85.7861
21.918	1.36589	15	d1_15	d1	29	85.9926
21.9422	1.39014	15	d1_15	d1	29	86.0284
21.9665	1.41439	15	d1_15	d1	29	86.0818
21.9907	1.43865	15	d1_15	d1	29	86.4053
22.015	1.46289	15	d1_15	d1	29	86.5842
22.0392	1.48715	15	d1_15	d1	29	86.8869
22.0635	1.5114	15	d1_15	d1	29	86.8174
22.0877	1.53565	15	d1_15	d1	29	87.0838
22.112	1.55991	15	d1_15	d1	29	87.2845
22.1363	1.58417	15	d1_15	d1	29	87.2214
22.1605	1.60841	15	d1_15	d1	29	86.7354
22.1848	1.63267	15	d1_15	d1	29	85.5191
22.209	1.65692	15	d1_15	d1	29	84.4185
22.2333	1.68118	15	d1_15	d1	29	83.0505
22.2575	1.70543	15	d1_15	d1	29	83.3418
22.2818	1.72969	15	d1_15	d1	29	83.4872
22.306	1.75394	15	d1_15	d1	29	84.0101
22.3303	1.77819	15	d1_15	d1	29	83.9483
22.3545	1.80244	15	d1_15	d1	29	83.6265
22.3788	1.8267	15	d1_15	d1	29	83.927
22.403	1.85095	15	d1_15	d1	29	83.8926
22.4273	1.8752	15	d1_15	d1	29	83.8774
22.4515	1.89944	15	d1_15	d1	29	83.8683
22.4758	1.9237	15	d1_15	d1	29	83.575
22.5	1.94795	15	d1_15	d1	29	83.8542
22.5243	1.97221	15	d1_15	d1	29	83.8542
22.5485	1.99646	15	d1_15	d1	29	84.4809
22.5728	2.02071	15	d1_15	d1	29	84.4432
22.597	2.04497	15	d1_15	d1	29	84.4371
22.6213	2.06921	15	d1_15	d1	29	84.9212
22.6455	2.09346	15	d1_15	d1	29	84.6478
22.6698	2.11771	15	d1_15	d1	29	84.5811
22.6941	2.14197	15	d1_15	d1	29	84.426
22.7183	2.16622	15	d1_15	d1	29	84.595
22.7426	2.19047	15	d1_15	d1	29	84.2754
22.7668	2.21472	15	d1_15	d1	29	84.475
22.7911	2.23897	15	d1_15	d1	29	84.2416
22.8153	2.26321	15	d1_15	d1	29	84.4853
22.8395	2.28745	15	d1_15	d1	29	84.2205
22.8638	2.3117	15	d1_15	d1	29	84.5252
22.888	2.33594	15	d1_15	d1	29	84.2662
22.9124	2.36029	15	d1_15	d1	29	84.5551
22.9369	2.38484	15	d1_15	d1	29	84.3477
22.9612	2.4091	15	d1_15	d1	29	84.1006
22.9854	2.43334	15	d1_15	d1	29	84.4293
23.0097	2.45759	15	d1_15	d1	29	84.5202
23.0339	2.48185	15	d1_15	d1	29	84.4144
23.0582	2.5061	15	d1_15	d1	29	84.6442
23.0824	2.53035	15	d1_15	d1	29	84.6174
23.1067	2.55459	15	d1_15	d1	29	84.7154
23.1309	2.57885	15	d1_15	d1	29	84.894
23.1552	2.6031	15	d1_15	d1	29	84.4471
23.1794	2.62735	15	d1_15	d1	29	84.0735
23.2037	2.65159	15	d1_15	d1	29	84.2372
23.2279	2.67583	15	d1_15	d1	29	84.5182
23.2522	2.70008	15	d1_15	d1	29	84.5808
23.2764	2.72432	15	d1_15	d1	29	84.7841
23.3006	2.74856	15	d1_15	d1	29	84.4989
23.3249	2.7728	15	d1_15	d1	29	84.4548
23.3491	2.79706	15	d1_15	d1	29	84.4335
23.3734	2.8213	15	d1_15	d1	29	84.4185
23.3976	2.84554	15	d1_15	d1	29	84.3859
23.4219	2.86978	15	d1_15	d1	29	84.6539
23.4461	2.89403	15	d1_15	d1	29	84.3596
23.4704	2.91828	15	d1_15	d1	29	84.6238
23.4946	2.94252	15	d1_15	d1	29	84.6365
23.5188	2.96676	15	d1_15	d1	29	84.6567
23.5431	2.99101	15	d1_15	d1	29	84.8356
23.5673	3.01525	15	d1_15	d1	29	84.8772
23.5916	3.0395	15	d1_15	d1	29	84.9129
23.6158	3.06374	15	d1_15	d1	29	84.9309
23.6401	3.088	15	d1_15	d1	29	84.8899
23.6643	3.11225	15	d1_15	d1	29	84.8497
23.6886	3.13649	15	d1_15	d1	29	85.107
23.7128	3.16074	15	d1_15	d1	29	84.8481
23.7371	3.18499	15	d1_15	d1	29	84.8442
23.7613	3.20924	15	d1_15	d1	29	84.832
23.7856	3.23347	15	d1_15	d1	29	84.8373
23.8098	3.25772	15	d1_15	d1	29	84.8481
23.834	3.28196	15	d1_15	d1	29	84.8464
23.8583	3.3062	15	d1_15	d1	29	84.8683
23.8825	3.33043	15	d1_15	d1	29	84.8633
23.9067	3.35466	15	d1_15	d1	29	84.8567
23.931	3.37891	15	d1_15	d1	29	84.8747
23.9552	3.40315	15	d1_15	d1	29	84.8838
23.9795	3.42738	15	d1_15	d1	29	84.8736
24.0037	3.45162	15	d1_15	d1	29	84.9001
24.0279	3.47586	15	d1_15	d1	29	84.9425
24.0522	3.50009	15	d1_15	d1	29	84.9782
24.0764	3.52433	15	d1_15	d1	29	84.9926
24.1006	3.54856	15	d1_15	d1	29	85.0015
24.1249	3.57281	15	d1_15	d1	29	85.0065
24.1491	3.59705	15	d1_15	d1	29	85.009
24.1734	3.62128	15	d1_15	d1	29	84.8464
24.1976	3.64552	15	d1_15	d1	29	84.8013
24.2218	3.66976	15	d1_15	d1	29	84.8063
24.2461	3.694	15	d1_15	d1	29	84.8497
24.2703	3.71824	15	d1_15	d1	29	84.8423
24.2946	3.74248	15	d1_15	d1	29	85.0987
24.3188	3.76671	15	d1_15	d1	29	84.7913
24.343	3.79095	15	d1_15	d1	29	84.791
24.3673	3.81519	15	d1_15	d1	29	85.048
24.3915	3.83943	15	d1_15	d1	29	84.773
24.4158	3.86367	15	d1_15	d1	29	84.7786
24.44	3.88792	15	d1_15	d1	29	84.7489
24.4643	3.91218	15	d1_15	d1	29	84.7484
24.4885	3.93641	15	d1_15	d1	29	85.0295
24.5127	3.96065	15	d1_15	d1	29	85.04
24.537	3.98488	15	d1_15	d1	29	85.228
24.5612	4.00912	15	d1_15	d1	29	85.2867
24.5854	4.03336	15	d1_15	d1	29	85.0408
24.6097	4.0576	15	d1_15	d1	29	85.3081
24.6339	4.08184	15	d1_15	d1	29	85.0408
24.6582	4.10609	15	d1_15	d1	43	85.3009
24.6824	4.13032	15	d1_15	d1	43	85.2937
24.7067	4.15457	15	d1_15	d1	43	85.3081
24.7309	4.17882	15	d1_15	d1	43	85.2815
24.7552	4.20307	15	d1_15	d1	43	85.2887
24.7794	4.22731	15	d1_15	d1	43	85.0068
24.8036	4.25156	15	d1_15	d1	43	85.3014
24.8279	4.2758	15	d1_15	d1	43	85.2912
24.8521	4.30005	15	d1_15	d1	43	85.3028
24.8764	4.32428	15	d1_15	d1	43	85.3053
24.9006	4.34853	15	d1_15	d1	43	85.3094
24.9248	4.37277	15	d1_15	d1	43	85.0497
24.9491	4.397	15	d1_15	d1	43	85.3859
24.9733	4.42126	15	d1_15	d1	43	85.3945
24.9976	4.4455	15	d1_15	d1	43	85.2734
25.0218	4.46975	15	d1_15	d1	43	85.287
25.0461	4.49398	15	d1_15	d1	43	85.0907
25.0703	4.51824	15	d1_15	d1	43	85.1713
25.0946	4.54249	15	d1_15	d1	43	85.0469
25.1188	4.56674	15	d1_15	d1	43	85.0909
25.1431	4.59097	15	d1_15	d1	43	85.107
25.1673	4.61522	15	d1_15	d1	43	84.6811
25.1916	4.63947	15	d1_15	d1	43	84.8328
25.2158	4.6637	15	d1_15	d1	43	84.8312
25.24	4.68796	15	d1_15	d1	43	84.8467
25.2643	4.71221	15	d1_15	d1	43	84.8647
25.2885	4.73646	15	d1_15	d1	43	84.8348
25.3128	4.76071	15	d1_15	d1	43	84.8339
25.337	4.78495	15	d1_15	d1	43	84.8328
25.3613	4.80921	15	d1_15	d1	43	84.8339
25.3855	4.83346	15	d1_15	d1	43	84.8328
25.4098	4.85771	15	d1_15	d1	43	84.832
25.434	4.88196	15	d1_15	d1	43	84.832
25.4583	4.9062	15	d1_15	d1	43	84.832
25.4825	4.93046	15	d1_15	d1	43	84.832
25.5068	4.95471	15	d1_15	d1	43	84.832
25.531	4.97896	15	d1_15	d1	43	85.1089
25.5553	5.00321	15	d1_15	d1	43	85.3859
25.5795	5.02745	15	d1_15	d1	43	85.1264
25.6038	5.05169	15	d1_15	d1	43	85.513
25.628	5.07594	15	d1_15	d1	43	85.3859
25.6523	5.10019	15	d1_15	d1	43	85.4144
25.6765	5.12443	15	d1_15	d1	43	85.3992
25.7008	5.14868	15	d1_15	d1	43	85.3964
25.725	5.17292	15	d1_15	d1	43	85.3981
25.7492	5.19716	15	d1_15	d1	43	85.4008
25.7735	5.22141	15	d1_15	d1	43	85.4194
25.7977	5.24566	15	d1_15	d1	43	85.4125
25.822	5.26991	15	d1_15	d1	43	85.4188
25.8462	5.29416	15	d1_15	d1	43	85.4701
25.8705	5.3184	15	d1_15	d1	43	85.4507
25.8947	5.34266	15	d1_15	d1	43	85.4512
25.919	5.3669	15	d1_15	d1	43	85.4676
25.9432	5.39113	15	d1_15	d1	43	85.4803
25.9675	5.41539	15	d1_15	d1	43	85.4953
25.9917	5.43964	15	d1_15	d1	43	85.3399
26.016	5.46389	15	d1_15	d1	43	85.3421
26.0402	5.48814	15	d1_15	d1	43	85.374
26.0645	5.51238	15	d1_15	d1	43	85.3831
26.0887	5.53663	15	d1_15	d1	43	85.223
26.113	5.56088	15	d1_15	d1	43	85.3034
26.1372	5.58513	15	d1_15	d1	43	85.3756
26.1615	5.60938	15	d1_15	d1	43	85.097
26.1857	5.63362	15	d1_15	d1	43	85.2158
26.21	5.65787	15	d1_15	d1	43	85.1322
26.2342	5.68213	15	d1_15	d1	43	85.1372
26.2585	5.70638	15	d1_15	d1	43	85.1627
26.2827	5.73062	15	d1_15	d1	43	85.1685
26.307	5.75487	15	d1_15	d1	43	85.1283
26.3312	5.77912	15	d1_15	d1	43	85.433
26.3555	5.80337	15	d1_15	d1	43	85.3986
26.3797	5.82762	15	d1_15	d1	43	85.3959
26.4039	5.85185	15	d1_15	d1	43	85.3887
26.4282	5.87611	15	d1_15	d1	43	85.3878
26.4524	5.90036	15	d1_15	d1	43	85.3914
26.4767	5.92459	15	d1_15	d1	43	85.3859
26.5009	5.94884	15	d1_15	d1	43	85.3812
26.5252	5.97309	15	d1_15	d1	43	85.3859
26.5494	5.99734	15	d1_15	d1	43	85.6609
26.5737	6.02157	15	d1_15	d1	43	85.6833
26.5979	6.04582	15	d1_15	d1	43	85.7193
26.6222	6.07007	15	d1_15	d1	43	85.6886
26.6464	6.09432	15	d1_15	d1	43	85.7052
26.6706	6.11855	15	d1_15	d1	43	85.7251
26.6949	6.14281	15	d1_15	d1	43	85.7041
26.7191	6.16705	15	d1_15	d1	43	85.6722
26.7434	6.19131	15	d1_15	d1	43	85.6783
5.94214	-14.8495	15	j1_15	j1	0	97.0322
5.96639	-14.8253	15	j1_15	j1	0	97.061
5.99062	-14.801	15	j1_15	j1	0	97.0215
6.01486	-14.7768	15	j1_15	j1	0	97.0081
6.0391	-14.7526	15	j1_15	j1	0	97.0147
6.06333	-14.7283	15	j1_15	j1	0	97.0078
6.08758	-14.7041	15	j1_15	j1	0	97.0188
6.11182	-14.6798	15	j1_15	j1	0	96.998
6.13606	-14.6556	15	j1_15	j1	0	96.9609
6.1603	-14.6314	15	j1_15	j1	0	96.9686
6.18454	-14.6071	15	j1_15	j1	0	96.9692
6.20877	-14.5829	15	j1_15	j1	0	97.028
6.23302	-14.5586	15	j1_15	j1	0	97.0972
6.25726	-14.5344	15	j1_15	j1	0	97.0996
6.2815	-14.5102	15	j1_15	j1	0	97.1751
6.30574	-14.4859	15	j1_15	j1	0	97.1905
6.32998	-14.4617	15	j1_15	j1	0	97.2508
6.35422	-14.4374	15	j1_15	j1	0	97.3135
6.37846	-14.4132	15	j1_15	j1	0	97.3536
6.40271	-14.389	15	j1_15	j1	0	97.443
6.42694	-14.3647	15	j1_15	j1	0	97.5003
6.45118	-14.3405	15	j1_15	j1	0	97.6117
6.47542	-14.3163	15	j1_15	j1	0	97.7347
6.49965	-14.292	15	j1_15	j1	0	97.7986
6.5239	-14.2678	15	j1_15	j1	0	97.9076
6.54814	-14.2435	15	j1_15	j1	0	97.932
6.57238	-14.2193	15	j1_15	j1	0	97.8007
6.59663	-14.195	15	j1_15	j1	0	97.6554
6.62087	-14.1708	15	j1_15	j1	0	97.6486
6.6451	-14.1466	15	j1_15	j1	0	97.6165
6.66935	-14.1223	15	j1_15	j1	0	97.5511
6.69359	-14.0981	15	j1_15	j1	0	97.4831
6.71784	-14.0738	15	j1_15	j1	0	97.3988
6.74208	-14.0496	15	j1_15	j1	0	97.3177
6.76632	-14.0253	15	j1_15	j1	0	97.2829
6.79056	-14.0011	15	j1_15	j1	0	97.258
6.81479	-13.9769	15	j1_15	j1	0	97.2431
6.83904	-13.9526	15	j1_15	j1	0	97.1914
6.86328	-13.9284	15	j1_15	j1	0	97.1656
6.88751	-13.9042	15	j1_15	j1	0	97.1647
6.91175	-13.8799	15	j1_15	j1	0	97.1118
6.936	-13.8557	15	j1_15	j1	0	97.14
6.96023	-13.8314	15	j1_15	j1	0	97.0949
6.98447	-13.8072	15	j1_15	j1	0	97.1008
7.00872	-13.783	15	j1_15	j1	0	97.0687
7.03295	-13.7587	15	j1_15	j1	0	97.0768
7.05719	-13.7345	15	j1_15	j1	0	97.056
7.08144	-13.7102	15	j1_15	j1	0	97.0058
7.10567	-13.686	15	j1_15	j1	0	97.0025
7.12991	-13.6618	15	j1_15	j1	0	96.9443
7.15416	-13.6375	15	j1_15	j1	0	96.9618
7.17839	-13.6133	15	j1_15	j1	0	96.944
7.20264	-13.589	15	j1_15	j1	0	96.996
7.22687	-13.5648	15	j1_15	j1	0	97.0173
7.25112	-13.5405	15	j1_15	j1	0	97.0571
7.27536	-13.5163	15	j1_15	j1	0	97.0958
7.29959	-13.4921	15	j1_15	j1	0	97.1415
7.32383	-13.4678	15	j1_15	j1	0	97.1605
7.34808	-13.4436	15	j1_15	j1	0	97.1831
7.37231	-13.4194	15	j1_15	j1	0	97.2226
7.39656	-13.3951	15	j1_15	j1	0	97.2404
7.4208	-13.3709	15	j1_15	j1	0	97.26
7.44503	-13.3466	15	j1_15	j1	0	97.2986
7.46928	-13.3224	15	j1_15	j1	0	97.3411
7.49353	-13.2981	15	j1_15	j1	0	97.3527
7.51777	-13.2739	15	j1_15	j1	0	97.3925
7.54201	-13.2497	15	j1_15	j1	0	97.4166
7.56625	-13.2254	15	j1_15	j1	0	97.4029
7.5905	-13.2012	15	j1_15	j1	0	97.3022
7.61473	-13.1769	15	j1_15	j1	0	97.2467
7.63898	-13.1527	15	j1_15	j1	0	97.1914
7.66322	-13.1284	15	j1_15	j1	0	97.1528
7.68747	-13.1042	15	j1_15	j1	0	97.034
7.7117	-13.08	15	j1_15	j1	0	96.9734
7.73595	-13.0557	15	j1_15	j1	0	96.9841
7.76019	-13.0315	15	j1_15	j1	0	96.9606
7.78443	-13.0072	15	j1_15	j1	0	96.974
7.80868	-12.983	15	j1_15	j1	0	96.9309
7.83292	-12.9588	15	j1_15	j1	0	96.9279
7.85715	-12.9345	15	j1_15	j1	0	96.9315
7.88139	-12.9103	15	j1_15	j1	0	96.927
7.90564	-12.886	15	j1_15	j1	0	96.9172
7.92988	-12.8618	15	j1_15	j1	0	96.9232
7.95412	-12.8375	15	j1_15	j1	0	96.9033
7.97836	-12.8133	15	j1_15	j1	0	96.9039
8.00259	-12.7891	15	j1_15	j1	0	96.5269
8.02683	-12.7648	15	j1_15	j1	0	96.5124
8.05106	-12.7406	15	j1_15	j1	0	96.4895
8.0753	-12.7164	15	j1_15	j1	0	96.4785
8.09954	-12.6921	15	j1_15	j1	0	96.4313
8.12378	-12.6679	15	j1_15	j1	0	96.4025
8.14802	-12.6436	15	j1_15	j1	0	96.3805
8.17226	-12.6194	15	j1_15	j1	0	96.3793
8.19649	-12.5952	15	j1_15	j1	0	96.3953
8.22074	-12.5709	15	j1_15	j1	0	96.4241
8.24499	-12.5467	15	j1_15	j1	0	96.4405
8.26921	-12.5225	15	j1_15	j1	0	96.4598
8.29346	-12.4982	15	j1_15	j1	0	96.4675
8.3177	-12.474	15	j1_15	j1	0	96.4841
8.34193	-12.4497	15	j1_15	j1	0	96.5023
8.36617	-12.4255	15	j1_15	j1	0	96.5346
8.39042	-12.4012	15	j1_15	j1	0	96.5436
8.41465	-12.377	15	j1_15	j1	0	96.5635
8.4389	-12.3528	15	j1_15	j1	0	96.5747
8.46314	-12.3285	15	j1_15	j1	0	96.6137
8.48738	-12.3043	15	j1_15	j1	0	96.6368
8.51162	-12.28	15	j1_15	j1	0	96.671
8.53586	-12.2558	15	j1_15	j1	0	96.6805
8.56009	-12.2316	15	j1_15	j1	0	96.6846
8.58434	-12.2073	15	j1_15	j1	0	96.6894
8.60858	-12.1831	15	j1_15	j1	0	96.6383
8.63281	-12.1589	15	j1_15	j1	0	96.6321
8.65706	-12.1346	15	j1_15	j1	0	96.5617
8.6813	-12.1104	15	j1_15	j1	0	96.4877
8.70553	-12.0861	15	j1_15	j1	0	96.4598
8.72977	-12.0619	15	j1_15	j1	0	96.4268
8.754	-12.0377	15	j1_15	j1	0	96.4155
8.77825	-12.0134	15	j1_15	j1	0	96.409
8.80249	-11.9892	15	j1_15	j1	0	96.4215
8.82672	-11.9649	15	j1_15	j1	0	96.398
8.85097	-11.9407	15	j1_15	j1	0	96.3864
8.87521	-11.9165	15	j1_15	j1	0	96.3974
8.89946	-11.8922	15	j1_15	j1	0	96.3644
8.92369	-11.868	15	j1_15	j1	0	96.3959
8.94794	-11.8437	15	j1_15	j1	0	96.3992
8.97218	-11.8195	15	j1_15	j1	0	96.3716
8.99641	-11.7953	15	j1_15	j1	0	96.3502
9.02065	-11.771	15	j1_15	j1	0	96.2712
9.04488	-11.7468	15	j1_15	j1	0	96.2257
9.06912	-11.7225	15	j1_15	j1	0	96.1042
9.09337	-11.6983	15	j1_15	j1	0	95.9717
9.11762	-11.6741	15	j1_15	j1	0	95.8951
9.14185	-11.6498	15	j1_15	j1	0	95.8122
9.1661	-11.6256	15	j1_15	j1	0	95.7739
9.19034	-11.6013	15	j1_15	j1	0	95.7784
9.21457	-11.5771	15	j1_15	j1	0	95.7691
9.23881	-11.5529	15	j1_15	j1	0	95.7911
9.26306	-11.5286	15	j1_15	j1	0	95.8063
9.28729	-11.5044	15	j1_15	j1	0	95.8467
9.31153	-11.4801	15	j1_15	j1	0	95.8749
9.33576	-11.4559	15	j1_15	j1	0	95.9001
9.36	-11.4317	15	j1_15	j1	0	95.8966
9.38424	-11.4074	15	j1_15	j1	0	95.923
9.40848	-11.3832	15	j1_15	j1	0	95.9515
9.43272	-11.3589	15	j1_15	j1	0	95.9798
9.45696	-11.3347	15	j1_15	j1	0	95.9884
9.4812	-11.3105	15	j1_15	j1	0	95.9982
9.50544	-11.2862	15	j1_15	j1	0	96.005
9.52968	-11.262	15	j1_15	j1	0	96.0267
9.55391	-11.2378	15	j1_15	j1	0	96.06
9.57815	-11.2135	15	j1_15	j1	0	96.0487
9.60238	-11.1893	15	j1_15	j1	0	95.9489
9.62662	-11.165	15	j1_15	j1	0	95.8713
9.65086	-11.1408	15	j1_15	j1	0	95.8176
9.67509	-11.1166	15	j1_15	j1	0	95.7754
9.69933	-11.0923	15	j1_15	j1	0	95.6895
9.72358	-11.0681	15	j1_15	j1	0	95.6575
9.74781	-11.0439	15	j1_15	j1	0	95.6402
9.77205	-11.0196	15	j1_15	j1	0	95.6108
9.79628	-10.9954	15	j1_15	j1	0	95.6171
9.82052	-10.9711	15	j1_15	j1	0	95.6224
9.84476	-10.9469	15	j1_15	j1	0	95.6141
9.86899	-10.9227	15	j1_15	j1	0	95.5862
9.89323	-10.8984	15	j1_15	j1	0	95.598
9.91747	-10.8742	15	j1_15	j1	0	95.5841
9.9417	-10.85	15	j1_15	j1	0	95.5903
9.96594	-10.8257	15	j1_15	j1	0	95.5894
9.99017	-10.8015	15	j1_15	j1	0	95.5793
10.0144	-10.7773	15	j1_15	j1	0	95.5407
10.0386	-10.753	15	j1_15	j1	0	95.5187
10.0629	-10.7288	15	j1_15	j1	0	95.4445
10.0871	-10.7045	15	j1_15	j1	0	95.3194
10.1114	-10.6803	15	j1_15	j1	0	95.1248
10.1356	-10.6561	15	j1_15	j1	0	95.0574
10.1598	-10.6318	15	j1_15	j1	0	95.0173
10.1841	-10.6076	15	j1_15	j1	0	95.0194
10.2083	-10.5834	15	j1_15	j1	0	95.0432
10.2326	-10.5591	15	j1_15	j1	0	95.0533
10.2568	-10.5349	15	j1_15	j1	0	95.1029
10.281	-10.5106	15	j1_15	j1	0	95.1367
10.3053	-10.4864	15	j1_15	j1	0	95.1287
10.3295	-10.4622	15	j1_15	j1	0	95.1626
10.3537	-10.4379	15	j1_15	j1	0	95.2083
10.378	-10.4137	15	j1_15	j1	0	95.2261
10.4022	-10.3895	15	j1_15	j1	0	95.2716
10.4265	-10.3652	15	j1_15	j1	0	95.244
10.4507	-10.341	15	j1_15	j1	0	95.2639
10.4749	-10.3167	15	j1_15	j1	0	95.3167
10.4992	-10.2925	15	j1_15	j1	0	95.3506
10.5234	-10.2683	15	j1_15	j1	0	95.3352
10.5476	-10.244	15	j1_15	j1	0	95.3494
10.5719	-10.2198	15	j1_15	j1	0	95.3414
10.5961	-10.1956	15	j1_15	j1	0	95.2844
10.6203	-10.1713	15	j1_15	j1	0	95.1837
10.6446	-10.1471	15	j1_15	j1	0	95.0948
10.6688	-10.1229	15	j1_15	j1	0	95.0241
10.693	-10.0986	15	j1_15	j1	0	94.9802
10.7173	-10.0744	15	j1_15	j1	0	94.938
10.7415	-10.0502	15	j1_15	j1	0	94.894
10.7658	-10.0259	15	j1_15	j1	0	94.8596
10.79	-10.0017	15	j1_15	j1	0	94.8296
10.8142	-9.97744	15	j1_15	j1	0	94.8046
10.8385	-9.95319	15	j1_15	j1	0	94.7892
10.8627	-9.92896	15	j1_15	j1	0	94.7627
10.8869	-9.90472	15	j1_15	j1	0	94.7785
10.9112	-9.88049	15	j1_15	j1	0	94.7779
10.9354	-9.85624	15	j1_15	j1	0	94.7779
10.9597	-9.832	15	j1_15	j1	0	94.769
10.9839	-9.80777	15	j1_15	j1	0	94.7521
11.0081	-9.78352	15	j1_15	j1	0	94.7378
11.0324	-9.75928	15	j1_15	j1	0	94.5881
11.0566	-9.73505	15	j1_15	j1	0	94.4562
11.0809	-9.71081	15	j1_15	j1	0	94.3077
11.1051	-9.68657	15	j1_15	j1	0	94.0656
11.1293	-9.66234	15	j1_15	j1	0	93.9141
11.1536	-9.63809	15	j1_15	j1	0	93.8128
11.1778	-9.61385	15	j1_15	j1	0	93.7486
11.202	-9.58962	15	j1_15	j1	0	93.7659
11.2263	-9.56538	15	j1_15	j1	0	93.7953
11.2505	-9.54115	15	j1_15	j1	0	93.8677
11.2748	-9.51691	15	j1_15	j1	0	93.9414
11.299	-9.49267	15	j1_15	j1	0	94.005
11.3232	-9.46844	15	j1_15	j1	0	94.0697
11.3475	-9.4442	15	j1_15	j1	0	94.1137
11.3717	-9.41997	15	j1_15	j1	0	94.1583
11.3959	-9.39573	15	j1_15	j1	0	94.1636
11.4202	-9.37149	15	j1_15	j1	0	94.2132
11.4444	-9.34725	15	j1_15	j1	0	94.2417
11.4686	-9.32302	15	j1_15	j1	0	94.2985
11.4929	-9.29878	15	j1_15	j1	0	94.3234
11.5171	-9.27455	15	j1_15	j1	0	94.3718
11.5414	-9.25031	15	j1_15	j1	0	94.3695
11.5656	-9.22608	15	j1_15	j1	0	94.3778
11.5898	-9.20184	15	j1_15	j1	0	94.3504
11.6141	-9.17762	15	j1_15	j1	0	94.2079
11.6383	-9.15337	15	j1_15	j1	0	94.1193
11.6625	-9.12913	15	j1_15	j1	0	94.0059
11.6868	-9.1049	15	j1_15	j1	0	93.9575
11.711	-9.08066	15	j1_15	j1	0	93.8654
11.7352	-9.05642	15	j1_15	j1	0	93.811
11.7595	-9.03219	15	j1_15	j1	0	93.7736
11.7837	-9.00795	15	j1_15	j1	0	93.7308
11.808	-8.98372	15	j1_15	j1	0	93.7332
11.8322	-8.95948	15	j1_15	j1	0	93.7213
11.8564	-8.93523	15	j1_15	j1	0	93.6851
11.8807	-8.91098	15	j1_15	j1	0	93.6791
11.9049	-8.88675	15	j1_15	j1	0	93.6987
11.9292	-8.8625	15	j1_15	j1	0	93.6978
11.9534	-8.83825	15	j1_15	j1	0	93.7255
11.9777	-8.81402	15	j1_15	j1	0	93.6577
12.0019	-8.78977	15	j1_15	j1	0	93.6497
12.0261	-8.76552	15	j1_15	j1	0	93.555
12.0504	-8.74127	15	j1_15	j1	0	93.424
12.0746	-8.71704	15	j1_15	j1	0	93.2873
12.0989	-8.69279	15	j1_15	j1	0	93.1727
12.1231	-8.66855	15	j1_15	j1	0	93.1192
12.1474	-8.64431	15	j1_15	j1	0	93.0143
12.1716	-8.62007	15	j1_15	j1	0	92.9932
12.1958	-8.59583	15	j1_15	j1	0	93.0191
12.2201	-8.5716	15	j1_15	j1	0	93.0449
12.2443	-8.54735	15	j1_15	j1	0	93.0924
12.2686	-8.52311	15	j1_15	j1	0	93.1213
12.2928	-8.49888	15	j1_15	j1	0	93.178
12.317	-8.47463	15	j1_15	j1	0	93.2457
12.3413	-8.45039	15	j1_15	j1	0	93.2722
12.3655	-8.42616	15	j1_15	j1	0	93.3025
12.3897	-8.40192	15	j1_15	j1	0	93.3414
12.414	-8.37767	15	j1_15	j1	0	93.3637
12.4382	-8.35344	15	j1_15	j1	0	93.4008
12.4625	-8.3292	15	j1_15	j1	0	93.4486
12.4867	-8.30497	15	j1_15	j1	0	93.4771
12.5109	-8.28073	15	j1_15	j1	0	93.5208
12.5352	-8.25648	15	j1_15	j1	0	93.6369
12.5594	-8.23225	15	j1_15	j1	0	93.6426
12.5837	-8.20801	15	j1_15	j1	0	93.6583
12.6079	-8.18377	15	j1_15	j1	0	93.426
12.6321	-8.15953	15	j1_15	j1	0	93.3262
12.6564	-8.13529	15	j1_15	j1	0	93.1887
12.6806	-8.11104	15	j1_15	j1	0	93.1239
12.7049	-8.08681	15	j1_15	j1	0	92.9317
12.7291	-8.06257	15	j1_15	j1	0	92.9505
12.7533	-8.03832	15	j1_15	j1	0	92.9184
12.7776	-8.01407	15	j1_15	j1	0	92.9213
12.8018	-7.98984	15	j1_15	j1	0	92.8857
12.8261	-7.96559	15	j1_15	j1	0	92.8884
12.8503	-7.94134	15	j1_15	j1	0	92.8444
12.8746	-7.91711	15	j1_15	j1	0	92.8195
12.8988	-7.89286	15	j1_15	j1	0	92.8504
12.9231	-7.86861	15	j1_15	j1	0	92.8379
12.9473	-7.84438	15	j1_15	j1	0	92.8385
12.9715	-7.82013	15	j1_15	j1	0	92.8417
12.9958	-7.79587	15	j1_15	j1	0	92.8123
13.02	-7.77163	15	j1_15	j1	0	92.739
13.0443	-7.74738	15	j1_15	j1	0	92.7161
13.0685	-7.72315	15	j1_15	j1	0	92.6074
13.0928	-7.6989	15	j1_15	j1	0	92.4636
13.117	-7.67465	15	j1_15	j1	0	92.3828
13.1413	-7.65041	15	j1_15	j1	0	92.3157
13.1655	-7.62617	15	j1_15	j1	0	92.3284
13.1897	-7.60193	15	j1_15	j1	0	92.3742
13.214	-7.57769	15	j1_15	j1	0	92.3959
13.2382	-7.55344	15	j1_15	j1	0	92.4051
13.2625	-7.52919	15	j1_15	j1	0	92.4737
13.2867	-7.50495	15	j1_15	j1	0	92.4989
13.311	-7.48071	15	j1_15	j1	0	92.5405
13.3352	-7.45647	15	j1_15	j1	0	92.5702
13.3594	-7.43222	15	j1_15	j1	0	92.61
13.3837	-7.40799	15	j1_15	j1	0	92.6335
13.4079	-7.38374	15	j1_15	j1	0	92.7003
13.4322	-7.35949	15	j1_15	j1	0	92.711
13.4564	-7.33525	15	j1_15	j1	0	92.7514
13.4807	-7.31101	15	j1_15	j1	0	92.7776
13.5049	-7.28677	15	j1_15	j1	0	92.8043
13.5291	-7.26252	15	j1_15	j1	0	92.8174
13.5534	-7.23829	15	j1_15	j1	0	92.8471
13.5776	-7.21404	15	j1_15	j1	0	92.7384
13.6019	-7.1898	15	j1_15	j1	0	92.2524
13.6261	-7.16556	15	j1_15	j1	0	92.1912
13.6503	-7.14132	15	j1_15	j1	0	92.1781
13.6746	-7.11708	15	j1_15	j1	0	92.0774
13.6988	-7.09284	15	j1_15	j1	0	92.0183
13.7231	-7.0686	15	j1_15	j1	0	92.0023
13.7473	-7.04435	15	j1_15	j1	0	91.9949
13.7716	-7.0201	15	j1_15	j1	0	91.9868
13.7958	-6.99586	15	j1_15	j1	0	91.9375
13.82	-6.97162	15	j1_15	j1	0	91.9126
13.8443	-6.94736	15	j1_15	j1	0	91.9063
13.8685	-6.92312	15	j1_15	j1	0	91.9149
13.8928	-6.89888	15	j1_15	j1	0	91.9135
13.917	-6.87464	15	j1_15	j1	0	91.8838
13.9413	-6.85039	15	j1_15	j1	0	91.906
13.9655	-6.82615	15	j1_15	j1	0	91.8564
13.9898	-6.80191	15	j1_15	j1	0	91.838
14.014	-6.77766	15	j1_15	j1	0	91.8086
14.0382	-6.75343	15	j1_15	j1	0	91.6268
14.0625	-6.72918	15	j1_15	j1	0	91.5362
14.0867	-6.70493	15	j1_15	j1	0	91.4005
14.111	-6.68068	15	j1_15	j1	0	91.3057
14.1352	-6.65644	15	j1_15	j1	0	91.2032
14.1595	-6.6322	15	j1_15	j1	0	91.1334
14.1837	-6.60795	15	j1_15	j1	0	91.1786
14.208	-6.5837	15	j1_15	j1	0	91.2044
14.2322	-6.55946	15	j1_15	j1	0	91.2478
14.2565	-6.53521	15	j1_15	j1	0	91.2935
14.2807	-6.51096	15	j1_15	j1	0	91.3295
14.3049	-6.48672	15	j1_15	j1	0	91.3865
14.3292	-6.46248	15	j1_15	j1	0	91.4322
14.3534	-6.43824	15	j1_15	j1	0	91.4658
14.3777	-6.41399	15	j1_15	j1	0	91.4854
14.4019	-6.38975	15	j1_15	j1	0	91.5124
14.4262	-6.36551	15	j1_15	j1	0	91.5436
14.4504	-6.34126	15	j1_15	j1	0	91.5588
14.4747	-6.31701	15	j1_15	j1	0	91.5831
14.4989	-6.29277	15	j1_15	j1	0	91.6331
14.5231	-6.26853	15	j1_15	j1	0	91.6666
14.5474	-6.24428	15	j1_15	j1	0	91.6838
14.5716	-6.22003	15	j1_15	j1	0	91.6969
14.5959	-6.1958	15	j1_15	j1	0	91.5365
14.6201	-6.17155	15	j1_15	j1	0	91.4453
14.6444	-6.1473	15	j1_15	j1	0	91.4123
14.6686	-6.12306	15	j1_15	j1	0	91.3568
14.6929	-6.09881	15	j1_15	j1	0	91.3562
14.7171	-6.07456	15	j1_15	j1	0	91.3586
14.7413	-6.05032	15	j1_15	j1	0	91.3428
14.7656	-6.02608	15	j1_15	j1	0	91.2493
14.7898	-6.00183	15	j1_15	j1	0	91.2344
14.8141	-5.97758	15	j1_15	j1	0	91.2374
14.8383	-5.95333	15	j1_15	j1	0	91.2219
14.8626	-5.92911	15	j1_15	j1	0	91.2005
14.8868	-5.90486	15	j1_15	j1	0	91.2104
14.911	-5.88063	15	j1_15	j1	0	91.2231
14.9353	-5.85638	15	j1_15	j1	0	91.2163
14.9595	-5.83214	15	j1_15	j1	0	91.1955
14.9838	-5.80789	15	j1_15	j1	0	91.1132
15.008	-5.78365	15	j1_15	j1	0	91.0589
15.0323	-5.75941	15	j1_15	j1	0	90.9332
15.0565	-5.73516	15	j1_15	j1	0	90.883
15.0807	-5.71093	15	j1_15	j1	0	90.7773
15.105	-5.68668	15	j1_15	j1	0	90.6656
15.1292	-5.66244	15	j1_15	j1	0	90.637
15.1535	-5.63821	15	j1_15	j1	0	90.6302
15.1777	-5.61397	15	j1_15	j1	0	90.6314
15.2019	-5.58972	15	j1_15	j1	0	90.6748
15.2262	-5.56549	15	j1_15	j1	0	90.7481
15.2504	-5.54125	15	j1_15	j1	0	90.7894
15.2747	-5.51701	15	j1_15	j1	0	90.812
15.2989	-5.49278	15	j1_15	j1	0	90.85
15.3231	-5.46854	15	j1_15	j1	0	90.8872
15.3474	-5.44431	15	j1_15	j1	0	90.9558
15.3716	-5.42006	15	j1_15	j1	0	90.984
15.3958	-5.39582	15	j1_15	j1	0	91.0241
15.4201	-5.37159	15	j1_15	j1	0	91.052
15.4443	-5.34735	15	j1_15	j1	0	91.118
15.4686	-5.32311	15	j1_15	j1	0	91.1111
15.4928	-5.29888	15	j1_15	j1	0	91.1355
15.517	-5.27464	15	j1_15	j1	0	91.1426
15.5413	-5.25041	15	j1_15	j1	0	91.1937
15.5655	-5.22616	15	j1_15	j1	0	91.1943
15.5897	-5.20192	15	j1_15	j1	0	91.074
15.614	-5.17769	15	j1_15	j1	0	90.9611
15.6382	-5.15345	15	j1_15	j1	0	90.9041
15.6625	-5.12921	15	j1_15	j1	0	90.8548
15.6867	-5.10497	15	j1_15	j1	0	90.7767
15.7109	-5.08072	15	j1_15	j1	0	90.7526
15.7352	-5.05647	15	j1_15	j1	0	90.7526
15.7594	-5.03223	15	j1_15	j1	0	90.76
15.7837	-5.00799	15	j1_15	j1	0	90.7467
15.8079	-4.98375	15	j1_15	j1	0	90.7473
15.8322	-4.95951	15	j1_15	j1	0	90.7511
15.8564	-4.93527	15	j1_15	j1	0	90.7431
15.8806	-4.91103	15	j1_15	j1	0	90.7627
15.9049	-4.88679	15	j1_15	j1	0	90.7562
15.9291	-4.86255	15	j1_15	j1	0	90.7663
15.9534	-4.83831	15	j1_15	j1	0	90.7505
15.9776	-4.81407	15	j1_15	j1	0	90.7461
16.0018	-4.78983	15	j1_15	j1	0	90.7351
16.0261	-4.76558	15	j1_15	j1	0	90.6166
16.0503	-4.74134	15	j1_15	j1	0	90.5839
16.0746	-4.71709	15	j1_15	j1	0	90.531
16.0988	-4.69286	15	j1_15	j1	0	90.4544
16.123	-4.66862	15	j1_15	j1	0	90.3587
16.1473	-4.64438	15	j1_15	j1	0	90.3388
16.1715	-4.62013	15	j1_15	j1	0	90.3566
16.1958	-4.59589	15	j1_15	j1	0	90.3881
16.22	-4.57166	15	j1_15	j1	0	90.4092
16.2442	-4.54742	15	j1_15	j1	0	90.4324
16.2685	-4.52317	15	j1_15	j1	0	90.4674
16.2927	-4.49894	15	j1_15	j1	0	90.4832
16.317	-4.4747	15	j1_15	j1	0	90.496
16.3412	-4.45046	15	j1_15	j1	0	90.5295
16.3655	-4.42622	15	j1_15	j1	0	90.5441
16.3897	-4.40198	15	j1_15	j1	0	90.545
16.4139	-4.37774	15	j1_15	j1	0	90.5473
16.4382	-4.3535	15	j1_15	j1	0	90.5889
16.4624	-4.32926	15	j1_15	j1	0	90.6198
16.4866	-4.30502	15	j1_15	j1	0	90.5934
16.5109	-4.28078	15	j1_15	j1	0	90.6412
16.5351	-4.25655	15	j1_15	j1	0	90.7143
16.5594	-4.2323	15	j1_15	j1	0	90.7579
16.5836	-4.20806	15	j1_15	j1	0	90.681
16.6079	-4.18381	15	j1_15	j1	0	90.411
16.6321	-4.15957	15	j1_15	j1	0	90.3367
16.6563	-4.13534	15	j1_15	j1	0	90.3029
16.6806	-4.1111	15	j1_15	j1	0	90.3038
16.7048	-4.08686	15	j1_15	j1	0	90.2696
16.729	-4.06263	15	j1_15	j1	0	90.2788
16.7533	-4.03839	15	j1_15	j1	0	90.2574
16.7775	-4.01414	15	j1_15	j1	0	90.2767
16.8018	-3.98991	15	j1_15	j1	0	90.2637
16.826	-3.96566	15	j1_15	j1	0	90.2732
16.8502	-3.94142	15	j1_15	j1	0	90.2405
16.8745	-3.91718	15	j1_15	j1	0	90.2518
16.8987	-3.89295	15	j1_15	j1	0	90.2684
16.923	-3.8687	15	j1_15	j1	0	90.2325
16.9472	-3.84447	15	j1_15	j1	0	90.2705
16.9714	-3.82023	15	j1_15	j1	0	90.2785
16.9957	-3.79598	15	j1_15	j1	0	90.2678
17.0199	-3.77174	15	j1_15	j1	0	90.2322
17.0442	-3.7475	15	j1_15	j1	0	90.1656
17.0684	-3.72326	15	j1_15	j1	0	90.0055
17.0927	-3.69902	15	j1_15	j1	0	89.9414
17.1169	-3.67477	15	j1_15	j1	0	89.9117
17.1411	-3.65053	15	j1_15	j1	0	89.9027
17.1654	-3.6263	15	j1_15	j1	0	89.8335
17.1896	-3.60206	15	j1_15	j1	0	89.832
17.2139	-3.57781	15	j1_15	j1	0	89.9013
17.2381	-3.55358	15	j1_15	j1	0	89.9348
17.2623	-3.52934	15	j1_15	j1	0	89.9663
17.2866	-3.5051	15	j1_15	j1	0	89.9913
17.3108	-3.48087	15	j1_15	j1	0	90.0097
17.335	-3.45663	15	j1_15	j1	0	90.0522
17.3593	-3.4324	15	j1_15	j1	0	90.0839
17.3835	-3.40815	15	j1_15	j1	0	90.1252
17.4078	-3.38391	15	j1_15	j1	0	90.1309
17.432	-3.35968	15	j1_15	j1	0	90.1434
17.4562	-3.33544	15	j1_15	j1	0	90.1404
17.4805	-3.31119	15	j1_15	j1	0	90.1841
17.5047	-3.28696	15	j1_15	j1	0	90.2286
17.5289	-3.26272	15	j1_15	j1	0	90.2479
17.5532	-3.23848	15	j1_15	j1	0	90.2803
17.5774	-3.21425	15	j1_15	j1	0	90.2527
17.6017	-3.19	15	j1_15	j1	0	89.9369
17.6259	-3.16576	15	j1_15	j1	0	89.8858
17.6501	-3.14153	15	j1_15	j1	0	89.8163
17.6744	-3.11729	15	j1_15	j1	0	89.7147
17.6986	-3.09306	15	j1_15	j1	0	89.6137
17.7229	-3.06881	15	j1_15	j1	0	89.5858
17.7471	-3.04457	15	j1_15	j1	0	89.5959
17.7714	-3.02031	15	j1_15	j1	0	89.592
17.7956	-2.99606	15	j1_15	j1	0	89.5662
17.8198	-2.97183	15	j1_15	j1	0	89.5597
17.8441	-2.94759	15	j1_15	j1	0	89.6206
17.8683	-2.92336	15	j1_15	j1	0	89.5903
17.8926	-2.89911	15	j1_15	j1	0	89.6042
17.9168	-2.87487	15	j1_15	j1	0	89.6113
17.941	-2.85064	15	j1_15	j1	0	89.606
17.9653	-2.8264	15	j1_15	j1	0	89.6158
17.9895	-2.80215	15	j1_15	j1	0	89.5864
18.0138	-2.77792	15	j1_15	j1	0	89.4545
18.038	-2.75368	15	j1_15	j1	0	89.4165
18.0622	-2.72943	15	j1_15	j1	0	89.3499
18.0865	-2.7052	15	j1_15	j1	0	89.2525
18.1107	-2.68096	15	j1_15	j1	0	89.2142
18.1349	-2.65672	15	j1_15	j1	0	89.1931
18.1592	-2.63249	15	j1_15	j1	0	89.1892
18.1834	-2.60824	15	j1_15	j1	0	89.2279
18.2077	-2.584	15	j1_15	j1	0	89.2647
18.2319	-2.55977	15	j1_15	j1	0	89.2932
18.2561	-2.53552	15	j1_15	j1	0	89.3125
18.2804	-2.51128	15	j1_15	j1	0	89.3294
18.3046	-2.48705	15	j1_15	j1	0	89.3639
18.3289	-2.4628	15	j1_15	j1	0	89.3871
18.3531	-2.43856	15	j1_15	j1	0	89.399
18.3773	-2.41432	15	j1_15	j1	0	89.4037
18.4016	-2.39008	15	j1_15	j1	0	89.4123
18.4258	-2.36584	15	j1_15	j1	0	89.4123
18.4501	-2.34161	15	j1_15	j1	0	89.4518
18.4743	-2.31737	15	j1_15	j1	0	89.4836
18.4985	-2.29314	15	j1_15	j1	0	89.4634
18.5228	-2.2689	15	j1_15	j1	0	89.5109
18.547	-2.24466	15	j1_15	j1	0	89.5368
18.5712	-2.22043	15	j1_15	j1	0	89.5466
18.5955	-2.19618	15	j1_15	j1	0	89.3027
18.6197	-2.17196	15	j1_15	j1	0	89.1952
18.6439	-2.14772	15	j1_15	j1	0	89.1785
18.6682	-2.12348	15	j1_15	j1	0	89.0663
18.6924	-2.09922	15	j1_15	j1	0	89.0666
18.7167	-2.07498	15	j1_15	j1	0	89.0704
18.7409	-2.05074	15	j1_15	j1	0	89.0419
18.7652	-2.02649	15	j1_15	j1	0	89.0624
18.7894	-2.00225	15	j1_15	j1	0	89.0737
18.8137	-1.978	15	j1_15	j1	0	89.0597
18.8379	-1.95375	15	j1_15	j1	0	89.0588
18.8622	-1.9295	15	j1_15	j1	0	89.0666
18.8865	-1.90515	15	j1_15	j1	0	89.0698
18.9108	-1.8809	15	j1_15	j1	0	89.0707
18.935	-1.85667	15	j1_15	j1	0	89.112
18.9592	-1.83243	15	j1_15	j1	0	89.0793
18.9835	-1.80819	15	j1_15	j1	0	89.0692
19.0077	-1.78396	15	j1_15	j1	0	88.9733
19.032	-1.75971	15	j1_15	j1	0	88.8785
19.0562	-1.73547	15	j1_15	j1	0	88.7858
19.0804	-1.71123	15	j1_15	j1	0	88.7211
19.1047	-1.68699	15	j1_15	j1	0	88.6186
19.1289	-1.66274	15	j1_15	j1	0	88.4986
19.1532	-1.6385	15	j1_15	j1	0	88.5108
19.1774	-1.61425	15	j1_15	j1	0	88.5301
19.2017	-1.59	15	j1_15	j1	0	88.5369
19.2259	-1.56576	15	j1_15	j1	0	88.5726
19.2501	-1.54153	15	j1_15	j1	0	88.5743
19.2744	-1.51729	15	j1_15	j1	0	88.6008
19.2986	-1.49304	15	j1_15	j1	0	88.6136
19.3229	-1.46881	15	j1_15	j1	0	88.6367
19.3471	-1.44457	15	j1_15	j1	0	88.6617
19.3713	-1.42032	15	j1_15	j1	0	88.6629
19.3956	-1.39609	15	j1_15	j1	0	88.6985
19.4198	-1.37185	15	j1_15	j1	0	88.7428
19.4441	-1.34762	15	j1_15	j1	0	88.7502
19.4683	-1.32338	15	j1_15	j1	0	88.7466
19.4925	-1.29913	15	j1_15	j1	0	88.7603
19.5168	-1.2749	15	j1_15	j1	0	88.7704
19.541	-1.25066	15	j1_15	j1	0	88.8485
19.5653	-1.22641	15	j1_15	j1	0	88.8372
19.5895	-1.20218	15	j1_15	j1	0	88.5325
19.6137	-1.17794	15	j1_15	j1	0	88.329
19.638	-1.1537	15	j1_15	j1	0	88.3058
19.6622	-1.12946	15	j1_15	j1	0	88.2788
19.6864	-1.10522	15	j1_15	j1	0	88.2598
19.7107	-1.08098	15	j1_15	j1	0	88.2274
19.7349	-1.05675	15	j1_15	j1	0	88.2265
19.7592	-1.0325	15	j1_15	j1	0	88.2378
19.7834	-1.00826	15	j1_15	j1	0	88.233
19.8077	-0.984016	15	j1_15	j1	0	88.2595
19.8319	-0.95978	15	j1_15	j1	0	88.242
19.8561	-0.935544	15	j1_15	j1	0	88.2455
19.8804	-0.911296	15	j1_15	j1	0	88.2425
19.9046	-0.88706	15	j1_15	j1	0	88.2642
19.9289	-0.862812	15	j1_15	j1	0	88.2565
19.9531	-0.838565	15	j1_15	j1	0	88.2348
19.9773	-0.814329	15	j1_15	j1	0	88.2226
20.0016	-0.790093	15	j1_15	j1	0	88.0943
20.0258	-0.765856	15	j1_15	j1	0	88.0275
20.0501	-0.741609	15	j1_15	j1	0	87.8359
20.0743	-0.717361	15	j1_15	j1	0	87.7747
20.0985	-0.693125	15	j1_15	j1	0	87.7355
20.1228	-0.668889	15	j1_15	j1	0	87.7212
20.147	-0.644641	15	j1_15	j1	0	87.6612
20.1713	-0.620394	15	j1_15	j1	0	87.6951
20.1955	-0.596157	15	j1_15	j1	0	87.6995
20.2197	-0.571921	15	j1_15	j1	0	87.7197
20.244	-0.547685	15	j1_15	j1	0	87.742
20.2682	-0.523449	15	j1_15	j1	0	87.7625
20.2925	-0.499201	15	j1_15	j1	0	87.7783
20.3167	-0.474965	15	j1_15	j1	0	87.7777
20.3409	-0.450718	15	j1_15	j1	0	87.7913
20.3652	-0.426481	15	j1_15	j1	0	87.8047
20.3894	-0.402257	15	j1_15	j1	0	87.8056
20.4137	-0.378009	15	j1_15	j1	0	87.8418
20.4379	-0.353773	15	j1_15	j1	0	87.8599
20.4621	-0.329525	15	j1_15	j1	0	87.8861
20.4864	-0.305278	15	j1_15	j1	0	87.8944
20.5106	-0.281042	15	j1_15	j1	0	87.895
20.5349	-0.256794	15	j1_15	j1	0	87.9
20.5591	-0.232558	15	j1_15	j1	0	87.9048
20.5833	-0.208322	15	j1_15	j1	0	87.8169
20.6076	-0.184086	15	j1_15	j1	0	87.5486
20.6318	-0.159838	15	j1_15	j1	0	87.431
20.6561	-0.135602	15	j1_15	j1	0	87.344
20.6803	-0.111354	15	j1_15	j1	0	87.2718
20.7046	-0.0871065	15	j1_15	j1	0	87.21
20.7288	-0.0628588	15	j1_15	j1	0	87.1854
20.753	-0.0386227	15	j1_15	j1	0	87.1619
20.7773	-0.014375	15	j1_15	j1	0	87.139
20.8015	0.00986111	15	j1_15	j1	0	87.1574
20.8258	0.0340972	15	j1_15	j1	0	87.145
20.85	0.0583333	15	j1_15	j1	0	87.1453
20.8742	0.0825694	15	j1_15	j1	0	87.147
20.8985	0.106806	15	j1_15	j1	0	87.1447
20.9227	0.131042	15	j1_15	j1	0	87.1378
20.947	0.155289	15	j1_15	j1	0	87.1328
20.9712	0.179537	15	j1_15	j1	0	87.1672
21.012	0.220336	15	j1_15	j1	0	86.9611
21.0362	0.244572	15	j1_15	j1	0	86.8132
21.0605	0.268819	15	j1_15	j1	0	86.7745
21.0847	0.293056	15	j1_15	j1	0	86.6747
21.109	0.317292	15	j1_15	j1	0	86.6011
21.1332	0.341528	15	j1_15	j1	0	86.6278
21.1574	0.365764	15	j1_15	j1	0	86.6548
21.1817	0.39	15	j1_15	j1	0	86.6943
21.2059	0.414236	15	j1_15	j1	0	86.7603
21.2301	0.438472	15	j1_15	j1	0	86.8586
21.2544	0.462708	15	j1_15	j1	0	86.9976
21.2786	0.486944	15	j1_15	j1	0	87.1307
21.3028	0.511181	15	j1_15	j1	0	87.265
21.3271	0.535405	15	j1_15	j1	0	87.4919
21.3513	0.559653	15	j1_15	j1	0	87.6987
21.3755	0.583877	15	j1_15	j1	0	87.9366
21.3998	0.608113	15	j1_15	j1	0	88.1787
21.424	0.63235	15	j1_15	j1	0	88.3355
21.4483	0.656597	15	j1_15	j1	0	88.5238
21.4725	0.680833	15	j1_15	j1	0	88.8696
21.4967	0.705069	15	j1_15	j1	0	89.2326
21.521	0.729306	15	j1_15	j1	0	89.5392
21.5452	0.753542	15	j1_15	j1	0	89.977
21.5694	0.777766	15	j1_15	j1	0	90.0688
21.5937	0.802002	15	j1_15	j1	0	89.6663
21.6179	0.82625	15	j1_15	j1	0	88.812
21.6422	0.850486	15	j1_15	j1	0	88.2411
21.6664	0.874711	15	j1_15	j1	0	87.9357
21.6906	0.898947	15	j1_15	j1	0	87.7794
21.7148	0.923183	15	j1_15	j1	0	87.5971
21.7391	0.947419	15	j1_15	j1	0	87.5635
21.7633	0.971655	15	j1_15	j1	0	87.4441
21.7876	0.995891	15	j1_15	j1	0	87.4741
21.8118	1.02013	15	j1_15	j1	0	87.4907
21.836	1.04435	15	j1_15	j1	0	87.4889
21.8603	1.06859	15	j1_15	j1	0	87.5011
21.8845	1.09282	15	j1_15	j1	0	87.5166
21.9087	1.11706	15	j1_15	j1	0	87.5374
21.933	1.14131	15	j1_15	j1	0	87.5195
21.9572	1.16554	15	j1_15	j1	0	87.4601
21.9814	1.18978	15	j1_15	j1	0	87.4025
22.0057	1.21402	15	j1_15	j1	0	87.325
22.0299	1.23825	15	j1_15	j1	0	87.3196
22.0542	1.26249	15	j1_15	j1	0	87.297
22.0784	1.28672	15	j1_15	j1	0	87.2941
22.1026	1.31096	15	j1_15	j1	0	87.2801
22.1269	1.3352	15	j1_15	j1	0	87.3063
22.1511	1.35944	15	j1_15	j1	0	87.333
22.1753	1.38368	15	j1_15	j1	0	87.5837
22.1996	1.40792	15	j1_15	j1	0	88.154
22.2238	1.43215	15	j1_15	j1	0	88.7659
22.2481	1.45639	15	j1_15	j1	0	89.7325
22.2723	1.48063	15	j1_15	j1	0	90.8946
22.2965	1.50486	15	j1_15	j1	0	91.9497
22.3208	1.5291	15	j1_15	j1	0	93.3013
22.345	1.55333	15	j1_15	j1	0	95.3423
22.3692	1.57758	15	j1_15	j1	0	97.4481
22.3935	1.60181	15	j1_15	j1	0	98.505
22.4177	1.62604	15	j1_15	j1	0	99.0028
22.442	1.65029	15	j1_15	j1	0	99.2862
22.4662	1.67451	15	j1_15	j1	0	99.476
22.4904	1.69875	15	j1_15	j1	0	99.5743
22.5147	1.72299	15	j1_15	j1	0	99.6376
22.5389	1.74723	15	j1_15	j1	0	99.4968
22.5631	1.77146	15	j1_15	j1	0	98.7007
22.5874	1.79571	15	j1_15	j1	0	98.0733
22.6116	1.81994	15	j1_15	j1	0	97.5211
22.6358	1.84418	15	j1_15	j1	0	97.0952
22.6601	1.86841	15	j1_15	j1	0	96.8355
22.6843	1.89265	15	j1_15	j1	0	96.6196
22.7085	1.91688	15	j1_15	j1	0	96.5385
22.7328	1.94111	15	j1_15	j1	0	96.4737
22.757	1.96535	15	j1_15	j1	0	96.4544
22.7812	1.98958	15	j1_15	j1	0	96.3332
22.8055	2.01383	15	j1_15	j1	0	96.1639
22.8297	2.03807	15	j1_15	j1	0	95.7968
22.854	2.0623	15	j1_15	j1	0	95.5167
22.8782	2.08655	15	j1_15	j1	0	95.1456
22.9025	2.11079	15	j1_15	j1	0	94.7963
22.9267	2.13503	15	j1_15	j1	0	94.4467
22.9509	2.15927	15	j1_15	j1	0	94.1687
22.9752	2.18352	15	j1_15	j1	0	93.9536
22.9994	2.20775	15	j1_15	j1	0	93.6963
23.0237	2.232	15	j1_15	j1	0	93.4406
23.0479	2.25625	15	j1_15	j1	0	93.314
23.0722	2.28049	15	j1_15	j1	0	93.1747
23.0964	2.30473	15	j1_15	j1	0	93.0458
23.1206	2.32897	15	j1_15	j1	0	93.0191
23.1449	2.35322	15	j1_15	j1	0	92.9986
23.1691	2.37745	15	j1_15	j1	0	93.2255
23.1934	2.4017	15	j1_15	j1	0	96.1598
23.2176	2.42594	15	j1_15	j1	0	98.9493
23.2418	2.45017	15	j1_15	j1	0	99.4377
23.2661	2.47442	15	j1_15	j1	0	99.5019
23.2903	2.49866	15	j1_15	j1	0	99.5366
23.3146	2.52291	15	j1_15	j1	0	99.5348
23.3388	2.54714	15	j1_15	j1	0	99.5708
23.3631	2.57139	15	j1_15	j1	0	99.6643
23.3873	2.59563	15	j1_15	j1	0	99.7294
23.4115	2.61987	15	j1_15	j1	0	99.7365
23.4358	2.64411	15	j1_15	j1	0	99.7603
23.46	2.66834	15	j1_15	j1	0	99.8307
23.4843	2.69259	15	j1_15	j1	0	99.8461
23.5085	2.71683	15	j1_15	j1	0	99.8595
23.5327	2.74108	15	j1_15	j1	0	99.7716
23.557	2.76531	15	j1_15	j1	0	99.2021
23.5812	2.78955	15	j1_15	j1	0	99.0082
23.6055	2.81378	15	j1_15	j1	0	98.818
23.6297	2.83803	15	j1_15	j1	0	98.7304
23.6539	2.86227	15	j1_15	j1	0	98.6128
23.6782	2.8865	15	j1_15	j1	0	98.5878
23.7024	2.91074	15	j1_15	j1	0	98.5477
23.7267	2.93499	15	j1_15	j1	0	98.5635
23.7509	2.95922	15	j1_15	j1	0	98.636
23.7751	2.98346	15	j1_15	j1	0	98.5828
23.7994	3.00771	15	j1_15	j1	0	98.6267
23.8236	3.03194	15	j1_15	j1	0	98.6098
23.8478	3.05618	15	j1_15	j1	0	98.513
23.8721	3.08042	15	j1_15	j1	0	98.2813
23.8963	3.10465	15	j1_15	j1	0	98.0627
23.9206	3.12889	15	j1_15	j1	0	97.7576
23.9448	3.15313	15	j1_15	j1	0	97.5188
23.969	3.17736	15	j1_15	j1	0	97.088
23.9933	3.2016	15	j1_15	j1	0	96.7524
24.0175	3.22583	15	j1_15	j1	0	96.5697
24.0417	3.25007	15	j1_15	j1	0	96.4515
24.066	3.27431	15	j1_15	j1	0	96.3531
24.0902	3.29854	15	j1_15	j1	0	96.234
24.1144	3.32278	15	j1_15	j1	0	96.1696
24.1387	3.34701	15	j1_15	j1	0	96.207
24.1629	3.37126	15	j1_15	j1	0	96.6585
24.1872	3.3955	15	j1_15	j1	0	99.4249
24.2114	3.41973	15	j1_15	j1	0	99.7469
24.2356	3.44398	15	j1_15	j1	0	99.8224
24.2599	3.46822	15	j1_15	j1	0	99.8253
24.2841	3.49245	15	j1_15	j1	0	99.8099
24.3084	3.51669	15	j1_15	j1	0	99.8301
24.3326	3.54093	15	j1_15	j1	0	99.8506
24.3568	3.56516	15	j1_15	j1	0	99.858
24.3811	3.5894	15	j1_15	j1	0	99.8705
24.4053	3.61363	15	j1_15	j1	0	99.8856
24.4295	3.63788	15	j1_15	j1	0	99.921
24.4538	3.66211	15	j1_15	j1	0	99.9216
24.478	3.68634	15	j1_15	j1	0	99.9168
24.5022	3.71058	15	j1_15	j1	0	99.9382
24.5265	3.73481	15	j1_15	j1	0	99.9679
24.5507	3.75905	15	j1_15	j1	0	99.4962
24.575	3.78329	15	j1_15	j1	0	99.2749
24.5992	3.80753	15	j1_15	j1	0	99.2003
24.6234	3.83176	15	j1_15	j1	0	99.1599
24.6477	3.856	15	j1_15	j1	0	99.1608
24.6719	3.88023	15	j1_15	j1	0	99.173
24.6961	3.90447	15	j1_15	j1	0	99.1787
24.7204	3.9287	15	j1_15	j1	0	99.1801
24.7446	3.95295	15	j1_15	j1	0	99.2589
24.7689	3.97719	15	j1_15	j1	0	99.2779
24.7931	4.00142	15	j1_15	j1	0	99.2716
24.8173	4.02566	15	j1_15	j1	0	99.2758
24.8416	4.0499	15	j1_15	j1	0	99.2217
24.8658	4.07414	15	j1_15	j1	0	99.2107
24.89	4.09838	15	j1_15	j1	0	99.1433
24.9143	4.12262	15	j1_15	j1	0	99.0922
24.9385	4.14686	15	j1_15	j1	0	98.9796
24.9628	4.17109	15	j1_15	j1	0	98.8775
24.987	4.19532	15	j1_15	j1	0	98.7779
25.0112	4.21956	15	j1_15	j1	0	98.6772
25.0355	4.2438	15	j1_15	j1	0	98.54
25.0597	4.26803	15	j1_15	j1	0	98.546
25.0839	4.29227	15	j1_15	j1	0	98.537
25.1082	4.3165	15	j1_15	j1	0	98.5451
25.1324	4.34074	15	j1_15	j1	0	98.5364
25.1566	4.36497	15	j1_15	j1	0	98.9131
25.1809	4.3892	15	j1_15	j1	0	99.828
25.2051	4.41344	15	j1_15	j1	0	99.8954
25.2293	4.43767	15	j1_15	j1	0	99.907
25.2536	4.4619	15	j1_15	j1	0	99.7811
25.2778	4.48613	15	j1_15	j1	0	99.8072
25.302	4.51037	15	j1_15	j1	0	99.855
25.3263	4.53461	15	j1_15	j1	0	99.8598
25.3505	4.55884	15	j1_15	j1	0	99.8954
25.3747	4.58308	15	j1_15	j1	0	99.8931
25.399	4.60731	15	j1_15	j1	0	99.9112
25.4232	4.63156	15	j1_15	j1	0	99.9302
25.4475	4.6558	15	j1_15	j1	0	99.9341
25.4717	4.68003	15	j1_15	j1	0	99.9344
25.4959	4.70427	15	j1_15	j1	0	99.9525
25.5202	4.72851	15	j1_15	j1	0	99.9534
25.5444	4.75274	15	j1_15	j1	0	99.5711
25.5686	4.77698	15	j1_15	j1	0	99.4493
25.5929	4.80123	15	j1_15	j1	0	99.4389
25.6171	4.82546	15	j1_15	j1	0	99.4644
25.6414	4.8497	15	j1_15	j1	0	99.4588
25.6656	4.87394	15	j1_15	j1	0	99.4992
25.6898	4.89817	15	j1_15	j1	0	99.4912
25.7141	4.92241	15	j1_15	j1	0	99.4662
25.7383	4.94666	15	j1_15	j1	0	99.4359
25.7626	4.9709	15	j1_15	j1	0	99.446
25.7868	4.99513	15	j1_15	j1	0	99.4413
25.811	5.01938	15	j1_15	j1	0	99.397
25.8353	5.04361	15	j1_15	j1	0	99.3587
25.8595	5.06785	15	j1_15	j1	0	99.2788
25.8837	5.09208	15	j1_15	j1	0	99.2274
25.908	5.11632	15	j1_15	j1	0	99.1564
25.9322	5.14057	15	j1_15	j1	0	99.1074
25.9565	5.1648	15	j1_15	j1	0	99.0367
25.9807	5.18904	15	j1_15	j1	0	98.9927
26.0049	5.21328	15	j1_15	j1	0	98.9425
26.0292	5.23751	15	j1_15	j1	0	98.8085
26.0534	5.26175	15	j1_15	j1	0	98.715
26.0777	5.28598	15	j1_15	j1	0	98.6666
26.1019	5.31023	15	j1_15	j1	0	98.4313
26.1261	5.33446	15	j1_15	j1	0	98.357
26.1504	5.35869	15	j1_15	j1	0	98.3478
26.1746	5.38293	15	j1_15	j1	0	99.7389
26.1988	5.40718	15	j1_15	j1	0	99.8699
26.2231	5.43141	15	j1_15	j1	0	99.8741
26.2473	5.45565	15	j1_15	j1	0	99.79
26.2716	5.4799	15	j1_15	j1	0	99.7683
26.2958	5.50413	15	j1_15	j1	0	99.7852
26.32	5.52837	15	j1_15	j1	0	99.8227
26.3443	5.5526	15	j1_15	j1	0	99.8544
26.3685	5.57684	15	j1_15	j1	0	99.861
26.3927	5.60108	15	j1_15	j1	0	99.9189
26.417	5.62531	15	j1_15	j1	0	99.9272
26.4412	5.64955	15	j1_15	j1	0	99.9447
26.4655	5.67378	15	j1_15	j1	0	99.9834
26.4897	5.69803	15	j1_15	j1	0	99.9997
26.5139	5.72227	15	j1_15	j1	0	100
26.5382	5.7465	15	j1_15	j1	0	99.563
26.5624	5.77073	15	j1_15	j1	0	99.266
26.5866	5.79498	15	j1_15	j1	0	99.1406
26.6109	5.8192	15	j1_15	j1	0	99.1487
26.6351	5.84345	15	j1_15	j1	0	99.151
26.6594	5.86769	15	j1_15	j1	0	99.1995
26.6836	5.89192	15	j1_15	j1	0	99.1801
26.7078	5.91616	15	j1_15	j1	0	99.1736
26.7321	5.94039	15	j1_15	j1	0	99.1353
26.7563	5.96463	15	j1_15	j1	0	99.1573
26.7805	5.98887	15	j1_15	j1	0	99.0762
26.8048	6.0131	15	j1_15	j1	0	99.0895
26.829	6.03734	15	j1_15	j1	0	99.0236
26.8532	6.06157	15	j1_15	j1	0	98.9755
26.8775	6.08581	15	j1_15	j1	0	98.862
26.9017	6.11006	15	j1_15	j1	0	98.7779
26.926	6.13429	15	j1_15	j1	0	98.5959
26.9502	6.15853	15	j1_15	j1	0	98.4129
26.9744	6.18277	15	j1_15	j1	0	98.1604
0.0748264	-16.5502	15	h1_15	h1	0	99.3283
0.123299	-16.5017	15	h1_15	h1	0	99.3223
0.171771	-16.4532	15	h1_15	h1	0	99.8751
0.220255	-16.4047	15	h1_15	h1	0	99.8465
0.268738	-16.3563	15	h1_15	h1	0	99.9249
0.317222	-16.3078	15	h1_15	h1	0	99.9614
0.365694	-16.2593	15	h1_15	h1	0	99.9518
0.41419	-16.2108	15	h1_15	h1	0	99.9804
0.462674	-16.1623	15	h1_15	h1	0	100
0.511157	-16.1138	15	h1_15	h1	0	99.9736
0.559653	-16.0653	15	h1_15	h1	0	99.6639
0.608137	-16.0169	15	h1_15	h1	0	99.5978
0.656609	-15.9684	15	h1_15	h1	0	99.6927
0.705081	-15.9199	15	h1_15	h1	0	99.6895
0.753576	-15.8714	15	h1_15	h1	0	99.5575
0.802049	-15.823	15	h1_15	h1	0	99.8492
0.850544	-15.7745	15	h1_15	h1	0	99.4824
0.899028	-15.726	15	h1_15	h1	0	99.472
1.03852	-15.5865	15	h1_15	h1	0	98.0821
1.087	-15.538	15	h1_15	h1	0	98.3706
1.13547	-15.4895	15	h1_15	h1	0	98.3461
1.18396	-15.441	15	h1_15	h1	0	98.8493
1.23243	-15.3926	15	h1_15	h1	0	98.8629
1.28091	-15.3441	15	h1_15	h1	0	98.8779
1.3294	-15.2956	15	h1_15	h1	0	98.8382
1.37787	-15.2471	15	h1_15	h1	0	98.9089
1.42637	-15.1986	15	h1_15	h1	0	98.9427
1.47485	-15.1502	15	h1_15	h1	0	98.9291
1.52332	-15.1017	15	h1_15	h1	0	98.9457
1.57181	-15.0532	15	h1_15	h1	0	98.5001
1.62029	-15.0047	15	h1_15	h1	0	98.3515
1.66876	-14.9562	15	h1_15	h1	0	98.3945
1.71725	-14.9078	15	h1_15	h1	0	98.2449
1.76573	-14.8593	15	h1_15	h1	0	98.0484
1.81421	-14.8108	15	h1_15	h1	0	97.851
1.8627	-14.7623	15	h1_15	h1	0	97.7789
1.91118	-14.7138	15	h1_15	h1	0	97.7106
1.95966	-14.6653	15	h1_15	h1	0	97.6722
2.00817	-14.6168	15	h1_15	h1	0	97.6469
2.05666	-14.5683	15	h1_15	h1	0	97.6058
2.10516	-14.5198	15	h1_15	h1	0	97.6238
2.15365	-14.4714	15	h1_15	h1	0	97.6984
2.20215	-14.4228	15	h1_15	h1	0	98.0263
2.25064	-14.3744	15	h1_15	h1	0	98.0495
2.29913	-14.3259	15	h1_15	h1	0	98.0448
2.34763	-14.2774	15	h1_15	h1	0	98.1352
2.39612	-14.2289	15	h1_15	h1	0	98.1259
2.44462	-14.1804	15	h1_15	h1	0	98.2138
2.4931	-14.1319	15	h1_15	h1	0	98.1812
2.54159	-14.0834	15	h1_15	h1	0	98.0984
2.59007	-14.0349	15	h1_15	h1	0	97.7389
2.63858	-13.9864	15	h1_15	h1	0	97.4436
2.68706	-13.9379	15	h1_15	h1	0	97.2
2.73556	-13.8894	15	h1_15	h1	0	96.9739
2.78405	-13.8409	15	h1_15	h1	0	96.92
2.83255	-13.7925	15	h1_15	h1	0	96.8667
2.88104	-13.744	15	h1_15	h1	0	96.896
2.92955	-13.6955	15	h1_15	h1	0	96.9399
2.97804	-13.647	15	h1_15	h1	0	96.9361
3.02653	-13.5985	15	h1_15	h1	0	96.9094
3.07501	-13.55	15	h1_15	h1	0	96.8544
3.12351	-13.5015	15	h1_15	h1	0	96.7809
3.17201	-13.453	15	h1_15	h1	0	96.9791
3.22049	-13.4045	15	h1_15	h1	0	97.1818
3.26896	-13.356	15	h1_15	h1	0	97.3734
3.31744	-13.3076	15	h1_15	h1	0	97.4472
3.36591	-13.2591	15	h1_15	h1	0	97.4423
3.4144	-13.2106	15	h1_15	h1	0	97.6173
3.46287	-13.1621	15	h1_15	h1	0	97.5838
3.51137	-13.1136	15	h1_15	h1	0	97.6796
3.55984	-13.0652	15	h1_15	h1	0	97.5068
3.60832	-13.0167	15	h1_15	h1	0	97.2629
3.65679	-12.9682	15	h1_15	h1	0	97.1413
3.70528	-12.9197	15	h1_15	h1	0	96.9499
3.75375	-12.8712	15	h1_15	h1	0	96.8803
3.80225	-12.8228	15	h1_15	h1	0	96.9009
3.85073	-12.7743	15	h1_15	h1	0	96.8843
3.89921	-12.7258	15	h1_15	h1	0	96.8642
3.9477	-12.6773	15	h1_15	h1	0	96.8441
3.99618	-12.6288	15	h1_15	h1	0	96.7986
4.04466	-12.5803	15	h1_15	h1	0	96.7232
4.09315	-12.5319	15	h1_15	h1	0	96.6715
4.14163	-12.4834	15	h1_15	h1	0	96.459
4.1901	-12.4349	15	h1_15	h1	0	96.7777
4.23859	-12.3864	15	h1_15	h1	0	96.9551
4.28707	-12.3379	15	h1_15	h1	0	97.0887
4.33556	-12.2894	15	h1_15	h1	0	97.1375
4.38403	-12.241	15	h1_15	h1	0	97.2662
4.4325	-12.1925	15	h1_15	h1	0	97.2888
4.48098	-12.144	15	h1_15	h1	0	97.2858
4.52947	-12.0955	15	h1_15	h1	0	97.3927
4.57794	-12.0471	15	h1_15	h1	0	97.1149
4.62641	-11.9986	15	h1_15	h1	0	96.8321
4.6749	-11.9501	15	h1_15	h1	0	96.6168
4.72338	-11.9016	15	h1_15	h1	0	96.4092
4.77186	-11.8531	15	h1_15	h1	0	96.3985
4.82035	-11.8047	15	h1_15	h1	0	96.3716
4.86882	-11.7562	15	h1_15	h1	0	96.3917
4.9173	-11.7077	15	h1_15	h1	0	96.4432
4.96578	-11.6592	15	h1_15	h1	0	96.5338
5.01426	-11.6107	15	h1_15	h1	0	96.4317
5.06273	-11.5623	15	h1_15	h1	0	96.3681
5.1112	-11.5138	15	h1_15	h1	0	96.2652
5.15969	-11.4653	15	h1_15	h1	0	96.2802
5.20816	-11.4168	15	h1_15	h1	0	96.4892
5.25663	-11.3684	15	h1_15	h1	0	96.6272
5.30512	-11.3199	15	h1_15	h1	0	96.6955
5.35359	-11.2714	15	h1_15	h1	0	96.7739
5.40206	-11.2229	15	h1_15	h1	0	96.8999
5.45053	-11.1745	15	h1_15	h1	0	96.902
5.499	-11.126	15	h1_15	h1	0	97.0068
5.54748	-11.0775	15	h1_15	h1	0	96.9978
5.59596	-11.029	15	h1_15	h1	0	96.5901
5.64443	-10.9806	15	h1_15	h1	0	96.2421
5.69291	-10.9321	15	h1_15	h1	0	96.0671
5.74139	-10.8836	15	h1_15	h1	0	96.0543
5.78986	-10.8351	15	h1_15	h1	0	96.0379
5.83834	-10.7867	15	h1_15	h1	0	96.0662
5.88682	-10.7382	15	h1_15	h1	0	96.1005
5.9353	-10.6897	15	h1_15	h1	0	96.143
5.98381	-10.6412	15	h1_15	h1	0	96.1884
6.03229	-10.5927	15	h1_15	h1	0	96.1063
6.0808	-10.5442	15	h1_15	h1	0	95.9677
6.12928	-10.4957	15	h1_15	h1	0	95.796
6.17778	-10.4472	15	h1_15	h1	0	95.9024
6.22627	-10.3987	15	h1_15	h1	0	96.0077
6.27477	-10.3502	15	h1_15	h1	0	96.1588
6.32326	-10.3017	15	h1_15	h1	0	96.2644
6.37176	-10.2532	15	h1_15	h1	0	96.3076
6.42025	-10.2047	15	h1_15	h1	0	96.3964
6.46875	-10.1562	15	h1_15	h1	0	96.4807
6.51725	-10.1078	15	h1_15	h1	0	96.5047
6.56573	-10.0593	15	h1_15	h1	0	96.4402
6.61422	-10.0108	15	h1_15	h1	0	95.8515
6.66272	-9.96228	15	h1_15	h1	0	95.4699
6.7112	-9.9138	15	h1_15	h1	0	95.4199
6.7597	-9.8653	15	h1_15	h1	0	95.4005
6.80818	-9.81682	15	h1_15	h1	0	95.3722
6.85667	-9.76833	15	h1_15	h1	0	95.2427
6.90514	-9.71986	15	h1_15	h1	0	95.2514
6.95361	-9.67139	15	h1_15	h1	0	95.24
7.00209	-9.62291	15	h1_15	h1	0	95.2302
7.05057	-9.57443	15	h1_15	h1	0	95.1744
7.09903	-9.52597	15	h1_15	h1	0	95.0225
7.14751	-9.47749	15	h1_15	h1	0	94.8941
[truncated: 20,929 more rows]

## Sheet: Figure_4bcde
days_drying	plant_id	leaf_id	pred_wp	leaf_no	NetCO2	stomatal_conductance	Fv'/Fm'
2.65507	d1	d1_15	-1.06492	15	9.96071	0.0410791	0.505491
6.4792	d1	d1_15	-1.24849	15	0.947107	0.00538077	0.202156
6.52289	d1	d1_15	-1.25059	15	0.996629	0.00535465	0.197805
6.75146	d1	d1_15	-1.26156	15	2.88746	0.011354	0.261275
6.78568	d1	d1_15	-1.2632	15	2.68152	0.0108872	0.253807
6.806	d1	d1_15	-1.26418	15	2.615	0.0105609	0.241392
7.24353	d1	d1_15	-1.28518	15	-0.000645435	0.00117744	0.148812
7.26437	d1	d1_15	-1.28618	15	1.17918	0.00543769	0.180458
7.28524	d1	d1_15	-1.28718	15	3.66332	0.0137882	0.252217
7.30606	d1	d1_15	-1.28818	15	3.32647	0.0118889	0.244156
7.32691	d1	d1_15	-1.28918	15	2.69717	0.0100689	0.224982
7.34774	d1	d1_15	-1.29018	15	2.40005	0.00950512	0.217662
7.36858	d1	d1_15	-1.29118	15	2.07253	0.00867626	0.206184
7.38941	d1	d1_15	-1.29218	15	1.61156	0.00753031	0.196829
7.41024	d1	d1_15	-1.29318	15	1.14474	0.0057668	0.17905
7.43107	d1	d1_15	-1.29418	15	1.1506	0.00552332	0.175046
7.4519	d1	d1_15	-1.29518	15	0.898369	0.00531249	0.17559
7.47275	d1	d1_15	-1.29618	15	1.04535	0.00533823	0.17532
7.49359	d1	d1_15	-1.29718	15	1.27895	0.00588262	0.182676
7.51443	d1	d1_15	-1.29818	15	1.25229	0.00590845	0.185329
7.53527	d1	d1_15	-1.29918	15	1.35687	0.00624804	0.180421
7.55611	d1	d1_15	-1.30018	15	1.36025	0.0063915	0.185203
7.57695	d1	d1_15	-1.30118	15	1.45763	0.00674616	0.201351
7.59779	d1	d1_15	-1.30218	15	1.5509	0.00707228	0.19254
7.61863	d1	d1_15	-1.30318	15	1.84728	0.00797568	0.208943
7.63947	d1	d1_15	-1.30418	15	2.04846	0.00880658	0.218713
7.66031	d1	d1_15	-1.30519	15	3.03364	0.00888876	0.219168
7.68115	d1	d1_15	-1.30619	15	2.56819	0.0109628	0.239784
7.70198	d1	d1_15	-1.30719	15	2.84335	0.0115478	0.243745
7.72282	d1	d1_15	-1.30819	15	2.96121	0.0115179	0.241375
7.74366	d1	d1_15	-1.30919	15	2.9324	0.0117641	0.250595
7.76449	d1	d1_15	-1.31019	15	2.84452	0.0107908	0.2323
7.78534	d1	d1_15	-1.31119	15	2.34288	0.00966012	0.221275
7.80617	d1	d1_15	-1.31219	15	2.14466	0.00889256	0.210024
8.24373	d1	d1_15	-1.33319	15	-0.157832	0.00116486	0.131925
8.26458	d1	d1_15	-1.33419	15	0.109228	0.00168558	0.135013
8.28544	d1	d1_15	-1.33519	15	2.64074	0.0106814	0.210378
8.30628	d1	d1_15	-1.33619	15	1.55969	0.00669411	0.178025
8.3271	d1	d1_15	-1.33719	15	1.36204	0.0054768	0.165356
8.34794	d1	d1_15	-1.33819	15	1.00826	0.00527936	0.164155
8.36877	d1	d1_15	-1.33919	15	0.942494	0.00464424	0.156032
8.3896	d1	d1_15	-1.34019	15	0.793429	0.00411051	0.144866
8.41045	d1	d1_15	-1.34119	15	0.842797	0.00419332	0.153112
8.43128	d1	d1_15	-1.34219	15	0.821366	0.00427766	0.149171
8.45212	d1	d1_15	-1.34319	15	0.780729	0.00430196	0.15327
8.47296	d1	d1_15	-1.3442	15	0.780887	0.00441138	0.150181
8.49379	d1	d1_15	-1.3452	15	0.880831	0.00442784	0.152202
8.51464	d1	d1_15	-1.3462	15	0.905828	0.0046034	0.153274
8.53547	d1	d1_15	-1.3472	15	1.03976	0.0048277	0.149779
8.55632	d1	d1_15	-1.3482	15	1.08941	0.00500887	0.159945
8.57716	d1	d1_15	-1.3492	15	1.15555	0.00541284	0.157274
8.59801	d1	d1_15	-1.3502	15	1.20042	0.00561776	0.162473
8.61884	d1	d1_15	-1.3512	15	1.32178	0.00596649	0.168631
8.63969	d1	d1_15	-1.3522	15	1.46425	0.00657783	0.178046
8.66053	d1	d1_15	-1.3532	15	1.72467	0.00721127	0.180604
8.68137	d1	d1_15	-1.3542	15	1.77353	0.00762348	0.185356
8.70221	d1	d1_15	-1.3552	15	1.9332	0.00791556	0.190311
8.72304	d1	d1_15	-1.3562	15	2.03253	0.00812103	0.193756
8.74389	d1	d1_15	-1.3572	15	2.05008	0.00802638	0.186277
8.76472	d1	d1_15	-1.3582	15	2.06117	0.00815526	0.190841
8.78557	d1	d1_15	-1.3592	15	1.86303	0.00764695	0.187199
8.8064	d1	d1_15	-1.3602	15	1.66016	0.00700541	0.175818
9.24395	d1	d1_15	-1.38121	15	-0.287954	0.00109877	0.127116
9.2648	d1	d1_15	-1.38221	15	0.179981	0.00208598	0.128279
9.28566	d1	d1_15	-1.38321	15	2.80493	0.0118563	0.220248
9.30649	d1	d1_15	-1.38421	15	1.97328	0.00822501	0.179632
9.32733	d1	d1_15	-1.38521	15	1.47424	0.00659171	0.162313
9.34815	d1	d1_15	-1.38621	15	1.15544	0.00534621	0.149057
9.36899	d1	d1_15	-1.38721	15	0.982721	0.00460432	0.147153
9.38982	d1	d1_15	-1.38821	15	0.743611	0.00404274	0.140452
9.41067	d1	d1_15	-1.38921	15	0.749126	0.00400962	0.1404
9.4315	d1	d1_15	-1.39021	15	0.682122	0.00408626	0.142583
9.45235	d1	d1_15	-1.39121	15	0.762754	0.00404657	0.1374
9.47318	d1	d1_15	-1.39221	15	0.767832	0.0039957	0.140285
9.49401	d1	d1_15	-1.39321	15	0.784715	0.00389716	0.138061
9.51486	d1	d1_15	-1.39421	15	0.741536	0.0039068	0.138013
9.53569	d1	d1_15	-1.39521	15	0.744127	0.00404048	0.138051
9.55652	d1	d1_15	-1.39621	15	0.985078	0.00452843	0.143436
9.57737	d1	d1_15	-1.39721	15	0.966577	0.00463441	0.143474
9.5982	d1	d1_15	-1.39821	15	1.17554	0.005135	0.152323
9.61906	d1	d1_15	-1.39921	15	1.26126	0.00574931	0.15708
9.6399	d1	d1_15	-1.40021	15	1.4285	0.00629612	0.161499
9.66075	d1	d1_15	-1.40121	15	1.76099	0.00679491	0.169675
9.68159	d1	d1_15	-1.40221	15	2.00363	0.0072963	0.173472
9.70242	d1	d1_15	-1.40321	15	1.74317	0.00753705	0.174444
9.72326	d1	d1_15	-1.40421	15	1.79619	0.00778104	0.177531
9.7441	d1	d1_15	-1.40521	15	1.68784	0.00727069	0.171228
9.76492	d1	d1_15	-1.40621	15	1.46675	0.00693071	0.165857
9.78576	d1	d1_15	-1.40721	15	1.47938	0.00659455	0.160644
9.8066	d1	d1_15	-1.40821	15	1.39403	0.0058269	0.150939
10.2442	d1	d1_15	-1.42922	15	0.0331912	0.00113303	0.1311
10.265	d1	d1_15	-1.43022	15	0.40484	0.00267988	0.129207
10.2859	d1	d1_15	-1.43122	15	2.55145	0.00894073	0.187029
10.3067	d1	d1_15	-1.43222	15	1.75305	0.00533555	0.151768
10.3275	d1	d1_15	-1.43322	15	1.25124	0.00520585	0.146305
10.3484	d1	d1_15	-1.43422	15	1.38023	0.00574598	0.14692
10.3692	d1	d1_15	-1.43522	15	0.817865	0.00431977	0.143412
10.39	d1	d1_15	-1.43622	15	0.756874	0.00368683	0.141447
10.4109	d1	d1_15	-1.43722	15	0.758338	0.00384202	0.136695
10.4317	d1	d1_15	-1.43822	15	0.687607	0.00372026	0.130645
10.4526	d1	d1_15	-1.43922	15	0.45292	0.00301094	0.137957
10.4734	d1	d1_15	-1.44022	15	0.187417	0.0030885	0.132261
10.4942	d1	d1_15	-1.44122	15	0.0645096	0.00275719	0.129682
10.5151	d1	d1_15	-1.44222	15	1.13659	0.00486495	0.131598
10.5359	d1	d1_15	-1.44322	15	0.68744	0.0031049	0.126018
10.5567	d1	d1_15	-1.44422	15	0.379086	0.00300787	0.125512
10.5776	d1	d1_15	-1.44522	15	0.425064	0.00298968	0.122028
10.5984	d1	d1_15	-1.44622	15	0.621814	0.0030144	0.126901
10.6192	d1	d1_15	-1.44722	15	0.488984	0.0031789	0.127396
10.6401	d1	d1_15	-1.44822	15	0.500136	0.00323005	0.132853
10.6609	d1	d1_15	-1.44922	15	0.538686	0.0034046	0.133168
10.6818	d1	d1_15	-1.45022	15	0.658358	0.00352396	0.130958
10.7026	d1	d1_15	-1.45122	15	0.665328	0.00350254	0.137408
10.7234	d1	d1_15	-1.45223	15	0.925598	0.00383142	0.137799
10.7443	d1	d1_15	-1.45323	15	0.877159	0.0038654	0.135944
10.7651	d1	d1_15	-1.45423	15	0.87897	0.00384313	0.139102
10.7859	d1	d1_15	-1.45523	15	0.8006	0.0034868	0.130458
10.8068	d1	d1_15	-1.45623	15	0.903794	0.00332008	0.133682
11.2444	d1	d1_15	-1.47723	15	-0.0790263	0.00103631	0.107464
11.2652	d1	d1_15	-1.47823	15	0.302876	0.00121193	0.102867
11.2861	d1	d1_15	-1.47923	15	1.84475	0.00571719	0.163984
11.3069	d1	d1_15	-1.48023	15	1.21284	0.00441199	0.144677
11.3277	d1	d1_15	-1.48123	15	0.736848	0.00290543	0.122223
11.3486	d1	d1_15	-1.48223	15	0.256848	0.00251135	0.115265
11.3694	d1	d1_15	-1.48324	15	-0.0287435	0.00262986	0.117879
11.3903	d1	d1_15	-1.48423	15	0.219073	0.00271209	0.118625
11.4111	d1	d1_15	-1.48523	15	0.422074	0.00280336	0.111993
11.4319	d1	d1_15	-1.48624	15	0.573817	0.00294204	0.118592
11.4528	d1	d1_15	-1.48724	15	0.463042	0.0027862	0.114119
11.4736	d1	d1_15	-1.48824	15	0.478822	0.00286678	0.117145
11.4944	d1	d1_15	-1.48924	15	0.516532	0.00308106	0.118292
11.5153	d1	d1_15	-1.49024	15	1.2686	0.00317638	0.118155
11.5361	d1	d1_15	-1.49124	15	0.552548	0.00344004	0.120511
11.557	d1	d1_15	-1.49224	15	0.604692	0.00349412	0.119196
11.5778	d1	d1_15	-1.49324	15	0.744235	0.00363586	0.123237
11.5986	d1	d1_15	-1.49424	15	0.69656	0.00374482	0.122091
11.6195	d1	d1_15	-1.49524	15	0.586293	0.00392947	0.132581
11.6403	d1	d1_15	-1.49624	15	0.806063	0.0040835	0.131209
11.6611	d1	d1_15	-1.49724	15	0.91137	0.00420849	0.131259
11.682	d1	d1_15	-1.49824	15	0.981434	0.004527	0.134563
11.7028	d1	d1_15	-1.49924	15	1.11509	0.00473571	0.13807
11.7237	d1	d1_15	-1.50024	15	1.06325	0.00485629	0.133865
11.7445	d1	d1_15	-1.50124	15	1.04752	0.0047064	0.133367
11.7653	d1	d1_15	-1.50224	15	0.876979	0.00424686	0.127879
11.7862	d1	d1_15	-1.50324	15	0.832123	0.00393255	0.132933
11.807	d1	d1_15	-1.50424	15	0.687528	0.00369486	0.12171
12.2446	d1	d1_15	-1.52525	15	-0.0249912	0.000943361	0.102755
12.2654	d1	d1_15	-1.52625	15	-0.0340736	0.00111308	0.0946348
12.2863	d1	d1_15	-1.52725	15	1.5004	0.00603365	0.158317
12.3071	d1	d1_15	-1.52825	15	1.14261	0.00390597	0.124957
12.3279	d1	d1_15	-1.52925	15	0.706738	0.0029693	0.121082
12.3488	d1	d1_15	-1.53025	15	0.501956	0.00299527	0.113608
12.3696	d1	d1_15	-1.53125	15	0.950783	0.00339123	0.118942
12.3905	d1	d1_15	-1.53225	15	0.793833	0.00368789	0.119786
12.4113	d1	d1_15	-1.53325	15	0.562922	0.0041896	0.125842
12.4321	d1	d1_15	-1.53425	15	0.614616	0.00378071	0.112274
12.453	d1	d1_15	-1.53525	15	0.646895	0.00341473	0.119206
12.4738	d1	d1_15	-1.53625	15	0.601121	0.00327089	0.116341
12.4946	d1	d1_15	-1.53725	15	0.427552	0.00319537	0.115129
12.5155	d1	d1_15	-1.53825	15	0.421464	0.00301962	0.114986
12.5363	d1	d1_15	-1.53925	15	0.386672	0.00290109	0.112496
12.5572	d1	d1_15	-1.54025	15	0.424748	0.00287343	0.106268
12.578	d1	d1_15	-1.54125	15	0.503203	0.00300292	0.114812
12.5988	d1	d1_15	-1.54225	15	0.509564	0.00311622	0.114847
12.6197	d1	d1_15	-1.54325	15	0.675765	0.00353078	0.122571
12.6405	d1	d1_15	-1.54425	15	0.924284	0.00409105	0.126017
12.6613	d1	d1_15	-1.54525	15	1.06797	0.00483634	0.135448
12.6822	d1	d1_15	-1.54625	15	1.40869	0.00559712	0.136431
12.703	d1	d1_15	-1.54725	15	1.36526	0.00598761	0.139829
12.7239	d1	d1_15	-1.54825	15	1.41386	0.0061015	0.148026
12.7447	d1	d1_15	-1.54925	15	1.57135	0.00610068	0.140617
12.7655	d1	d1_15	-1.55025	15	1.33795	0.00539665	0.14407
12.7864	d1	d1_15	-1.55125	15	1.54393	0.00520652	0.138439
12.8072	d1	d1_15	-1.55225	15	0.918984	0.00446081	0.131009
13.2448	d1	d1_15	-1.57326	15	-0.308875	0.000983449	0.0997215
13.2656	d1	d1_15	-1.57426	15	0.042912	0.00120241	0.098424
13.2865	d1	d1_15	-1.57526	15	1.95023	0.00567833	0.159583
13.3073	d1	d1_15	-1.57626	15	0.7765	0.00359423	0.129855
13.3282	d1	d1_15	-1.57726	15	1.16351	0.0033222	0.125574
13.349	d1	d1_15	-1.57826	15	0.113737	0.00292158	0.113459
13.3698	d1	d1_15	-1.57926	15	0.772499	0.00308914	0.120181
13.3907	d1	d1_15	-1.58026	15	0.509851	0.00329993	0.116384
13.4115	d1	d1_15	-1.58126	15	0.405436	0.00278244	0.111046
13.4324	d1	d1_15	-1.58226	15	0.588218	0.00296183	0.107779
13.4532	d1	d1_15	-1.58326	15	0.751745	0.00311429	0.112678
13.474	d1	d1_15	-1.58426	15	0.361652	0.00306109	0.115308
13.4949	d1	d1_15	-1.58526	15	0.45507	0.00330617	0.117257
13.5157	d1	d1_15	-1.58626	15	0.565016	0.00312151	0.114848
13.5366	d1	d1_15	-1.58726	15	0.53782	0.00304565	0.118885
13.5574	d1	d1_15	-1.58826	15	0.537121	0.00310745	0.119023
13.5782	d1	d1_15	-1.58926	15	0.628209	0.00342723	0.118437
13.5991	d1	d1_15	-1.59026	15	0.508257	0.00342369	0.115217
13.6199	d1	d1_15	-1.59126	15	0.639573	0.00356019	0.119653
13.6407	d1	d1_15	-1.59227	15	0.729105	0.00396468	0.119029
13.6616	d1	d1_15	-1.59327	15	0.965854	0.00445971	0.124491
13.6824	d1	d1_15	-1.59427	15	1.09345	0.00496009	0.134965
13.7033	d1	d1_15	-1.59527	15	1.49015	0.00532592	0.135979
13.7241	d1	d1_15	-1.59627	15	1.30152	0.00540534	0.137253
13.7449	d1	d1_15	-1.59727	15	1.53633	0.00556027	0.139402
13.7658	d1	d1_15	-1.59827	15	1.33148	0.00508033	0.134015
13.7866	d1	d1_15	-1.59927	15	1.49598	0.00475315	0.129271
13.8074	d1	d1_15	-1.60027	15	0.90417	0.00453848	0.125055
14.245	d1	d1_15	-1.62127	15	-0.682198	0.000919439	0.0968635
14.2659	d1	d1_15	-1.62227	15	0.0956897	0.00115885	0.0957402
14.2867	d1	d1_15	-1.62328	15	1.70118	0.00689425	0.160793
14.3075	d1	d1_15	-1.62427	15	1.52972	0.00459005	0.135812
14.3284	d1	d1_15	-1.62528	15	0.812054	0.00333461	0.115059
14.3492	d1	d1_15	-1.62627	15	0.570743	0.00312986	0.110454
14.3701	d1	d1_15	-1.62728	15	0.820221	0.00327912	0.113091
14.3909	d1	d1_15	-1.62828	15	0.451201	0.00267632	0.108753
14.4117	d1	d1_15	-1.62928	15	0.309876	0.00275655	0.106975
14.4326	d1	d1_15	-1.63028	15	0.015441	0.00270957	0.10946
14.4534	d1	d1_15	-1.63128	15	0.326132	0.00262116	0.108068
14.4743	d1	d1_15	-1.63228	15	0.0457132	0.00248462	0.106622
14.4951	d1	d1_15	-1.63328	15	0.328803	0.00232887	0.103774
14.5159	d1	d1_15	-1.63428	15	0.166071	0.00228034	0.109634
14.5368	d1	d1_15	-1.63528	15	0.201236	0.00233726	0.109747
14.5576	d1	d1_15	-1.63628	15	0.191244	0.00245869	0.10566
14.5784	d1	d1_15	-1.63728	15	0.640322	0.00261685	0.108617
14.5993	d1	d1_15	-1.63828	15	0.466019	0.00295096	0.109475
14.6201	d1	d1_15	-1.63928	15	0.52928	0.00321255	0.112575
14.6409	d1	d1_15	-1.64028	15	0.637685	0.00374206	0.119322
14.6618	d1	d1_15	-1.64128	15	0.903649	0.00435634	0.120459
14.6826	d1	d1_15	-1.64228	15	1.10088	0.00477456	0.125072
14.7035	d1	d1_15	-1.64328	15	1.13293	0.00524157	0.129839
14.7243	d1	d1_15	-1.64428	15	1.36954	0.00537481	0.134782
14.7451	d1	d1_15	-1.64528	15	1.24004	0.00504289	0.127624
14.766	d1	d1_15	-1.64628	15	1.06601	0.00490918	0.134463
14.7868	d1	d1_15	-1.64728	15	1.33472	0.00427756	0.121132
14.8077	d1	d1_15	-1.64828	15	0.326601	0.00348508	0.121301
15.2453	d1	d1_15	-1.66929	15	0.0495075	0.000912932	0.0920676
15.2661	d1	d1_15	-1.67029	15	-0.365806	0.00103954	0.0915362
15.2869	d1	d1_15	-1.67129	15	1.456	0.00549815	0.13572
15.3078	d1	d1_15	-1.67229	15	0.518622	0.00315816	0.114519
15.3286	d1	d1_15	-1.67329	15	0.366172	0.00233334	0.109524
15.3494	d1	d1_15	-1.67429	15	0.854413	0.002263	0.101092
15.3703	d1	d1_15	-1.67529	15	0.305566	0.00221057	0.100182
15.3911	d1	d1_15	-1.67629	15	0.439777	0.00216685	0.0975072
15.412	d1	d1_15	-1.67729	15	0.0824991	0.00223698	0.100062
15.4328	d1	d1_15	-1.67829	15	0.429703	0.00232073	0.102515
15.4536	d1	d1_15	-1.67929	15	0.424186	0.00242499	0.100107
15.4745	d1	d1_15	-1.68029	15	-0.125075	0.00241111	0.107449
15.4953	d1	d1_15	-1.68129	15	0.21262	0.00233566	0.099933
15.5161	d1	d1_15	-1.68229	15	0.178916	0.00213375	0.10358
15.537	d1	d1_15	-1.68329	15	0.156405	0.00209162	0.0959199
15.5578	d1	d1_15	-1.68429	15	0.198192	0.00212814	0.0999162
15.5787	d1	d1_15	-1.68529	15	0.181448	0.00207124	0.107511
15.5995	d1	d1_15	-1.68629	15	0.240541	0.00218277	0.0994084
15.6203	d1	d1_15	-1.68729	15	0.330989	0.00234879	0.100631
15.6412	d1	d1_15	-1.68829	15	0.436409	0.002787	0.101778
15.662	d1	d1_15	-1.68929	15	0.527673	0.00310288	0.106461
15.6828	d1	d1_15	-1.69029	15	0.671133	0.00360265	0.115934
15.7037	d1	d1_15	-1.69129	15	0.805711	0.00391774	0.11465
15.7245	d1	d1_15	-1.69229	15	0.844855	0.00387074	0.11388
15.7454	d1	d1_15	-1.69329	15	0.78515	0.00394277	0.114917
15.7662	d1	d1_15	-1.69429	15	0.642645	0.00358012	0.115859
15.787	d1	d1_15	-1.69529	15	0.604819	0.00334465	0.110434
15.8079	d1	d1_15	-1.6963	15	0.502388	0.00287016	0.105803
16.2455	d1	d1_15	-1.7173	15	-0.0625572	0.000814176	0.087735
16.2663	d1	d1_15	-1.7183	15	-0.0186998	0.00103063	0.088097
16.2872	d1	d1_15	-1.7193	15	1.24222	0.00582247	0.132802
16.308	d1	d1_15	-1.7203	15	0.437752	0.00266692	0.102377
16.3288	d1	d1_15	-1.7213	15	0.22058	0.00204632	0.0940452
16.3497	d1	d1_15	-1.7223	15	0.202988	0.00215541	0.0967475
16.3705	d1	d1_15	-1.7233	15	0.171278	0.00200485	0.0940158
16.3913	d1	d1_15	-1.7243	15	0.164179	0.00173996	0.0877683
16.4122	d1	d1_15	-1.7253	15	0.10731	0.00173312	0.0933621
16.433	d1	d1_15	-1.7263	15	0.157521	0.00188481	0.0977752
16.4539	d1	d1_15	-1.72731	15	0.226695	0.00198336	0.0958251
16.4747	d1	d1_15	-1.72831	15	0.126603	0.00182091	0.0948457
16.4955	d1	d1_15	-1.7293	15	0.17104	0.0016784	0.0931376
16.5164	d1	d1_15	-1.73031	15	0.156179	0.00169315	0.0943914
16.5372	d1	d1_15	-1.73131	15	0.170643	0.00175596	0.0941556
16.5581	d1	d1_15	-1.73231	15	0.202975	0.00185434	0.092375
16.5789	d1	d1_15	-1.73331	15	0.218187	0.00179625	0.100084
16.5997	d1	d1_15	-1.73431	15	0.165749	0.00184456	0.0961024
16.6206	d1	d1_15	-1.73531	15	0.210325	0.00204287	0.0982991
16.6414	d1	d1_15	-1.73631	15	0.331565	0.00227224	0.0982454
16.6622	d1	d1_15	-1.73731	15	0.408672	0.00267497	0.104147
16.6831	d1	d1_15	-1.73831	15	0.493439	0.00294891	0.108845
16.7039	d1	d1_15	-1.73931	15	0.581243	0.0031384	0.110011
16.7248	d1	d1_15	-1.74031	15	0.570698	0.00313356	0.109677
16.7456	d1	d1_15	-1.74131	15	0.637791	0.00297223	0.107765
16.7664	d1	d1_15	-1.74231	15	0.697587	0.00273919	0.105545
16.7873	d1	d1_15	-1.74331	15	0.780145	0.00239801	0.106729
16.8081	d1	d1_15	-1.74431	15	0.308677	0.00198584	0.100976
17.2457	d1	d1_15	-1.76532	15	-0.105222	0.000916247	0.0895047
17.2665	d1	d1_15	-1.76632	15	-0.149411	0.000952536	0.0827267
17.2874	d1	d1_15	-1.76732	15	0.714083	0.00312071	0.108608
17.3082	d1	d1_15	-1.76832	15	0.373119	0.00217814	0.0953829
17.329	d1	d1_15	-1.76932	15	0.346467	0.00167634	0.0902787
17.3499	d1	d1_15	-1.77032	15	-0.453839	0.00158796	0.0897514
17.3707	d1	d1_15	-1.77132	15	0.0823925	0.00167934	0.0925281
17.3916	d1	d1_15	-1.77232	15	-0.285413	0.00176966	0.0910873
17.4124	d1	d1_15	-1.77332	15	-0.242479	0.00166712	0.090215
17.4332	d1	d1_15	-1.77432	15	0.0333413	0.00165245	0.0917241
17.4541	d1	d1_15	-1.77532	15	0.045188	0.00166689	0.0914159
17.4749	d1	d1_15	-1.77632	15	0.0998142	0.00163725	0.0915521
17.4958	d1	d1_15	-1.77732	15	0.090256	0.00151041	0.0912054
17.5166	d1	d1_15	-1.77832	15	0.0467146	0.00151219	0.09193
17.5374	d1	d1_15	-1.77932	15	0.0231983	0.00149859	0.0920729
17.5583	d1	d1_15	-1.78032	15	0.107268	0.00155957	0.091897
17.5791	d1	d1_15	-1.78132	15	0.0591329	0.00150926	0.0939626
17.6	d1	d1_15	-1.78232	15	0.0856138	0.00159754	0.0943778
17.6208	d1	d1_15	-1.78332	15	0.200617	0.00169236	0.0984985
17.6416	d1	d1_15	-1.78432	15	0.231946	0.00186274	0.0966965
17.6625	d1	d1_15	-1.78532	15	0.261436	0.00229788	0.099694
17.6833	d1	d1_15	-1.78632	15	0.443927	0.00277718	0.0992142
17.7041	d1	d1_15	-1.78732	15	0.736121	0.00313681	0.101363
17.725	d1	d1_15	-1.78832	15	0.735849	0.00357971	0.113979
17.7458	d1	d1_15	-1.78932	15	0.70091	0.00310556	0.100264
17.7667	d1	d1_15	-1.79032	15	0.567717	0.00298649	0.0983427
17.7875	d1	d1_15	-1.79132	15	0.519471	0.00266307	0.101773
17.8083	d1	d1_15	-1.79232	15	0.355828	0.00238271	0.095646
18.2459	d1	d1_15	-1.81333	15	0.103698	0.000929396	0.0834191
18.2668	d1	d1_15	-1.81433	15	-0.502203	0.000936701	0.0808817
18.2876	d1	d1_15	-1.81533	15	1.01683	0.00383077	0.11147
18.3084	d1	d1_15	-1.81633	15	0.641173	0.00225177	0.103731
18.3293	d1	d1_15	-1.81733	15	0.250162	0.00175025	0.0902461
18.3501	d1	d1_15	-1.81833	15	0.10084	0.00167069	0.0892273
18.371	d1	d1_15	-1.81933	15	0.402424	0.00167	0.0898638
18.3918	d1	d1_15	-1.82033	15	-0.173932	0.00154531	0.0893316
18.4126	d1	d1_15	-1.82133	15	-0.0754398	0.00153781	0.0871018
18.4335	d1	d1_15	-1.82233	15	-0.0406804	0.00148396	0.0918427
18.4543	d1	d1_15	-1.82333	15	0.0886564	0.00151633	0.0940143
18.4752	d1	d1_15	-1.82433	15	-0.0485243	0.00143466	0.0952894
18.496	d1	d1_15	-1.82533	15	-0.00230121	0.0013115	0.0903694
18.5168	d1	d1_15	-1.82633	15	0.0857815	0.00137391	0.0861718
18.5377	d1	d1_15	-1.82733	15	0.0387213	0.00128849	0.0876712
18.5585	d1	d1_15	-1.82833	15	-0.0177138	0.00136375	0.0981847
18.5793	d1	d1_15	-1.82933	15	0.0775325	0.00178087	0.0890927
18.6002	d1	d1_15	-1.83033	15	0.119825	0.00168163	0.0928026
18.621	d1	d1_15	-1.83134	15	0.111417	0.00183321	0.0922487
18.6418	d1	d1_15	-1.83234	15	0.228008	0.00208714	0.099744
18.6627	d1	d1_15	-1.83334	15	0.248051	0.00227388	0.0967788
18.6835	d1	d1_15	-1.83434	15	0.307716	0.0024748	0.0956794
18.7044	d1	d1_15	-1.83534	15	0.441028	0.00277872	0.0981298
18.7252	d1	d1_15	-1.83634	15	0.457683	0.00277449	0.100526
18.746	d1	d1_15	-1.83734	15	0.397363	0.00279598	0.101436
18.7669	d1	d1_15	-1.83834	15	0.363758	0.00266283	0.100295
18.7877	d1	d1_15	-1.83934	15	0.409319	0.00248655	0.0989
18.8085	d1	d1_15	-1.84034	15	0.311286	0.00214584	0.0978565
19.2462	d1	d1_15	-1.86134	15	0.0787484	0.000856817	0.0847012
19.267	d1	d1_15	-1.86234	15	-0.148075	0.000866581	0.0871351
19.2878	d1	d1_15	-1.86334	15	0.868789	0.00422682	0.121075
19.3087	d1	d1_15	-1.86434	15	0.221755	0.00195878	0.0935841
19.3295	d1	d1_15	-1.86535	15	0.197137	0.00154939	0.0862221
19.3503	d1	d1_15	-1.86635	15	-0.140535	0.0014456	0.0830557
19.3712	d1	d1_15	-1.86735	15	0.0735146	0.00138608	0.0914235
19.392	d1	d1_15	-1.86835	15	-0.035169	0.00130894	0.0900566
19.4129	d1	d1_15	-1.86935	15	0.0100042	0.00121975	0.0929549
19.4337	d1	d1_15	-1.87035	15	0.0460957	0.00132038	0.0888995
19.4545	d1	d1_15	-1.87135	15	-0.0605506	0.00116794	0.0936438
19.4754	d1	d1_15	-1.87235	15	0.0554155	0.00129524	0.0907735
19.4962	d1	d1_15	-1.87335	15	0.0695395	0.00141332	0.0936927
19.5171	d1	d1_15	-1.87435	15	-0.00342754	0.0013357	0.0887706
19.5379	d1	d1_15	-1.87535	15	-0.0475189	0.00126077	0.0910489
19.5587	d1	d1_15	-1.87635	15	0.0285125	0.00132286	0.0867618
19.5796	d1	d1_15	-1.87735	15	0.0842082	0.00128064	0.0883462
19.6004	d1	d1_15	-1.87835	15	0.00964898	0.00131986	0.0965602
19.6212	d1	d1_15	-1.87935	15	0.111777	0.0014205	0.0895057
19.6421	d1	d1_15	-1.88035	15	0.129323	0.00150922	0.0921021
19.6629	d1	d1_15	-1.88135	15	0.224147	0.00156883	0.0961164
19.6838	d1	d1_15	-1.88235	15	0.185782	0.00177816	0.0878751
19.7046	d1	d1_15	-1.88335	15	0.23357	0.00184435	0.0925773
19.7254	d1	d1_15	-1.88435	15	0.3712	0.00207627	0.0921048
19.7463	d1	d1_15	-1.88535	15	0.340559	0.00206802	0.0952293
19.7671	d1	d1_15	-1.88635	15	0.255124	0.00194401	0.0923391
19.788	d1	d1_15	-1.88735	15	0.0143131	0.00194767	0.0978262
19.8088	d1	d1_15	-1.88835	15	0.241471	0.00173376	0.0987319
20.2464	d1	d1_15	-1.90936	15	-0.125614	0.00100146	0.0803901
20.2672	d1	d1_15	-1.91036	15	0.0508114	0.000849852	0.0797939
20.2881	d1	d1_15	-1.91136	15	0.329546	0.00184904	0.0836832
20.3089	d1	d1_15	-1.91236	15	0.310043	0.00164194	0.0811854
20.3297	d1	d1_15	-1.91336	15	0.398251	0.00153135	0.0768468
20.3506	d1	d1_15	-1.91436	15	-0.025929	0.000842754	0.0766651
20.3714	d1	d1_15	-1.91536	15	-0.142587	0.00107366	0.0836656
20.3922	d1	d1_15	-1.91636	15	-0.12254	0.00110011	0.0732698
20.4131	d1	d1_15	-1.91736	15	-0.141692	0.0010309	0.0792248
20.4339	d1	d1_15	-1.91836	15	-0.0593312	0.00112751	0.0829559
20.4548	d1	d1_15	-1.91936	15	-0.154088	0.00108069	0.0796304
20.4756	d1	d1_15	-1.92036	15	0.00187378	0.00113722	0.0829058
20.4964	d1	d1_15	-1.92136	15	-0.144168	0.00110453	0.0865144
20.5173	d1	d1_15	-1.92236	15	-0.1903	0.00122818	0.0802667
20.5381	d1	d1_15	-1.92336	15	-0.0291254	0.00116069	0.0811258
6.44358	d1	d1_12	-1.29259	12	-265.79	0.018818	0.0166787
6.46978	d1	d1_12	-1.29489	12	-185.14	0.0147204	0.840101
6.49076	d1	d1_12	-1.29673	12	-0.139775	0.00129447	0.21449
6.51159	d1	d1_12	-1.29855	12	-0.147498	0.00134188	0.217
6.53244	d1	d1_12	-1.30038	12	-0.0241948	0.0015462	0.204204
6.55327	d1	d1_12	-1.3022	12	0.140087	0.00182379	0.201112
6.57412	d1	d1_12	-1.30403	12	0.315742	0.00219605	0.205464
6.59495	d1	d1_12	-1.30585	12	0.644261	0.00323279	0.225074
6.61578	d1	d1_12	-1.30768	12	1.1442	0.00473905	0.261529
6.63664	d1	d1_12	-1.30951	12	1.34805	0.00570531	0.277335
6.65748	d1	d1_12	-1.31133	12	1.36919	0.00569707	0.27169
6.67831	d1	d1_12	-1.31316	12	1.3919	0.0053563	0.257942
6.69914	d1	d1_12	-1.31498	12	1.21348	0.00508727	0.253905
6.71999	d1	d1_12	-1.31681	12	1.12807	0.00478453	0.243471
6.74082	d1	d1_12	-1.31863	12	1.20749	0.0048442	0.246023
6.76166	d1	d1_12	-1.32046	12	1.4867	0.00559792	0.248802
6.78251	d1	d1_12	-1.32229	12	1.62251	0.00610795	0.257548
6.80335	d1	d1_12	-1.32411	12	1.50045	0.00623184	0.262264
6.82418	d1	d1_12	-1.32594	12	1.63085	0.00650005	0.258537
6.84503	d1	d1_12	-1.32776	12	1.67096	0.00662343	0.260049
6.86586	d1	d1_12	-1.32959	12	1.60466	0.00654273	0.257449
7.28262	d1	d1_12	-1.3661	12	1.40373	0.00528	0.234893
7.30347	d1	d1_12	-1.36793	12	3.64159	0.012463	0.341956
7.32432	d1	d1_12	-1.36975	12	3.22259	0.0115121	0.329946
7.34515	d1	d1_12	-1.37158	12	3.05337	0.0100464	0.305624
7.366	d1	d1_12	-1.3734	12	2.42473	0.00865818	0.285665
7.38682	d1	d1_12	-1.37523	12	1.706	0.00695704	0.253731
7.40765	d1	d1_12	-1.37705	12	0.983785	0.00417967	0.215265
7.42848	d1	d1_12	-1.37888	12	0.346942	0.00250151	0.185384
7.44931	d1	d1_12	-1.3807	12	0.279211	0.00172369	0.171966
7.47016	d1	d1_12	-1.38253	12	0.21054	0.0016295	0.166615
7.49099	d1	d1_12	-1.38435	12	0.239584	0.00187069	0.168059
7.51184	d1	d1_12	-1.38618	12	0.321092	0.00192797	0.168817
7.53267	d1	d1_12	-1.388	12	0.317269	0.001987	0.168009
7.5535	d1	d1_12	-1.38983	12	0.309466	0.00223845	0.158259
7.57435	d1	d1_12	-1.39166	12	0.296882	0.00215032	0.162746
7.59518	d1	d1_12	-1.39348	12	0.243079	0.00218392	0.162359
7.61603	d1	d1_12	-1.39531	12	0.344907	0.00223968	0.159293
7.63686	d1	d1_12	-1.39713	12	0.727451	0.00226936	0.16063
7.65769	d1	d1_12	-1.39896	12	0.31686	0.00228375	0.156941
7.67854	d1	d1_12	-1.40078	12	0.412646	0.00249346	0.161166
7.69937	d1	d1_12	-1.40261	12	0.147596	0.00258752	0.164355
7.72022	d1	d1_12	-1.40443	12	0.434589	0.00317712	0.169784
7.74105	d1	d1_12	-1.40626	12	0.97928	0.00411191	0.187241
7.76189	d1	d1_12	-1.40809	12	0.978214	0.00418128	0.181829
7.78273	d1	d1_12	-1.40991	12	1.31308	0.00454109	0.185677
7.80357	d1	d1_12	-1.41174	12	1.35096	0.00522342	0.200703
7.8244	d1	d1_12	-1.41356	12	1.45105	0.00524754	0.192795
7.84525	d1	d1_12	-1.41539	12	1.15144	0.00559373	0.203418
7.86608	d1	d1_12	-1.41721	12	1.50724	0.00555752	0.208509
8.28282	d1	d1_12	-1.45372	12	0.491078	0.00218024	0.16207
8.30368	d1	d1_12	-1.45555	12	2.1403	0.00842229	0.236649
8.32453	d1	d1_12	-1.45737	12	2.44094	0.00933017	0.253436
8.34536	d1	d1_12	-1.4592	12	2.37205	0.0089241	0.243198
8.36619	d1	d1_12	-1.46103	12	2.41934	0.00865801	0.249335
8.38704	d1	d1_12	-1.46285	12	1.95661	0.00780686	0.240033
8.40786	d1	d1_12	-1.46468	12	1.54828	0.00625953	0.211734
8.42867	d1	d1_12	-1.4665	12	1.06972	0.00458339	0.197308
8.44953	d1	d1_12	-1.46833	12	0.813541	0.00349175	0.178301
8.47035	d1	d1_12	-1.47015	12	0.585803	0.00280014	0.160236
8.4912	d1	d1_12	-1.47198	12	0.52944	0.00267078	0.163908
8.51204	d1	d1_12	-1.4738	12	0.576468	0.00271493	0.157618
8.53286	d1	d1_12	-1.47563	12	0.547126	0.00287913	0.155379
8.55372	d1	d1_12	-1.47745	12	0.621703	0.00292287	0.155856
8.57455	d1	d1_12	-1.47928	12	0.623184	0.00297653	0.165647
8.59538	d1	d1_12	-1.4811	12	0.670527	0.00305052	0.159984
8.61623	d1	d1_12	-1.48293	12	0.748009	0.0031103	0.157812
8.63706	d1	d1_12	-1.48475	12	0.720981	0.00325386	0.158822
8.65789	d1	d1_12	-1.48658	12	0.764801	0.00332446	0.160234
8.67874	d1	d1_12	-1.48841	12	0.903391	0.00370316	0.167997
8.69957	d1	d1_12	-1.49023	12	1.0274	0.00408916	0.166451
8.7204	d1	d1_12	-1.49206	12	1.18805	0.00467194	0.175949
8.74125	d1	d1_12	-1.49388	12	1.29798	0.00502412	0.18084
8.76209	d1	d1_12	-1.49571	12	1.58357	0.00592829	0.193969
8.78293	d1	d1_12	-1.49753	12	1.71944	0.00630067	0.203087
8.80377	d1	d1_12	-1.49936	12	1.83832	0.00689132	0.212335
8.82462	d1	d1_12	-1.50119	12	1.91963	0.0071916	0.211115
8.84545	d1	d1_12	-1.50301	12	1.89514	0.00735467	0.221084
8.8663	d1	d1_12	-1.50484	12	2.00037	0.00738851	0.212726
9.28302	d1	d1_12	-1.54134	12	0.158125	0.00139234	0.134187
9.30387	d1	d1_12	-1.54317	12	1.65963	0.00642514	0.1863
9.32471	d1	d1_12	-1.545	12	1.94993	0.00751419	0.204581
9.34555	d1	d1_12	-1.54682	12	1.85376	0.00688396	0.192417
9.36638	d1	d1_12	-1.54865	12	1.85917	0.0069143	0.19925
9.38723	d1	d1_12	-1.55047	12	1.73403	0.00660173	0.196175
9.40806	d1	d1_12	-1.5523	12	1.63189	0.00594066	0.192146
9.42888	d1	d1_12	-1.55412	12	1.53107	0.00569786	0.190177
9.44972	d1	d1_12	-1.55595	12	1.40924	0.0051958	0.190566
9.47056	d1	d1_12	-1.55777	12	1.35891	0.00524727	0.187359
9.49139	d1	d1_12	-1.5596	12	1.37202	0.00534383	0.191912
9.51223	d1	d1_12	-1.56142	12	1.4508	0.00555668	0.190701
9.53307	d1	d1_12	-1.56325	12	1.56619	0.00549923	0.196504
9.55391	d1	d1_12	-1.56508	12	1.5361	0.00560908	0.193664
9.57474	d1	d1_12	-1.5669	12	1.42471	0.00565517	0.196975
9.59558	d1	d1_12	-1.56873	12	1.426	0.00553255	0.191086
9.61642	d1	d1_12	-1.57055	12	1.4653	0.0055455	0.191092
9.63725	d1	d1_12	-1.57238	12	1.43475	0.00565368	0.194432
9.6581	d1	d1_12	-1.5742	12	1.38435	0.00551373	0.187272
9.67893	d1	d1_12	-1.57603	12	1.55169	0.00572988	0.187491
9.69977	d1	d1_12	-1.57785	12	1.62588	0.00598346	0.185893
9.72062	d1	d1_12	-1.57968	12	1.76497	0.006423	0.1954
9.74145	d1	d1_12	-1.58151	12	2.11316	0.00692947	0.207886
9.7623	d1	d1_12	-1.58333	12	2.2283	0.00774837	0.218177
9.78314	d1	d1_12	-1.58516	12	2.38349	0.00832983	0.229585
9.80397	d1	d1_12	-1.58698	12	2.45907	0.00902051	0.23322
9.82481	d1	d1_12	-1.58881	12	2.57141	0.00947887	0.234792
9.84565	d1	d1_12	-1.59063	12	2.61134	0.00956162	0.241822
9.86648	d1	d1_12	-1.59246	12	2.63265	0.00968167	0.238411
10.2832	d1	d1_12	-1.62897	12	0.250164	0.000900667	0.129119
10.3041	d1	d1_12	-1.63079	12	2.18935	0.00637801	0.192543
10.3249	d1	d1_12	-1.63262	12	2.64862	0.00882474	0.240983
10.3457	d1	d1_12	-1.63444	12	2.27199	0.00796917	0.227796
10.3666	d1	d1_12	-1.63627	12	1.43356	0.00810168	0.23229
10.3874	d1	d1_12	-1.6381	12	1.92004	0.00818102	0.242511
10.4083	d1	d1_12	-1.63992	12	1.45914	0.00670653	0.209526
10.4291	d1	d1_12	-1.64175	12	1.3577	0.0057699	0.192302
10.4499	d1	d1_12	-1.64357	12	1.43137	0.00532285	0.175542
10.4707	d1	d1_12	-1.64539	12	1.17748	0.00400973	0.165267
10.4916	d1	d1_12	-1.64722	12	1.00971	0.00359845	0.162001
10.5124	d1	d1_12	-1.64905	12	1.15511	0.00387209	0.164898
10.5333	d1	d1_12	-1.65087	12	1.27143	0.00403851	0.169278
10.5541	d1	d1_12	-1.6527	12	0.992085	0.00347702	0.168013
10.5749	d1	d1_12	-1.65452	12	1.04761	0.0047151	0.176374
10.5958	d1	d1_12	-1.65635	12	1.31371	0.00510483	0.182264
10.6166	d1	d1_12	-1.65818	12	1.49941	0.00573621	0.198853
10.6375	d1	d1_12	-1.66	12	1.66075	0.00621238	0.198099
10.6583	d1	d1_12	-1.66183	12	1.63178	0.0063977	0.203399
10.6791	d1	d1_12	-1.66365	12	1.66302	0.00636904	0.199787
10.7	d1	d1_12	-1.66548	12	1.72901	0.00640307	0.207167
10.7208	d1	d1_12	-1.6673	12	1.7729	0.00642396	0.201877
10.7416	d1	d1_12	-1.66913	12	1.82645	0.00655648	0.211059
10.7625	d1	d1_12	-1.67096	12	2.15739	0.00715955	0.223331
10.7833	d1	d1_12	-1.67278	12	2.25421	0.0073308	0.229711
10.8042	d1	d1_12	-1.67461	12	2.53471	0.00759066	0.231222
10.825	d1	d1_12	-1.67643	12	2.42064	0.0076868	0.227731
10.8458	d1	d1_12	-1.67826	12	2.45109	0.00796683	0.233382
10.8667	d1	d1_12	-1.68008	12	2.29716	0.00810561	0.234242
11.2834	d1	d1_12	-1.71659	12	0.055902	0.000717434	0.118026
11.3042	d1	d1_12	-1.71842	12	0.731676	0.00220716	0.138273
11.3251	d1	d1_12	-1.72024	12	1.88319	0.00528454	0.179529
11.3459	d1	d1_12	-1.72207	12	1.46603	0.00454608	0.170214
11.3668	d1	d1_12	-1.72389	12	1.28875	0.0045593	0.167151
11.3876	d1	d1_12	-1.72572	12	1.15028	0.00441096	0.169531
11.4084	d1	d1_12	-1.72754	12	0.90517	0.004435	0.162468
11.4293	d1	d1_12	-1.72937	12	0.963895	0.00399357	0.151494
11.4501	d1	d1_12	-1.73119	12	1.03361	0.00381424	0.158355
11.4709	d1	d1_12	-1.73302	12	0.839339	0.00352047	0.153714
11.4918	d1	d1_12	-1.73484	12	0.845478	0.00360542	0.153593
11.5126	d1	d1_12	-1.73667	12	0.850873	0.00335565	0.152295
11.5335	d1	d1_12	-1.7385	12	0.874155	0.00341576	0.151166
11.5543	d1	d1_12	-1.74032	12	0.839612	0.0034166	0.159877
11.5751	d1	d1_12	-1.74215	12	1.26427	0.00367854	0.155217
11.596	d1	d1_12	-1.74397	12	1.03898	0.00377856	0.161079
11.6168	d1	d1_12	-1.7458	12	1.07389	0.00412602	0.168759
11.6377	d1	d1_12	-1.74762	12	1.28977	0.00433876	0.165083
11.6585	d1	d1_12	-1.74945	12	1.17475	0.00489977	0.173599
11.6793	d1	d1_12	-1.75127	12	1.48444	0.00515884	0.177931
11.7002	d1	d1_12	-1.7531	12	1.53604	0.00548196	0.179912
11.721	d1	d1_12	-1.75493	12	1.75675	0.00602503	0.181939
11.7419	d1	d1_12	-1.75675	12	1.91492	0.00643079	0.192179
11.7627	d1	d1_12	-1.75858	12	2.0081	0.0068629	0.199019
11.7835	d1	d1_12	-1.7604	12	2.03671	0.00733599	0.206677
11.8044	d1	d1_12	-1.76223	12	2.31081	0.00789098	0.212593
11.8252	d1	d1_12	-1.76405	12	2.33456	0.00815944	0.220495
11.846	d1	d1_12	-1.76588	12	2.36477	0.00814012	0.220612
11.8669	d1	d1_12	-1.76771	12	2.55452	0.00857073	0.227092
12.2836	d1	d1_12	-1.80421	12	0.265883	0.000744939	0.112917
12.3044	d1	d1_12	-1.80604	12	1.23657	0.00348565	0.140337
12.3253	d1	d1_12	-1.80786	12	1.46515	0.00480929	0.165559
12.3461	d1	d1_12	-1.80969	12	1.62821	0.004398	0.152548
12.367	d1	d1_12	-1.81152	12	1.31076	0.00427261	0.149165
12.3878	d1	d1_12	-1.81334	12	1.03051	0.00434432	0.15357
12.4086	d1	d1_12	-1.81517	12	1.32616	0.00406949	0.148718
12.4295	d1	d1_12	-1.81699	12	0.926897	0.00421081	0.160765
12.4503	d1	d1_12	-1.81882	12	1.03218	0.00419752	0.149206
12.4711	d1	d1_12	-1.82064	12	1.25642	0.0046491	0.159696
12.492	d1	d1_12	-1.82247	12	1.09538	0.00471631	0.160582
12.5128	d1	d1_12	-1.82429	12	1.1054	0.0048615	0.169456
12.5337	d1	d1_12	-1.82612	12	1.08856	0.00450656	0.163063
12.5545	d1	d1_12	-1.82794	12	1.10612	0.00412818	0.159736
12.5753	d1	d1_12	-1.82977	12	1.02144	0.00400343	0.159158
12.5962	d1	d1_12	-1.83159	12	1.10945	0.00403068	0.158746
12.617	d1	d1_12	-1.83342	12	1.17227	0.00441137	0.161903
12.6378	d1	d1_12	-1.83525	12	1.3129	0.00492803	0.172107
12.6587	d1	d1_12	-1.83707	12	1.61552	0.00564485	0.182666
12.6795	d1	d1_12	-1.8389	12	1.73613	0.00636312	0.188088
12.7004	d1	d1_12	-1.84072	12	2.02015	0.00729963	0.205952
12.7212	d1	d1_12	-1.84255	12	2.20671	0.00781055	0.212235
12.7421	d1	d1_12	-1.84438	12	2.48757	0.00841066	0.220479
12.7629	d1	d1_12	-1.8462	12	2.60076	0.00885532	0.227585
12.7837	d1	d1_12	-1.84803	12	2.88846	0.00899371	0.232772
12.8046	d1	d1_12	-1.84985	12	2.7238	0.00887786	0.240207
12.8254	d1	d1_12	-1.85168	12	3.09334	0.00885431	0.234379
12.8462	d1	d1_12	-1.8535	12	2.86753	0.00923633	0.250456
12.8671	d1	d1_12	-1.85533	12	2.9072	0.00978435	0.243763
13.2838	d1	d1_12	-1.89184	12	0.187518	0.000635127	0.113154
13.3047	d1	d1_12	-1.89366	12	1.64261	0.00400029	0.156168
13.3255	d1	d1_12	-1.89549	12	1.43275	0.00494993	0.170106
13.3463	d1	d1_12	-1.89731	12	1.02797	0.00472579	0.151532
13.3672	d1	d1_12	-1.89914	12	2.35145	0.00534007	0.169061
13.388	d1	d1_12	-1.90096	12	0.670975	0.00510275	0.163459
13.4088	d1	d1_12	-1.90279	12	1.0145	0.00530266	0.158986
13.4297	d1	d1_12	-1.90462	12	1.21657	0.00517108	0.161089
13.4505	d1	d1_12	-1.90644	12	1.10474	0.00450097	0.158575
13.4714	d1	d1_12	-1.90827	12	1.20131	0.00404298	0.148129
13.4922	d1	d1_12	-1.91009	12	1.25546	0.00432083	0.159591
13.513	d1	d1_12	-1.91192	12	1.06304	0.00440745	0.155525
13.5339	d1	d1_12	-1.91374	12	1.30598	0.00499661	0.166097
13.5547	d1	d1_12	-1.91557	12	1.3485	0.00517356	0.17791
13.5755	d1	d1_12	-1.91739	12	1.38978	0.0051996	0.180737
13.5964	d1	d1_12	-1.91922	12	1.4462	0.00557028	0.180574
13.6172	d1	d1_12	-1.92104	12	1.53215	0.00593254	0.18322
13.6381	d1	d1_12	-1.92287	12	1.75698	0.00617605	0.184936
13.6589	d1	d1_12	-1.9247	12	1.7631	0.0063378	0.196059
13.6797	d1	d1_12	-1.92652	12	1.80988	0.0065335	0.194376
13.7006	d1	d1_12	-1.92835	12	2.00755	0.00687569	0.201158
13.7214	d1	d1_12	-1.93017	12	2.13205	0.00736899	0.209666
13.7423	d1	d1_12	-1.932	12	2.20956	0.00771089	0.217839
13.7631	d1	d1_12	-1.93382	12	2.26099	0.00797931	0.219963
13.7839	d1	d1_12	-1.93565	12	2.79699	0.00853797	0.234174
13.8048	d1	d1_12	-1.93747	12	2.64656	0.00806133	0.221335
13.8256	d1	d1_12	-1.9393	12	2.58842	0.00867099	0.236064
13.8464	d1	d1_12	-1.94113	12	3.08581	0.00892288	0.239572
13.8673	d1	d1_12	-1.94295	12	2.79907	0.00892448	0.237184
14.284	d1	d1_12	-1.97946	12	-0.111395	0.000735918	0.110658
14.3049	d1	d1_12	-1.98129	12	1.72276	0.00561068	0.165351
14.3257	d1	d1_12	-1.98311	12	1.99795	0.00529993	0.164765
14.3465	d1	d1_12	-1.98494	12	1.9348	0.00488943	0.162836
14.3674	d1	d1_12	-1.98676	12	1.5562	0.00494694	0.166375
14.3882	d1	d1_12	-1.98859	12	1.5963	0.0047026	0.162037
14.409	d1	d1_12	-1.99041	12	1.29388	0.00463518	0.161714
14.4299	d1	d1_12	-1.99224	12	1.34795	0.00477221	0.167703
14.4507	d1	d1_12	-1.99406	12	1.54187	0.00478178	0.16623
14.4716	d1	d1_12	-1.99589	12	1.2042	0.00493008	0.171725
14.4924	d1	d1_12	-1.99771	12	1.31647	0.0048786	0.163647
14.5132	d1	d1_12	-1.99954	12	1.17169	0.00468514	0.164157
14.5341	d1	d1_12	-2.00136	12	1.75169	0.00475491	0.167678
14.5549	d1	d1_12	-2.00319	12	1.2317	0.00490171	0.171304
14.5757	d1	d1_12	-2.00502	12	1.29005	0.00517102	0.177342
14.5966	d1	d1_12	-2.00684	12	1.41344	0.00544427	0.172965
14.6174	d1	d1_12	-2.00867	12	1.61049	0.00539861	0.178576
14.6383	d1	d1_12	-2.01049	12	1.50249	0.00555301	0.17996
14.6591	d1	d1_12	-2.01232	12	1.5694	0.00612869	0.196087
14.6799	d1	d1_12	-2.01414	12	1.6254	0.00625875	0.1858
14.7008	d1	d1_12	-2.01597	12	1.85058	0.00650904	0.192646
14.7216	d1	d1_12	-2.0178	12	1.93387	0.00684299	0.194768
14.7425	d1	d1_12	-2.01962	12	2.27198	0.00751212	0.206943
14.7633	d1	d1_12	-2.02145	12	2.22101	0.00761075	0.210929
14.7841	d1	d1_12	-2.02327	12	2.28796	0.00764088	0.207711
14.805	d1	d1_12	-2.0251	12	2.50076	0.00775795	0.204954
14.8258	d1	d1_12	-2.02692	12	2.75345	0.00766388	0.217202
14.8466	d1	d1_12	-2.02875	12	1.93173	0.00757027	0.216131
14.8675	d1	d1_12	-2.03057	12	2.43171	0.00828849	0.223859
15.2842	d1	d1_12	-2.06708	12	-0.0277654	0.000613897	0.107492
15.305	d1	d1_12	-2.06891	12	0.93974	0.00473208	0.155796
15.3259	d1	d1_12	-2.07073	12	1.6593	0.00496097	0.163595
15.3467	d1	d1_12	-2.07256	12	1.45621	0.00424895	0.147185
15.3676	d1	d1_12	-2.07438	12	0.866065	0.00472171	0.152832
15.3884	d1	d1_12	-2.07621	12	1.20533	0.00439154	0.147495
15.4092	d1	d1_12	-2.07803	12	1.31009	0.00386633	0.14195
15.4301	d1	d1_12	-2.07986	12	0.919753	0.0039378	0.14924
15.4509	d1	d1_12	-2.08169	12	0.602048	0.00430726	0.142095
15.4717	d1	d1_12	-2.08351	12	1.28632	0.00442453	0.150624
15.4926	d1	d1_12	-2.08534	12	0.916274	0.00439071	0.156366
15.5134	d1	d1_12	-2.08716	12	1.05137	0.00455038	0.156336
15.5343	d1	d1_12	-2.08899	12	1.0444	0.00434563	0.147462
15.5551	d1	d1_12	-2.09081	12	1.00928	0.00401033	0.145423
15.5759	d1	d1_12	-2.09264	12	0.906037	0.00373602	0.14707
15.5968	d1	d1_12	-2.09447	12	0.894048	0.00365293	0.14657
15.6176	d1	d1_12	-2.09629	12	0.942075	0.00385101	0.14514
15.6384	d1	d1_12	-2.09811	12	1.05164	0.00410578	0.152091
15.6593	d1	d1_12	-2.09994	12	1.13221	0.00437149	0.156196
15.6801	d1	d1_12	-2.10177	12	1.27148	0.0048543	0.164305
15.701	d1	d1_12	-2.10359	12	1.46369	0.00559702	0.179464
15.7218	d1	d1_12	-2.10542	12	1.57831	0.00606296	0.177193
15.7427	d1	d1_12	-2.10724	12	1.72419	0.00653902	0.184344
15.7635	d1	d1_12	-2.10907	12	1.7491	0.00653582	0.186575
15.7843	d1	d1_12	-2.1109	12	1.81282	0.00676995	0.182019
15.8052	d1	d1_12	-2.11272	12	1.71199	0.0064297	0.178348
15.826	d1	d1_12	-2.11455	12	1.72244	0.00638608	0.181817
15.8468	d1	d1_12	-2.11637	12	1.57037	0.00588423	0.175
15.8677	d1	d1_12	-2.1182	12	1.57988	0.00587342	0.172961
16.2844	d1	d1_12	-2.15471	12	0.0690093	0.000762994	0.106398
16.3053	d1	d1_12	-2.15653	12	1.29166	0.00513647	0.155347
16.3261	d1	d1_12	-2.15836	12	0.953032	0.00396517	0.132535
16.3469	d1	d1_12	-2.16018	12	0.735389	0.00305624	0.125295
16.3678	d1	d1_12	-2.16201	12	0.872991	0.00337777	0.123763
16.3886	d1	d1_12	-2.16383	12	0.84127	0.00344874	0.126829
16.4094	d1	d1_12	-2.16566	12	0.803328	0.00331642	0.131772
16.4303	d1	d1_12	-2.16748	12	0.850183	0.00328482	0.128752
16.4511	d1	d1_12	-2.16931	12	0.867067	0.00336875	0.126657
16.472	d1	d1_12	-2.17114	12	0.878523	0.00354533	0.131798
16.4928	d1	d1_12	-2.17296	12	0.992347	0.00382277	0.134753
16.5136	d1	d1_12	-2.17478	12	0.862709	0.00370302	0.134672
16.5345	d1	d1_12	-2.17661	12	0.952729	0.00405512	0.140213
16.5553	d1	d1_12	-2.17844	12	0.950491	0.00396618	0.145678
16.5761	d1	d1_12	-2.18026	12	0.898132	0.00383681	0.147939
16.597	d1	d1_12	-2.18209	12	0.900105	0.00368604	0.139274
16.6178	d1	d1_12	-2.18391	12	0.802642	0.00364404	0.142092
16.6386	d1	d1_12	-2.18574	12	0.882325	0.00368478	0.140715
16.6595	d1	d1_12	-2.18756	12	0.914512	0.00371627	0.141946
16.6803	d1	d1_12	-2.18939	12	1.00597	0.00390838	0.140627
16.7012	d1	d1_12	-2.19122	12	1.03623	0.00427744	0.146375
16.722	d1	d1_12	-2.19304	12	1.13773	0.00459097	0.156494
16.7428	d1	d1_12	-2.19487	12	1.252	0.00474749	0.153208
16.7637	d1	d1_12	-2.19669	12	1.30372	0.00481985	0.156366
16.7845	d1	d1_12	-2.19852	12	1.3422	0.00499616	0.158015
16.8054	d1	d1_12	-2.20034	12	1.45765	0.00485231	0.159461
16.8262	d1	d1_12	-2.20217	12	1.18549	0.00425999	0.154765
16.847	d1	d1_12	-2.20399	12	1.38305	0.00402566	0.143357
16.8679	d1	d1_12	-2.20582	12	1.42987	0.00456738	0.158082
17.2846	d1	d1_12	-2.24233	12	0.403282	0.000601924	0.0998413
17.3054	d1	d1_12	-2.24415	12	0.993213	0.00249405	0.128309
17.3263	d1	d1_12	-2.24598	12	1.27481	0.00363654	0.137208
17.3471	d1	d1_12	-2.24781	12	1.05254	0.00283649	0.119349
17.368	d1	d1_12	-2.24963	12	0.791776	0.00292287	0.118221
17.3888	d1	d1_12	-2.25146	12	0.520105	0.00266346	0.121675
17.4096	d1	d1_12	-2.25328	12	0.530987	0.00249772	0.117056
17.4305	d1	d1_12	-2.25511	12	0.0539657	0.00255076	0.116903
17.4513	d1	d1_12	-2.25693	12	0.43582	0.00252991	0.122219
17.4721	d1	d1_12	-2.25876	12	0.521443	0.0025945	0.116313
17.493	d1	d1_12	-2.26058	12	0.562691	0.00264927	0.120253
17.5138	d1	d1_12	-2.26241	12	0.733546	0.00276787	0.116226
17.5347	d1	d1_12	-2.26423	12	0.647025	0.0026949	0.124178
17.5555	d1	d1_12	-2.26606	12	0.650657	0.00265058	0.122112
17.5763	d1	d1_12	-2.26789	12	0.683144	0.00284509	0.129223
17.5972	d1	d1_12	-2.26971	12	0.788873	0.00309835	0.134269
17.618	d1	d1_12	-2.27154	12	0.744541	0.00320283	0.136512
17.6388	d1	d1_12	-2.27336	12	0.877569	0.00353076	0.136282
17.6597	d1	d1_12	-2.27519	12	0.969609	0.00382124	0.136058
17.6805	d1	d1_12	-2.27701	12	0.970372	0.00407368	0.14313
17.7014	d1	d1_12	-2.27884	12	1.10443	0.00430214	0.143214
17.7222	d1	d1_12	-2.28066	12	1.26403	0.00452969	0.146036
17.743	d1	d1_12	-2.28249	12	1.40396	0.00525529	0.155323
17.7639	d1	d1_12	-2.28431	12	1.1754	0.00484484	0.153676
17.7847	d1	d1_12	-2.28614	12	1.37248	0.00519065	0.151287
17.8056	d1	d1_12	-2.28797	12	1.30808	0.00505221	0.153387
17.8264	d1	d1_12	-2.28979	12	1.14611	0.00461551	0.14703
17.8472	d1	d1_12	-2.29162	12	1.15927	0.00436249	0.146036
17.8681	d1	d1_12	-2.29344	12	1.28598	0.00441202	0.143977
18.2848	d1	d1_12	-2.32995	12	-0.0835664	0.000688959	0.0944909
18.3057	d1	d1_12	-2.33178	12	0.988993	0.00317149	0.130129
18.3265	d1	d1_12	-2.3336	12	0.751835	0.00292158	0.1256
18.3473	d1	d1_12	-2.33543	12	1.12963	0.00211962	0.107646
18.3682	d1	d1_12	-2.33725	12	0.62482	0.00185772	0.102432
18.389	d1	d1_12	-2.33908	12	0.259841	0.00192546	0.109995
18.4098	d1	d1_12	-2.3409	12	-0.176636	0.00193996	0.107698
18.4307	d1	d1_12	-2.34273	12	0.183081	0.00198651	0.104549
18.4515	d1	d1_12	-2.34456	12	0.329479	0.0021487	0.12006
18.4724	d1	d1_12	-2.34638	12	0.39093	0.00226742	0.11502
18.4932	d1	d1_12	-2.34821	12	0.459292	0.00246732	0.116932
18.514	d1	d1_12	-2.35003	12	0.532343	0.00276686	0.126471
18.5349	d1	d1_12	-2.35186	12	0.614439	0.00275923	0.117538
18.5557	d1	d1_12	-2.35368	12	0.655015	0.00283582	0.124701
18.5765	d1	d1_12	-2.35551	12	0.62563	0.002907	0.125425
18.5974	d1	d1_12	-2.35733	12	0.604053	0.00292905	0.1333
18.6182	d1	d1_12	-2.35916	12	0.824006	0.00357026	0.138449
18.639	d1	d1_12	-2.36098	12	0.892476	0.00383144	0.13922
18.6599	d1	d1_12	-2.36281	12	0.972447	0.00401784	0.130677
18.6807	d1	d1_12	-2.36464	12	0.981337	0.00441246	0.151824
18.7016	d1	d1_12	-2.36646	12	1.12781	0.00467229	0.150483
18.7224	d1	d1_12	-2.36829	12	1.16356	0.00472864	0.150209
18.7432	d1	d1_12	-2.37011	12	1.18936	0.00480428	0.149257
18.7641	d1	d1_12	-2.37194	12	1.18239	0.00466475	0.145157
18.7849	d1	d1_12	-2.37376	12	1.13606	0.00466339	0.146394
18.8057	d1	d1_12	-2.37559	12	1.06671	0.00428256	0.140101
18.8266	d1	d1_12	-2.37741	12	0.971874	0.0040575	0.135526
18.8474	d1	d1_12	-2.37924	12	0.81992	0.00377216	0.133975
18.8683	d1	d1_12	-2.38106	12	0.771059	0.00335765	0.132556
19.285	d1	d1_12	-2.41757	12	0.014764	0.000618121	0.0881037
19.3059	d1	d1_12	-2.4194	12	0.53966	0.00257325	0.110854
19.3267	d1	d1_12	-2.42123	12	0.659443	0.00280869	0.122329
19.3475	d1	d1_12	-2.42305	12	0.321746	0.00170222	0.0943074
19.3684	d1	d1_12	-2.42488	12	0.222784	0.00143116	0.098901
19.3892	d1	d1_12	-2.4267	12	-0.124204	0.00127414	0.0931614
19.41	d1	d1_12	-2.42853	12	0.121781	0.00121965	0.0978151
19.4309	d1	d1_12	-2.43035	12	0.0691199	0.00110157	0.0981352
19.4517	d1	d1_12	-2.43218	12	0.0912722	0.00106872	0.0963732
19.4726	d1	d1_12	-2.434	12	0.130714	0.00135842	0.103645
19.4934	d1	d1_12	-2.43583	12	0.189439	0.00123325	0.099931
19.5142	d1	d1_12	-2.43765	12	0.201675	0.00149307	0.106332
19.5351	d1	d1_12	-2.43948	12	0.35121	0.0017238	0.109961
19.5559	d1	d1_12	-2.44131	12	0.393343	0.00203823	0.112138
19.5767	d1	d1_12	-2.44313	12	0.506798	0.00235531	0.121421
19.5976	d1	d1_12	-2.44496	12	0.604679	0.00271078	0.126046
19.6184	d1	d1_12	-2.44678	12	0.694605	0.0031779	0.132767
19.6393	d1	d1_12	-2.44861	12	0.773288	0.00350871	0.14239
19.6601	d1	d1_12	-2.45043	12	0.874957	0.00377903	0.137353
19.6809	d1	d1_12	-2.45226	12	0.955975	0.00399368	0.149039
19.7018	d1	d1_12	-2.45408	12	0.894618	0.00401448	0.15411
19.7226	d1	d1_12	-2.45591	12	0.914171	0.00394745	0.141154
19.7434	d1	d1_12	-2.45774	12	0.973559	0.00368006	0.140824
19.7643	d1	d1_12	-2.45956	12	1.00436	0.00328876	0.132542
19.7851	d1	d1_12	-2.46139	12	0.817012	0.00289606	0.128715
19.806	d1	d1_12	-2.46321	12	0.602766	0.00247479	0.120587
19.8268	d1	d1_12	-2.46504	12	0.306866	0.00223474	0.114994
19.8476	d1	d1_12	-2.46686	12	0.372378	0.00207089	0.110163
19.8685	d1	d1_12	-2.46869	12	0.348549	0.0018146	0.106678
20.2852	d1	d1_12	-2.5052	12	-0.125871	0.000693776	0.0748125
20.3061	d1	d1_12	-2.50702	12	0.0880968	0.000728967	0.0841142
20.3269	d1	d1_12	-2.50885	12	0.0533325	0.00112172	0.0906822
20.3477	d1	d1_12	-2.51068	12	0.5878	0.000500532	0.0864625
20.3686	d1	d1_12	-2.5125	12	0.0969978	0.000770011	0.0867782
20.3894	d1	d1_12	-2.51433	12	0.0462235	0.000826829	0.088134
20.4103	d1	d1_12	-2.51615	12	-0.271543	0.000639872	0.0942359
20.4311	d1	d1_12	-2.51798	12	-0.204218	0.000892756	0.0907266
20.4519	d1	d1_12	-2.5198	12	0.216691	0.000761525	0.0958261
20.4728	d1	d1_12	-2.52163	12	-0.0550597	0.000747242	0.10097
20.4936	d1	d1_12	-2.52345	12	-0.0468015	0.000897016	0.101769
20.5144	d1	d1_12	-2.52528	12	-0.0314763	0.000988636	0.0996214
20.5353	d1	d1_12	-2.52711	12	-0.0594701	0.000966038	0.099197
2.65682	d1	d1_10	-0.922373	10	0.120861	0.00146355	0.625758
2.6777	d1	d1_10	-0.924922	10	1.8001	0.0190993	0.639686
2.69852	d1	d1_10	-0.927463	10	5.31315	0.0305331	0.633087
2.71937	d1	d1_10	-0.930009	10	5.27934	0.0296093	0.636322
2.74021	d1	d1_10	-0.932552	10	5.6192	0.0263323	0.629491
2.76105	d1	d1_10	-0.935097	10	5.70198	0.0292928	0.63306
2.78189	d1	d1_10	-0.93764	10	5.64099	0.0265406	0.630664
2.80272	d1	d1_10	-0.940183	10	5.83717	0.0264438	0.628673
2.82355	d1	d1_10	-0.942726	10	5.6681	0.0261026	0.627167
2.84439	d1	d1_10	-0.94527	10	5.61717	0.0255277	0.625064
2.86521	d1	d1_10	-0.947812	10	5.57197	0.0283539	0.625954
3.30274	d1	d1_10	-1.00122	10	5.06813	0.0250805	0.588281
3.32357	d1	d1_10	-1.00376	10	5.09098	0.0257536	0.594566
3.3444	d1	d1_10	-1.00631	10	5.2367	0.0244205	0.604808
3.36525	d1	d1_10	-1.00885	10	5.05207	0.0240777	0.604113
3.38608	d1	d1_10	-1.0114	10	5.03056	0.0242414	0.600613
3.40692	d1	d1_10	-1.01394	10	4.95851	0.0235937	0.595819
3.42775	d1	d1_10	-1.01648	10	4.77386	0.0226649	0.588653
3.44858	d1	d1_10	-1.01903	10	4.68129	0.020122	0.573823
3.46942	d1	d1_10	-1.02157	10	4.14281	0.017583	0.558686
3.49025	d1	d1_10	-1.02411	10	3.7086	0.0159288	0.534121
3.51108	d1	d1_10	-1.02665	10	3.32373	0.0146274	0.513452
3.53192	d1	d1_10	-1.0292	10	3.2553	0.0145743	0.509013
3.55275	d1	d1_10	-1.03174	10	3.25462	0.0136824	0.494848
3.57358	d1	d1_10	-1.03428	10	2.97631	0.0138687	0.492683
3.59442	d1	d1_10	-1.03683	10	2.81215	0.0136112	0.491112
3.61524	d1	d1_10	-1.03937	10	2.79786	0.0125724	0.464184
3.63608	d1	d1_10	-1.04191	10	2.37087	0.0120514	0.45364
3.65691	d1	d1_10	-1.04446	10	2.30746	0.0113803	0.440256
3.67774	d1	d1_10	-1.047	10	2.18157	0.0108855	0.42613
3.69858	d1	d1_10	-1.04954	10	1.90544	0.0100308	0.415852
3.71941	d1	d1_10	-1.05209	10	1.60669	0.00906124	0.399371
3.74024	d1	d1_10	-1.05463	10	1.38394	0.00814138	0.381962
3.76109	d1	d1_10	-1.05717	10	1.40803	0.00745517	0.370727
3.78192	d1	d1_10	-1.05972	10	1.07246	0.00688306	0.356316
3.80274	d1	d1_10	-1.06226	10	0.873568	0.00656664	0.350088
3.82359	d1	d1_10	-1.0648	10	0.88342	0.0061967	0.335824
3.84442	d1	d1_10	-1.06735	10	0.727071	0.00594455	0.329234
3.86524	d1	d1_10	-1.06989	10	0.694192	0.00557522	0.32055
4.30284	d1	d1_10	-1.12331	10	0.592924	0.00497759	0.255779
4.32367	d1	d1_10	-1.12585	10	1.03169	0.0055161	0.267406
4.34451	d1	d1_10	-1.12839	10	0.724331	0.00590356	0.276553
4.36535	d1	d1_10	-1.13094	10	0.597631	0.00549009	0.269721
4.38617	d1	d1_10	-1.13348	10	-0.0789831	0.0053873	0.259089
4.40703	d1	d1_10	-1.13603	10	0.380258	0.00511407	0.249708
4.42785	d1	d1_10	-1.13857	10	0.426832	0.00482931	0.238435
4.44869	d1	d1_10	-1.14111	10	0.359381	0.00443227	0.233877
4.46954	d1	d1_10	-1.14366	10	0.306451	0.0042904	0.219817
4.49036	d1	d1_10	-1.1462	10	0.272485	0.003951	0.204466
4.51122	d1	d1_10	-1.14874	10	0.317057	0.00378815	0.194515
4.53205	d1	d1_10	-1.15129	10	0.00334503	0.0036706	0.190879
4.55288	d1	d1_10	-1.15383	10	-0.134547	0.00362607	0.181217
4.57373	d1	d1_10	-1.15637	10	0.0349863	0.00355948	0.16667
4.59456	d1	d1_10	-1.15892	10	0.0424082	0.0034275	0.168069
4.61539	d1	d1_10	-1.16146	10	-0.0568913	0.00334537	0.152083
4.63624	d1	d1_10	-1.16401	10	-0.0990493	0.0031646	0.140875
4.65707	d1	d1_10	-1.16655	10	-0.074312	0.00322508	0.135136
4.6779	d1	d1_10	-1.16909	10	-0.152279	0.00317138	0.126594
4.69875	d1	d1_10	-1.17164	10	-0.128737	0.0030998	0.112269
4.71958	d1	d1_10	-1.17418	10	-0.110828	0.00298523	0.101124
4.74041	d1	d1_10	-1.17672	10	-0.186522	0.00300049	0.0933986
4.76127	d1	d1_10	-1.17927	10	-0.179404	0.0029755	0.0854437
4.78209	d1	d1_10	-1.18181	10	-0.272825	0.00291185	0.0744383
4.80292	d1	d1_10	-1.18435	10	-0.163364	0.00290264	0.0629413
4.82377	d1	d1_10	-1.1869	10	-0.0551958	0.00291621	0.0483093
4.84461	d1	d1_10	-1.18944	10	-1.05188	0.00294704	0.0467946
4.86543	d1	d1_10	-1.19198	10	-0.777691	0.00294362	0.0357467
5.30303	d1	d1_10	-1.2454	10	-0.416091	0.00275784	0.0141205
5.32386	d1	d1_10	-1.24795	10	-0.956877	0.00274106	0.0109317
5.34471	d1	d1_10	-1.25049	10	-0.536448	0.00274731	0.0133673
5.36554	d1	d1_10	-1.25303	10	-0.971413	0.0027267	0.0132147
5.38637	d1	d1_10	-1.25558	10	-0.638817	0.00271818	0.0136128
5.40723	d1	d1_10	-1.25812	10	-0.621397	0.0027829	0.0128806
5.42806	d1	d1_10	-1.26066	10	-0.589513	0.00272499	0.0102481
5.44888	d1	d1_10	-1.26321	10	-0.105128	0.00272916	0.0107641
5.46973	d1	d1_10	-1.26575	10	-0.512909	0.00274806	0.009498
5.49057	d1	d1_10	-1.2683	10	-0.561361	0.00276899	0.00891778
5.51139	d1	d1_10	-1.27084	10	-0.490117	0.00277774	0.0085045
5.53225	d1	d1_10	-1.27338	10	-0.45161	0.00277952	0.00664958
5.55308	d1	d1_10	-1.27593	10	-0.402457	0.00278725	0.00790558
5.57391	d1	d1_10	-1.27847	10	-0.431217	0.00276628	0.00814382
5.59476	d1	d1_10	-1.28101	10	-0.484231	0.00287215	0.00906048
5.61558	d1	d1_10	-1.28356	10	-0.414788	0.00292859	-0.000503302
5.63642	d1	d1_10	-1.2861	10	-0.365509	0.00300245	0.00986521
5.65727	d1	d1_10	-1.28865	10	-0.480431	0.00290079	0.0104251
5.6781	d1	d1_10	-1.29119	10	-0.308392	0.0030426	0.0129947
5.69895	d1	d1_10	-1.29373	10	-0.264908	0.00313003	0.0170829
5.71978	d1	d1_10	-1.29628	10	-0.244382	0.00325921	0.0106308
5.74061	d1	d1_10	-1.29882	10	-0.276564	0.00349691	0.016016
5.76146	d1	d1_10	-1.30136	10	-0.197852	0.00345034	0.0145002
5.78229	d1	d1_10	-1.30391	10	-0.264366	0.00383646	0.0166774
5.80312	d1	d1_10	-1.30645	10	-0.23318	0.00403477	0.023274
5.82397	d1	d1_10	-1.309	10	-0.0825461	0.00465137	0.0207235
5.8448	d1	d1_10	-1.31154	10	-0.264398	0.00550574	0.021869
5.86564	d1	d1_10	-1.31408	10	-0.0939366	0.00593982	0.0233473
6.2824	d1	d1_10	-1.36496	10	0.351107	0.000246777	0.0162078
6.30322	d1	d1_10	-1.3675	10	0.164887	0.000191858	0.0156788
6.32406	d1	d1_10	-1.37004	10	0.0728425	0.000239882	0.00934634
6.34491	d1	d1_10	-1.37259	10	-0.287737	0.00016759	0.0193975
6.36573	d1	d1_10	-1.37513	10	0.0767986	0.000200312	0.0227767
6.38659	d1	d1_10	-1.37768	10	-0.236959	0.000167185	0.016391
6.40742	d1	d1_10	-1.38022	10	0.0174074	9.91788e-05	0.0248995
6.42825	d1	d1_10	-1.38276	10	-0.0710054	0.000101525	0.0166787
-0.284797	h1	h1_15	-0.923794	15	-0.4712	0.00197075	0.19375
-0.228762	h1	h1_15	-0.926484	15	0.264918	0.00274307	0.193024
-0.207876	h1	h1_15	-0.927486	15	1.60663	0.00733882	0.220643
-0.187043	h1	h1_15	-0.928487	15	2.44115	0.0102108	0.238909
-0.166198	h1	h1_15	-0.929487	15	2.49622	0.0108496	0.234608
0.271406	h1	h1_15	-0.950494	15	7.49019	0.0311827	0.364473
0.29224	h1	h1_15	-0.951494	15	7.59832	0.0313013	0.372751
0.313067	h1	h1_15	-0.952493	15	4.37551	0.017932	0.294529
0.333906	h1	h1_15	-0.953494	15	2.56391	0.0105921	0.227111
0.35474	h1	h1_15	-0.954494	15	2.20508	0.00933984	0.21793
0.375573	h1	h1_15	-0.955494	15	2.03569	0.0083904	0.206302
0.396412	h1	h1_15	-0.956494	15	1.56001	0.00620299	0.191179
0.417245	h1	h1_15	-0.957494	15	1.57927	0.00520929	0.178622
0.438084	h1	h1_15	-0.958495	15	0.840144	0.00412925	0.170749
0.458895	h1	h1_15	-0.959494	15	0.514286	0.00280433	0.158558
0.479769	h1	h1_15	-0.960496	15	2.98545	0.012022	0.229918
0.500602	h1	h1_15	-0.961496	15	6.41831	0.0253446	0.349172
0.521441	h1	h1_15	-0.962496	15	9.62051	0.0388569	0.444934
0.542274	h1	h1_15	-0.963496	15	12.3134	0.0519057	0.508967
0.563119	h1	h1_15	-0.964497	15	13.6337	0.0596956	0.535136
0.583953	h1	h1_15	-0.965497	15	14.1059	0.0634145	0.545839
0.604786	h1	h1_15	-0.966497	15	13.9861	0.0632365	0.548196
0.625631	h1	h1_15	-0.967498	15	13.9486	0.0619319	0.543516
0.646464	h1	h1_15	-0.968498	15	13.9801	0.0623535	0.541855
0.667309	h1	h1_15	-0.969498	15	13.9743	0.0634034	0.538494
0.688142	h1	h1_15	-0.970498	15	14.1663	0.0642735	0.541505
0.708976	h1	h1_15	-0.971498	15	14.152	0.0648392	0.541262
0.729821	h1	h1_15	-0.972499	15	14.1883	0.0647648	0.540879
0.75066	h1	h1_15	-0.973499	15	14.1339	0.0656952	0.5438
0.771499	h1	h1_15	-0.9745	15	13.8264	0.0626039	0.539454
0.792332	h1	h1_15	-0.9755	15	13.7962	0.0624295	0.539483
0.813177	h1	h1_15	-0.9765	15	13.7282	0.0618484	0.535603
0.83401	h1	h1_15	-0.9775	15	13.6299	0.0610581	0.53379
1.27161	h1	h1_15	-0.998507	15	13.8391	0.0667678	0.528602
1.29244	h1	h1_15	-0.999507	15	14.6439	0.0685084	0.554574
1.31329	h1	h1_15	-1.00051	15	15.3335	0.0732965	0.565108
1.33412	h1	h1_15	-1.00151	15	15.4811	0.0732834	0.566369
1.35497	h1	h1_15	-1.00251	15	15.6296	0.0739311	0.56953
1.3758	h1	h1_15	-1.00351	15	15.9784	0.071617	0.576646
1.39663	h1	h1_15	-1.00451	15	15.9444	0.0695787	0.576164
1.41747	h1	h1_15	-1.00551	15	15.4675	0.0715733	0.569015
1.43831	h1	h1_15	-1.00651	15	15.6605	0.0747175	0.56908
1.45914	h1	h1_15	-1.00751	15	15.7904	0.0747805	0.567591
1.47999	h1	h1_15	-1.00851	15	15.7544	0.0737965	0.563993
1.54249	h1	h1_15	-1.01151	15	11.5705	0.0511782	0.472249
1.56333	h1	h1_15	-1.01251	15	15.7635	0.0746507	0.558278
1.58418	h1	h1_15	-1.01351	15	15.9325	0.0761423	0.56559
1.60501	h1	h1_15	-1.01451	15	16.0425	0.0759223	0.565538
1.62586	h1	h1_15	-1.01551	15	16.1604	0.0775987	0.569338
1.64669	h1	h1_15	-1.01651	15	16.1505	0.0787291	0.57277
1.66753	h1	h1_15	-1.01751	15	15.8583	0.0764772	0.571873
1.68837	h1	h1_15	-1.01851	15	15.708	0.0747407	0.569368
1.7092	h1	h1_15	-1.01951	15	15.6846	0.0745629	0.568981
1.73004	h1	h1_15	-1.02051	15	10.9893	0.0474815	0.539185
1.75087	h1	h1_15	-1.02151	15	14.1648	0.0624981	0.574384
1.77172	h1	h1_15	-1.02251	15	14.1778	0.0633782	0.577762
1.79256	h1	h1_15	-1.02351	15	14.6513	0.067725	0.585685
1.8134	h1	h1_15	-1.02451	15	14.8829	0.0704324	0.590076
1.83424	h1	h1_15	-1.02551	15	14.7066	0.0682156	0.587644
2.27183	h1	h1_15	-1.04652	15	13.8595	0.0639608	0.558363
2.29267	h1	h1_15	-1.04752	15	13.6893	0.0598895	0.55796
2.3135	h1	h1_15	-1.04852	15	14.297	0.060159	0.561251
2.33433	h1	h1_15	-1.04952	15	14.9506	0.0622524	0.567952
2.35519	h1	h1_15	-1.05052	15	15.0847	0.0622763	0.566777
2.37601	h1	h1_15	-1.05152	15	14.5129	0.0614507	0.561584
2.39686	h1	h1_15	-1.05252	15	14.5122	0.061796	0.559658
2.41769	h1	h1_15	-1.05352	15	14.1956	0.0604734	0.552265
2.43854	h1	h1_15	-1.05452	15	13.7975	0.059155	0.540857
2.45937	h1	h1_15	-1.05552	15	13.0078	0.0543143	0.525394
2.48021	h1	h1_15	-1.05652	15	12.5223	0.0516214	0.516447
2.50105	h1	h1_15	-1.05752	15	11.9987	0.0488634	0.500247
2.52188	h1	h1_15	-1.05852	15	11.2683	0.045049	0.483743
2.54273	h1	h1_15	-1.05952	15	10.5896	0.0418013	0.465836
2.56356	h1	h1_15	-1.06052	15	9.87235	0.0386472	0.455635
2.5844	h1	h1_15	-1.06153	15	9.15787	0.0349146	0.437653
2.60524	h1	h1_15	-1.06253	15	8.35599	0.0317234	0.422075
2.62608	h1	h1_15	-1.06353	15	7.44746	0.0281926	0.400363
2.64692	h1	h1_15	-1.06453	15	6.27324	0.0237128	0.37192
2.66774	h1	h1_15	-1.06553	15	5.08373	0.0192426	0.34408
2.68859	h1	h1_15	-1.06653	15	3.96215	0.0156752	0.311258
2.70942	h1	h1_15	-1.06753	15	3.94037	0.0159172	0.300683
2.73027	h1	h1_15	-1.06853	15	4.27499	0.016578	0.298985
2.7511	h1	h1_15	-1.06953	15	4.34905	0.0172254	0.306759
2.77193	h1	h1_15	-1.07053	15	4.08675	0.0163282	0.300488
2.79278	h1	h1_15	-1.07153	15	3.89936	0.0152801	0.287907
2.81361	h1	h1_15	-1.07253	15	3.82825	0.0148531	0.28712
2.83446	h1	h1_15	-1.07353	15	3.32936	0.0132917	0.272416
3.27207	h1	h1_15	-1.09454	15	9.00567	0.0374966	0.422523
3.29291	h1	h1_15	-1.09554	15	8.50478	0.034864	0.411369
3.31374	h1	h1_15	-1.09654	15	5.8503	0.0233626	0.340486
3.33458	h1	h1_15	-1.09754	15	4.49396	0.0179038	0.295712
3.35542	h1	h1_15	-1.09854	15	3.00578	0.0117146	0.249258
3.37624	h1	h1_15	-1.09954	15	1.90339	0.00775537	0.219823
3.39708	h1	h1_15	-1.10054	15	1.24745	0.00540257	0.199548
3.41792	h1	h1_15	-1.10154	15	1.14296	0.00483015	0.193228
3.43875	h1	h1_15	-1.10254	15	1.16966	0.00482898	0.18533
3.45959	h1	h1_15	-1.10354	15	1.17542	0.00489323	0.183366
3.48043	h1	h1_15	-1.10454	15	1.37213	0.00545199	0.19141
3.50127	h1	h1_15	-1.10554	15	1.40734	0.0057211	0.198673
3.52211	h1	h1_15	-1.10654	15	1.4393	0.00598498	0.203439
3.54295	h1	h1_15	-1.10754	15	1.48291	0.00583017	0.203678
3.56378	h1	h1_15	-1.10854	15	1.34035	0.00547885	0.194354
3.58463	h1	h1_15	-1.10954	15	1.12616	0.00491314	0.1881
3.60545	h1	h1_15	-1.11054	15	0.981601	0.00460674	0.178445
3.62629	h1	h1_15	-1.11154	15	0.873765	0.00403853	0.17661
3.64712	h1	h1_15	-1.11254	15	0.707858	0.00352134	0.164462
3.66797	h1	h1_15	-1.11354	15	0.823835	0.00359996	0.161241
3.6888	h1	h1_15	-1.11454	15	0.802045	0.00383684	0.167726
3.70965	h1	h1_15	-1.11554	15	1.06436	0.00466219	0.175647
3.73049	h1	h1_15	-1.11654	15	1.12646	0.00479088	0.182204
3.75132	h1	h1_15	-1.11754	15	1.33551	0.0048451	0.175686
3.77216	h1	h1_15	-1.11854	15	0.923221	0.00413714	0.172852
3.793	h1	h1_15	-1.11954	15	1.19371	0.0041506	0.17311
3.81384	h1	h1_15	-1.12054	15	0.939088	0.00413272	0.16485
4.27229	h1	h1_15	-1.14255	15	6.33093	0.022138	0.337163
4.29312	h1	h1_15	-1.14355	15	7.57841	0.0260186	0.389949
4.31395	h1	h1_15	-1.14455	15	4.71532	0.0157986	0.299782
4.33479	h1	h1_15	-1.14555	15	3.78274	0.0130995	0.265969
4.35562	h1	h1_15	-1.14655	15	2.28032	0.00762583	0.212323
4.37645	h1	h1_15	-1.14755	15	1.1339	0.00543204	0.185918
4.39729	h1	h1_15	-1.14855	15	0.822697	0.00417834	0.169774
4.41812	h1	h1_15	-1.14955	15	0.775852	0.00329964	0.156355
4.43896	h1	h1_15	-1.15055	15	0.731406	0.00312929	0.155841
4.45979	h1	h1_15	-1.15155	15	0.616198	0.00303349	0.1559
4.48064	h1	h1_15	-1.15255	15	0.788219	0.00356149	0.166548
4.50148	h1	h1_15	-1.15355	15	1.03503	0.00448246	0.180661
4.52231	h1	h1_15	-1.15455	15	1.44275	0.00549221	0.196198
4.54317	h1	h1_15	-1.15555	15	1.87798	0.00677569	0.217228
4.564	h1	h1_15	-1.15655	15	2.19749	0.00784335	0.231981
4.58484	h1	h1_15	-1.15755	15	2.16652	0.00812304	0.234343
4.60568	h1	h1_15	-1.15855	15	1.91464	0.00742389	0.227305
4.62652	h1	h1_15	-1.15955	15	1.82947	0.00636736	0.214771
4.64735	h1	h1_15	-1.16055	15	1.37221	0.00551377	0.195263
4.66818	h1	h1_15	-1.16155	15	1.14685	0.00493099	0.189016
4.68903	h1	h1_15	-1.16255	15	1.1584	0.00490301	0.180015
4.70987	h1	h1_15	-1.16355	15	1.76647	0.00636667	0.196596
4.7307	h1	h1_15	-1.16455	15	2.20634	0.00836963	0.224303
4.75155	h1	h1_15	-1.16556	15	2.47705	0.00958895	0.243998
4.77238	h1	h1_15	-1.16656	15	2.64655	0.010275	0.248448
4.79323	h1	h1_15	-1.16756	15	3.15353	0.0111481	0.255673
4.81406	h1	h1_15	-1.16856	15	2.56828	0.00963789	0.242833
5.2725	h1	h1_15	-1.19056	15	4.91328	0.0176397	0.281789
5.29333	h1	h1_15	-1.19156	15	5.69513	0.0206437	0.31952
5.31418	h1	h1_15	-1.19256	15	4.90813	0.0169192	0.293099
5.33501	h1	h1_15	-1.19356	15	5.11083	0.0165061	0.283799
5.35586	h1	h1_15	-1.19456	15	4.17366	0.012664	0.262385
5.37668	h1	h1_15	-1.19556	15	3.02583	0.00927064	0.225785
5.39752	h1	h1_15	-1.19656	15	2.21945	0.00797046	0.220057
5.41836	h1	h1_15	-1.19756	15	1.63149	0.00653786	0.206907
5.43919	h1	h1_15	-1.19856	15	1.48005	0.00520099	0.190891
5.46003	h1	h1_15	-1.19956	15	1.31567	0.00474608	0.183084
5.48086	h1	h1_15	-1.20056	15	1.22431	0.00402244	0.173424
5.5017	h1	h1_15	-1.20156	15	1.23238	0.00471548	0.181437
5.52255	h1	h1_15	-1.20257	15	1.56413	0.00584545	0.194032
5.54339	h1	h1_15	-1.20357	15	2.42265	0.00710963	0.218569
5.56423	h1	h1_15	-1.20457	15	2.18463	0.00808977	0.230469
5.58506	h1	h1_15	-1.20557	15	2.35964	0.00927644	0.243049
5.6059	h1	h1_15	-1.20657	15	2.19295	0.00864895	0.233241
5.62674	h1	h1_15	-1.20757	15	1.86973	0.00718119	0.215262
5.64758	h1	h1_15	-1.20857	15	1.77831	0.00669401	0.213766
5.66841	h1	h1_15	-1.20957	15	1.81956	0.00681867	0.213415
5.68925	h1	h1_15	-1.21057	15	2.05396	0.00758217	0.22852
5.71009	h1	h1_15	-1.21157	15	2.60225	0.00948877	0.238914
5.73094	h1	h1_15	-1.21257	15	3.13848	0.0111591	0.25854
5.75177	h1	h1_15	-1.21357	15	3.53467	0.0123145	0.267474
5.77262	h1	h1_15	-1.21457	15	3.3765	0.012684	0.267717
5.79345	h1	h1_15	-1.21557	15	3.57502	0.0125983	0.261377
5.81428	h1	h1_15	-1.21657	15	3.15312	0.0121011	0.257252
6.27271	h1	h1_15	-1.23858	15	2.62986	0.00937788	0.216259
6.29357	h1	h1_15	-1.23958	15	5.86854	0.0211648	0.318049
6.3144	h1	h1_15	-1.24058	15	5.50909	0.019064	0.308459
6.33524	h1	h1_15	-1.24158	15	4.77715	0.0163072	0.277769
6.35608	h1	h1_15	-1.24258	15	3.58826	0.0117819	0.236813
6.37692	h1	h1_15	-1.24358	15	2.27365	0.00837702	0.209026
6.39774	h1	h1_15	-1.24458	15	1.58492	0.00575376	0.192168
6.41858	h1	h1_15	-1.24558	15	1.36417	0.00509636	0.180638
6.43942	h1	h1_15	-1.24658	15	0.693947	0.00425164	0.168683
6.46025	h1	h1_15	-1.24758	15	1.07514	0.00379747	0.162179
6.48109	h1	h1_15	-1.24858	15	0.828742	0.00404306	0.161928
6.50193	h1	h1_15	-1.24958	15	1.02936	0.00453304	0.168852
6.52277	h1	h1_15	-1.25058	15	1.22858	0.00495195	0.17586
6.5436	h1	h1_15	-1.25158	15	1.27926	0.00548634	0.184395
6.56443	h1	h1_15	-1.25258	15	1.44133	0.00595921	0.185179
6.58527	h1	h1_15	-1.25358	15	1.57963	0.00610196	0.187094
6.60611	h1	h1_15	-1.25458	15	1.54798	0.00644789	0.188933
6.62694	h1	h1_15	-1.25558	15	1.62333	0.00642106	0.188903
6.64777	h1	h1_15	-1.25658	15	1.55486	0.00644834	0.187429
6.66861	h1	h1_15	-1.25758	15	1.6444	0.00669079	0.190215
6.68945	h1	h1_15	-1.25858	15	1.71149	0.00706983	0.194271
6.71028	h1	h1_15	-1.25958	15	1.70524	0.00700102	0.194535
6.73112	h1	h1_15	-1.26058	15	2.29178	0.00886875	0.215242
6.75195	h1	h1_15	-1.26158	15	2.3343	0.00946571	0.220168
6.77278	h1	h1_15	-1.26258	15	2.34932	0.0093443	0.220348
6.79362	h1	h1_15	-1.26358	15	2.39805	0.0097002	0.220274
6.81445	h1	h1_15	-1.26458	15	2.27186	0.00919041	0.210605
7.27282	h1	h1_15	-1.28658	15	1.94933	0.00657417	0.182181
7.29366	h1	h1_15	-1.28758	15	6.40793	0.021872	0.320962
7.31449	h1	h1_15	-1.28858	15	5.33658	0.0197352	0.303212
7.33532	h1	h1_15	-1.28958	15	4.81886	0.0167953	0.275779
7.35616	h1	h1_15	-1.29058	15	3.1817	0.0111652	0.2214
7.37698	h1	h1_15	-1.29158	15	2.08608	0.00797651	0.189551
7.39781	h1	h1_15	-1.29258	15	1.02482	0.00419955	0.156513
7.41861	h1	h1_15	-1.29358	15	0.444945	0.00229966	0.133569
7.43944	h1	h1_15	-1.29458	15	0.539865	0.00251511	0.136302
7.4603	h1	h1_15	-1.29558	15	0.730395	0.00288582	0.142261
7.48113	h1	h1_15	-1.29658	15	0.737089	0.00298499	0.145897
7.50198	h1	h1_15	-1.29759	15	0.965232	0.00365437	0.155148
7.52282	h1	h1_15	-1.29859	15	0.947034	0.00390642	0.159584
7.54366	h1	h1_15	-1.29959	15	1.05049	0.00438457	0.173212
7.56449	h1	h1_15	-1.30059	15	1.34743	0.00521306	0.176376
7.58532	h1	h1_15	-1.30159	15	1.42478	0.00584292	0.17833
7.60616	h1	h1_15	-1.30259	15	1.94187	0.00725268	0.192347
7.627	h1	h1_15	-1.30359	15	1.99868	0.00776282	0.192223
7.64783	h1	h1_15	-1.30459	15	1.95158	0.00709589	0.187413
7.66866	h1	h1_15	-1.30559	15	2.04212	0.00756426	0.191619
7.6895	h1	h1_15	-1.30659	15	2.17226	0.00780097	0.190551
7.71033	h1	h1_15	-1.30759	15	2.10945	0.00786616	0.199275
7.73116	h1	h1_15	-1.30859	15	2.3492	0.00814242	0.199272
7.752	h1	h1_15	-1.30959	15	2.44505	0.00989943	0.219316
7.77283	h1	h1_15	-1.31059	15	2.53892	0.00948314	0.217019
7.79366	h1	h1_15	-1.31159	15	2.50453	0.00894115	0.206348
7.8145	h1	h1_15	-1.31259	15	2.13921	0.00837679	0.204198
8.27285	h1	h1_15	-1.33459	15	1.09051	0.00392195	0.150332
8.2937	h1	h1_15	-1.33559	15	5.1554	0.0180945	0.278497
8.31454	h1	h1_15	-1.33659	15	4.13366	0.0134412	0.243782
8.33536	h1	h1_15	-1.33759	15	2.90746	0.00970269	0.204942
8.35619	h1	h1_15	-1.33859	15	1.99486	0.00630039	0.171642
8.37702	h1	h1_15	-1.33959	15	0.476826	0.00364533	0.146521
8.39782	h1	h1_15	-1.34059	15	0.50388	0.00258165	0.13205
8.41866	h1	h1_15	-1.34159	15	0.713828	0.00234101	0.129894
8.43949	h1	h1_15	-1.34259	15	0.0863196	0.00231871	0.130832
8.46032	h1	h1_15	-1.34359	15	-0.0210813	0.00227078	0.129669
8.48116	h1	h1_15	-1.34459	15	0.445812	0.00260983	0.129021
8.50199	h1	h1_15	-1.34559	15	0.570445	0.00286328	0.135225
8.52285	h1	h1_15	-1.34659	15	0.675335	0.00332735	0.140433
8.5437	h1	h1_15	-1.34759	15	0.859673	0.00389335	0.145261
8.56454	h1	h1_15	-1.34859	15	0.994265	0.00449974	0.157118
8.58537	h1	h1_15	-1.34959	15	1.28559	0.00548116	0.166572
8.60621	h1	h1_15	-1.35059	15	1.61496	0.00695624	0.180946
8.62704	h1	h1_15	-1.35159	15	1.57735	0.00650137	0.174698
8.64787	h1	h1_15	-1.35259	15	1.44072	0.0061066	0.172414
8.6687	h1	h1_15	-1.35359	15	1.47431	0.00631749	0.167131
8.68954	h1	h1_15	-1.35459	15	1.32955	0.00544776	0.160685
8.71036	h1	h1_15	-1.35559	15	0.918159	0.0040463	0.143848
8.7312	h1	h1_15	-1.35659	15	1.09539	0.00493405	0.155191
8.75204	h1	h1_15	-1.35759	15	1.35369	0.00551515	0.165357
8.77288	h1	h1_15	-1.35859	15	1.62475	0.00661218	0.176906
8.79371	h1	h1_15	-1.35959	15	1.77959	0.00740198	0.184371
8.81455	h1	h1_15	-1.36059	15	1.59138	0.00677505	0.176459
9.27286	h1	h1_15	-1.38259	15	0.532331	0.00249641	0.142377
9.29374	h1	h1_15	-1.3836	15	3.63967	0.0140659	0.22431
9.31456	h1	h1_15	-1.38459	15	1.0162	0.00430433	0.138221
9.33539	h1	h1_15	-1.38559	15	1.092	0.00481941	0.140963
9.35622	h1	h1_15	-1.38659	15	0.833229	0.00347875	0.13285
9.37703	h1	h1_15	-1.38759	15	0.27944	0.00189089	0.121646
9.39786	h1	h1_15	-1.38859	15	0.122735	0.00145089	0.118707
9.41869	h1	h1_15	-1.38959	15	0.0749679	0.0011937	0.116366
9.43953	h1	h1_15	-1.39059	15	0.0575822	0.00106337	0.114381
9.46036	h1	h1_15	-1.39159	15	0.100395	0.00117332	0.114542
9.48119	h1	h1_15	-1.39259	15	0.14679	0.00118787	0.112859
9.50204	h1	h1_15	-1.39359	15	0.203975	0.00132108	0.117133
9.52288	h1	h1_15	-1.39459	15	0.149685	0.00138539	0.113866
9.54371	h1	h1_15	-1.39559	15	0.24851	0.00141352	0.119171
9.56454	h1	h1_15	-1.39659	15	0.339409	0.00151512	0.126046
9.58538	h1	h1_15	-1.39759	15	0.365291	0.00183317	0.126616
9.60621	h1	h1_15	-1.39859	15	0.445734	0.00209867	0.134914
9.62706	h1	h1_15	-1.3996	15	0.51972	0.00244061	0.132083
9.6479	h1	h1_15	-1.4006	15	0.507713	0.00287186	0.141375
9.66873	h1	h1_15	-1.4016	15	0.67794	0.0033055	0.147477
9.68957	h1	h1_15	-1.4026	15	0.974019	0.00386008	0.150176
9.71041	h1	h1_15	-1.4036	15	1.37404	0.00396313	0.148072
9.73124	h1	h1_15	-1.4046	15	1.10967	0.00440291	0.156653
9.75207	h1	h1_15	-1.4056	15	1.18205	0.00497346	0.161177
9.77291	h1	h1_15	-1.4066	15	0.94441	0.00423138	0.155947
9.79374	h1	h1_15	-1.4076	15	1.19488	0.00466906	0.154748
9.81457	h1	h1_15	-1.4086	15	1.19126	0.00416913	0.150425
10.2729	h1	h1_15	-1.4306	15	0.864275	0.00236112	0.128393
10.2938	h1	h1_15	-1.4316	15	3.86235	0.0136281	0.23898
10.3146	h1	h1_15	-1.4326	15	2.07733	0.00832861	0.186039
10.3354	h1	h1_15	-1.4336	15	1.05898	0.00412738	0.143711
10.3562	h1	h1_15	-1.4346	15	0.501301	0.00240639	0.124046
10.3771	h1	h1_15	-1.4356	15	0.096521	0.00161939	0.121987
10.3979	h1	h1_15	-1.4366	15	0.0488652	0.00144411	0.115198
10.4187	h1	h1_15	-1.4376	15	0.198569	0.00131549	0.112228
10.4396	h1	h1_15	-1.4386	15	0.158035	0.0012627	0.114139
10.4604	h1	h1_15	-1.4396	15	0.139373	0.00128015	0.118743
10.4812	h1	h1_15	-1.4406	15	0.147993	0.00134364	0.118113
10.5021	h1	h1_15	-1.4416	15	0.335488	0.00140435	0.114435
10.5229	h1	h1_15	-1.4426	15	0.342218	0.00152707	0.117313
10.5437	h1	h1_15	-1.4436	15	0.446128	0.00159417	0.117167
10.5646	h1	h1_15	-1.4446	15	0.281524	0.00181235	0.125954
10.5854	h1	h1_15	-1.4456	15	0.377858	0.00199452	0.128634
10.6063	h1	h1_15	-1.4466	15	0.424046	0.0023125	0.134702
10.6271	h1	h1_15	-1.4476	15	0.912834	0.00303032	0.138139
10.648	h1	h1_15	-1.4486	15	0.923563	0.00380939	0.145149
10.6688	h1	h1_15	-1.4496	15	1.27069	0.0049209	0.161159
10.6897	h1	h1_15	-1.4506	15	1.40653	0.00561244	0.163072
10.7105	h1	h1_15	-1.4516	15	1.55891	0.00571416	0.162432
10.7313	h1	h1_15	-1.4526	15	1.54261	0.00562272	0.157235
10.7522	h1	h1_15	-1.4536	15	1.55046	0.00569889	0.157944
10.773	h1	h1_15	-1.45461	15	1.46122	0.00537587	0.158159
10.7938	h1	h1_15	-1.45561	15	1.34567	0.00499713	0.150771
10.8147	h1	h1_15	-1.45661	15	1.49201	0.00498876	0.153204
11.2731	h1	h1_15	-1.47861	15	1.55397	0.00420343	0.141964
11.294	h1	h1_15	-1.47961	15	5.865	0.0173445	0.286402
11.3148	h1	h1_15	-1.48061	15	4.04643	0.012777	0.240427
11.3356	h1	h1_15	-1.48161	15	2.4172	0.00760629	0.175915
11.3565	h1	h1_15	-1.48261	15	1.25405	0.00392766	0.135435
11.3773	h1	h1_15	-1.48361	15	0.842879	0.00242965	0.123956
11.3981	h1	h1_15	-1.48461	15	2.02282	0.00279386	0.125117
11.4189	h1	h1_15	-1.48561	15	0.154245	0.00215855	0.120286
11.4398	h1	h1_15	-1.48661	15	0.132111	0.00196048	0.121183
11.4606	h1	h1_15	-1.48761	15	0.492128	0.00196792	0.124461
11.4815	h1	h1_15	-1.48861	15	0.724983	0.00202669	0.12011
11.5023	h1	h1_15	-1.48961	15	0.656099	0.00246567	0.125986
11.5231	h1	h1_15	-1.49061	15	0.345233	0.00246748	0.126629
11.544	h1	h1_15	-1.49161	15	0.628536	0.00238652	0.119297
11.5648	h1	h1_15	-1.49261	15	0.339194	0.00255392	0.125002
11.5856	h1	h1_15	-1.49361	15	0.449436	0.0027675	0.120595
11.6065	h1	h1_15	-1.49462	15	0.944224	0.00278479	0.129534
11.6274	h1	h1_15	-1.49562	15	0.727981	0.00322141	0.133536
11.6482	h1	h1_15	-1.49662	15	1.18456	0.00397748	0.140395
11.669	h1	h1_15	-1.49762	15	1.51723	0.00561878	0.153921
11.6899	h1	h1_15	-1.49862	15	2.19903	0.00639442	0.160111
11.7107	h1	h1_15	-1.49962	15	1.53897	0.00664211	0.166702
11.7316	h1	h1_15	-1.50062	15	2.31816	0.00712272	0.173409
11.7524	h1	h1_15	-1.50162	15	1.82137	0.00634145	0.167533
11.7732	h1	h1_15	-1.50262	15	2.10634	0.00680622	0.167411
11.7941	h1	h1_15	-1.50362	15	2.00943	0.00640216	0.166326
11.8149	h1	h1_15	-1.50462	15	1.47457	0.00590936	0.163056
12.2525	h1	h1_15	-1.52562	15	-0.213057	0.000815539	0.35956
12.2733	h1	h1_15	-1.52662	15	0.584658	0.00183774	0.116138
12.2942	h1	h1_15	-1.52763	15	5.42773	0.0197136	0.265364
12.315	h1	h1_15	-1.52863	15	5.12237	0.0185143	0.274629
12.3359	h1	h1_15	-1.52963	15	3.19386	0.0109551	0.197049
12.3567	h1	h1_15	-1.53063	15	1.59714	0.00576743	0.146209
12.3775	h1	h1_15	-1.53163	15	0.955921	0.00328959	0.124484
12.3983	h1	h1_15	-1.53263	15	0.152907	0.00209342	0.115626
12.4192	h1	h1_15	-1.53363	15	0.410819	0.00169136	0.113631
12.44	h1	h1_15	-1.53463	15	0.47057	0.00153819	0.110269
12.4609	h1	h1_15	-1.53563	15	0.324878	0.00159724	0.119065
12.4817	h1	h1_15	-1.53663	15	0.154746	0.00190826	0.117236
12.5025	h1	h1_15	-1.53763	15	0.584441	0.00238337	0.122292
12.5234	h1	h1_15	-1.53863	15	0.892716	0.00256778	0.124403
12.5442	h1	h1_15	-1.53963	15	0.514839	0.0026681	0.125427
12.5651	h1	h1_15	-1.54063	15	0.542679	0.00308658	0.126875
12.5859	h1	h1_15	-1.54163	15	0.250782	0.00349898	0.133728
12.6067	h1	h1_15	-1.54263	15	0.707137	0.0042105	0.137759
12.6276	h1	h1_15	-1.54363	15	0.919641	0.00435816	0.136984
12.6484	h1	h1_15	-1.54463	15	1.10645	0.00490791	0.138402
12.6692	h1	h1_15	-1.54563	15	1.29749	0.00546191	0.144553
12.6901	h1	h1_15	-1.54663	15	1.47974	0.00613031	0.151565
12.7109	h1	h1_15	-1.54763	15	1.64226	0.00683541	0.154576
12.7318	h1	h1_15	-1.54863	15	1.70902	0.00712342	0.155707
12.7526	h1	h1_15	-1.54963	15	1.76697	0.00710256	0.159091
12.7734	h1	h1_15	-1.55063	15	1.64798	0.00673794	0.153363
12.7943	h1	h1_15	-1.55163	15	1.6478	0.00686573	0.15357
12.8151	h1	h1_15	-1.55263	15	1.53653	0.00646556	0.149441
13.2527	h1	h1_15	-1.57364	15	-0.0548419	0.000709026	0.324789
13.2735	h1	h1_15	-1.57464	15	0.781671	0.00258503	0.119552
13.2944	h1	h1_15	-1.57564	15	5.37174	0.0215506	0.271166
13.3152	h1	h1_15	-1.57664	15	4.12086	0.0162539	0.232829
13.3361	h1	h1_15	-1.57764	15	1.92509	0.00774623	0.157829
13.3569	h1	h1_15	-1.57864	15	0.688384	0.00343173	0.121518
13.3777	h1	h1_15	-1.57964	15	0.593544	0.00243776	0.114557
13.3985	h1	h1_15	-1.58064	15	0.31026	0.00197537	0.11124
13.4194	h1	h1_15	-1.58164	15	0.65188	0.00173329	0.109097
13.4402	h1	h1_15	-1.58264	15	0.310991	0.001583	0.107357
13.4611	h1	h1_15	-1.58364	15	0.293213	0.00168226	0.112196
13.4819	h1	h1_15	-1.58464	15	0.265381	0.00187256	0.113253
13.5027	h1	h1_15	-1.58564	15	0.371162	0.00193449	0.113258
13.5236	h1	h1_15	-1.58664	15	0.331436	0.00191299	0.116113
13.5444	h1	h1_15	-1.58764	15	0.371029	0.00178879	0.112667
13.5652	h1	h1_15	-1.58864	15	0.435276	0.00193927	0.114217
13.5861	h1	h1_15	-1.58964	15	0.548036	0.0022788	0.122789
13.6069	h1	h1_15	-1.59064	15	0.642377	0.00306196	0.120859
13.6278	h1	h1_15	-1.59164	15	0.842678	0.00358193	0.13338
13.6486	h1	h1_15	-1.59264	15	1.33376	0.00466812	0.139371
13.6695	h1	h1_15	-1.59364	15	1.32565	0.00579444	0.153103
13.6903	h1	h1_15	-1.59465	15	1.60846	0.00669131	0.156054
13.7111	h1	h1_15	-1.59565	15	1.60633	0.00657842	0.15273
13.732	h1	h1_15	-1.59665	15	1.55698	0.00619759	0.151528
13.7528	h1	h1_15	-1.59765	15	1.34144	0.00513178	0.137587
13.7737	h1	h1_15	-1.59865	15	1.33025	0.00488172	0.138374
13.7945	h1	h1_15	-1.59965	15	1.55452	0.00449475	0.134592
13.8153	h1	h1_15	-1.60065	15	1.49254	0.004264	0.135481
14.2529	h1	h1_15	-1.62165	15	-0.109162	0.000799561	0.301836
14.2738	h1	h1_15	-1.62265	15	0.246557	0.00136385	0.107832
14.2946	h1	h1_15	-1.62365	15	4.15987	0.0145908	0.217702
14.3155	h1	h1_15	-1.62465	15	3.88064	0.0135735	0.220543
14.3363	h1	h1_15	-1.62565	15	2.35415	0.00863977	0.168986
14.3571	h1	h1_15	-1.62665	15	2.11085	0.00569177	0.141482
14.378	h1	h1_15	-1.62765	15	0.669069	0.00354333	0.116872
14.3988	h1	h1_15	-1.62865	15	0.69639	0.00264255	0.109494
14.4196	h1	h1_15	-1.62965	15	0.357395	0.00220425	0.113663
14.4405	h1	h1_15	-1.63065	15	0.0585405	0.00170434	0.109941
14.4613	h1	h1_15	-1.63165	15	0.504825	0.00152626	0.109023
14.4821	h1	h1_15	-1.63266	15	0.0997698	0.00115603	0.100208
14.503	h1	h1_15	-1.63366	15	0.0821828	0.00126384	0.103673
14.5238	h1	h1_15	-1.63466	15	0.29605	0.00150816	0.110403
14.5446	h1	h1_15	-1.63566	15	0.335891	0.00160965	0.108384
14.5655	h1	h1_15	-1.63666	15	0.685053	0.00172871	0.114052
14.5863	h1	h1_15	-1.63766	15	0.51605	0.00223762	0.114476
14.6072	h1	h1_15	-1.63866	15	0.801769	0.00312821	0.116348
14.628	h1	h1_15	-1.63966	15	0.775255	0.00385493	0.128419
14.6489	h1	h1_15	-1.64066	15	1.11216	0.00472326	0.135501
14.6697	h1	h1_15	-1.64166	15	1.57727	0.0050457	0.140393
14.6905	h1	h1_15	-1.64266	15	1.30504	0.00510525	0.135956
14.7114	h1	h1_15	-1.64366	15	1.23703	0.00525945	0.137653
14.7322	h1	h1_15	-1.64466	15	1.30208	0.00481356	0.131141
14.7531	h1	h1_15	-1.64566	15	1.51586	0.00434842	0.129497
14.7739	h1	h1_15	-1.64666	15	0.636685	0.00410348	0.123757
14.7947	h1	h1_15	-1.64766	15	1.08889	0.00516202	0.137033
14.8156	h1	h1_15	-1.64866	15	0.68781	0.00438452	0.130302
15.2531	h1	h1_15	-1.66967	15	-0.229231	0.000743941	0.297929
15.274	h1	h1_15	-1.67067	15	0.498865	0.00126431	0.10316
15.2948	h1	h1_15	-1.67167	15	3.46806	0.0148484	0.200003
15.3157	h1	h1_15	-1.67267	15	3.29458	0.012925	0.198558
15.3365	h1	h1_15	-1.67367	15	2.03549	0.00788422	0.153286
15.3573	h1	h1_15	-1.67467	15	1.47453	0.00517092	0.128122
15.3782	h1	h1_15	-1.67567	15	0.705364	0.00327523	0.114403
15.399	h1	h1_15	-1.67667	15	0.584232	0.00230926	0.111756
15.4198	h1	h1_15	-1.67767	15	0.0286138	0.00216433	0.108627
15.4407	h1	h1_15	-1.67867	15	0.0769019	0.001993	0.10238
15.4615	h1	h1_15	-1.67967	15	0.333766	0.00182234	0.103573
15.4823	h1	h1_15	-1.68067	15	0.324005	0.00182474	0.104585
15.5032	h1	h1_15	-1.68167	15	0.223568	0.00166544	0.104602
15.524	h1	h1_15	-1.68267	15	0.367046	0.00162413	0.106078
15.5449	h1	h1_15	-1.68367	15	0.247813	0.00148483	0.104123
15.5657	h1	h1_15	-1.68467	15	0.151424	0.00151198	0.102246
15.5865	h1	h1_15	-1.68567	15	0.735096	0.00220489	0.111773
15.6074	h1	h1_15	-1.68667	15	0.498385	0.00244658	0.112515
15.6282	h1	h1_15	-1.68767	15	0.752569	0.00284863	0.117523
15.6491	h1	h1_15	-1.68867	15	0.867728	0.00344463	0.122297
15.6699	h1	h1_15	-1.68967	15	0.93023	0.0041801	0.121262
15.6908	h1	h1_15	-1.69067	15	1.13816	0.00454785	0.126088
15.7116	h1	h1_15	-1.69167	15	1.3554	0.00448859	0.123663
15.7324	h1	h1_15	-1.69267	15	0.582732	0.00461629	0.122786
15.7533	h1	h1_15	-1.69367	15	1.10809	0.00478611	0.123886
15.7741	h1	h1_15	-1.69467	15	1.19141	0.00502732	0.131551
15.7949	h1	h1_15	-1.69567	15	0.894894	0.00427241	0.121644
15.8158	h1	h1_15	-1.69667	15	1.0727	0.00438957	0.122021
16.2534	h1	h1_15	-1.71768	15	-0.0377475	0.00120748	0.276442
16.2742	h1	h1_15	-1.71868	15	0.122575	0.00118067	0.116123
16.2951	h1	h1_15	-1.71968	15	2.43901	0.0106591	0.152243
16.3159	h1	h1_15	-1.72068	15	2.5001	0.0105615	0.165216
16.3367	h1	h1_15	-1.72168	15	1.08983	0.00494387	0.123433
16.3576	h1	h1_15	-1.72268	15	0.976873	0.00441031	0.124332
16.3784	h1	h1_15	-1.72368	15	0.931103	0.00418006	0.113898
16.3992	h1	h1_15	-1.72468	15	0.571833	0.00263562	0.108859
16.4201	h1	h1_15	-1.72568	15	0.475069	0.00261243	0.107805
16.4409	h1	h1_15	-1.72668	15	0.268519	0.00206809	0.107691
16.4617	h1	h1_15	-1.72768	15	0.334546	0.00163685	0.103529
16.4826	h1	h1_15	-1.72868	15	0.0817574	0.00122838	0.0992755
16.5034	h1	h1_15	-1.72968	15	0.138847	0.00110542	0.0981118
16.5243	h1	h1_15	-1.73068	15	0.0682289	0.000954155	0.106434
16.5451	h1	h1_15	-1.73168	15	0.095121	0.00100295	0.100046
16.5659	h1	h1_15	-1.73268	15	0.0787907	0.000955192	0.0994674
16.5868	h1	h1_15	-1.73368	15	0.169956	0.00104749	0.104231
16.6076	h1	h1_15	-1.73468	15	0.143467	0.00109532	0.10075
16.6284	h1	h1_15	-1.73569	15	0.11771	0.00108704	0.102673
16.6493	h1	h1_15	-1.73669	15	0.168507	0.00115139	0.105929
16.6701	h1	h1_15	-1.73769	15	-0.0252379	0.0012938	0.10632
16.6909	h1	h1_15	-1.73869	15	0.153088	0.00133043	0.103446
16.7118	h1	h1_15	-1.73969	15	0.261382	0.00158166	0.107236
16.7326	h1	h1_15	-1.74069	15	0.361145	0.00169097	0.109526
16.7535	h1	h1_15	-1.74169	15	0.212016	0.00171948	0.109656
16.7743	h1	h1_15	-1.74269	15	0.49201	0.00179543	0.110778
16.7951	h1	h1_15	-1.74369	15	0.429661	0.00171936	0.102325
16.816	h1	h1_15	-1.74469	15	0.389157	0.00178584	0.104476
17.2536	h1	h1_15	-1.76569	15	0.0379581	0.000774975	0.236681
17.2744	h1	h1_15	-1.76669	15	-0.0109858	0.000784619	0.0948526
17.2953	h1	h1_15	-1.7677	15	1.11889	0.00374786	0.112137
17.3161	h1	h1_15	-1.7687	15	1.91439	0.005432	0.132424
17.3369	h1	h1_15	-1.7697	15	0.946044	0.00302475	0.109964
17.3578	h1	h1_15	-1.7707	15	0.671472	0.00258113	0.102007
17.3786	h1	h1_15	-1.7717	15	0.125553	0.00260189	0.10326
17.3995	h1	h1_15	-1.7727	15	0.381717	0.00251359	0.108708
17.4203	h1	h1_15	-1.7737	15	0.12338	0.00239699	0.103441
17.4411	h1	h1_15	-1.7747	15	0.278592	0.00241251	0.102598
17.462	h1	h1_15	-1.7757	15	0.519974	0.00219002	0.0985791
17.4828	h1	h1_15	-1.7767	15	1.09339	0.00198396	0.102639
17.5036	h1	h1_15	-1.7777	15	0.370757	0.00177694	0.100986
17.5245	h1	h1_15	-1.7787	15	-0.230814	0.00162499	0.100059
17.5453	h1	h1_15	-1.7797	15	0.174182	0.00144279	0.101606
17.5661	h1	h1_15	-1.7807	15	0.130656	0.00131017	0.0991334
17.6078	h1	h1_15	-1.7827	15	0.0746651	0.00113643	0.0972835
6.45366	h1	h1_12	-1.29348	12	-1.22152	0.003678	0.19693
6.47448	h1	h1_12	-1.2953	12	0.0231513	0.00332232	0.19951
6.4953	h1	h1_12	-1.29712	12	-0.0481105	0.00314628	0.189145
6.51616	h1	h1_12	-1.29895	12	-0.0143212	0.00314677	0.181804
6.537	h1	h1_12	-1.30078	12	0.0119401	0.00317404	0.180807
6.55784	h1	h1_12	-1.3026	12	0.0332012	0.00322543	0.174869
6.57865	h1	h1_12	-1.30443	12	-0.0135995	0.00325835	0.181505
6.59953	h1	h1_12	-1.30626	12	0.0221646	0.00350328	0.179034
6.62036	h1	h1_12	-1.30808	12	0.245959	0.00393527	0.191967
6.64119	h1	h1_12	-1.30991	12	0.310974	0.00423741	0.20021
6.66204	h1	h1_12	-1.31173	12	0.378295	0.00427435	0.211349
6.68287	h1	h1_12	-1.31356	12	0.352444	0.00423367	0.202708
6.70372	h1	h1_12	-1.31538	12	0.149272	0.00407289	0.193682
6.72455	h1	h1_12	-1.31721	12	0.396159	0.0041436	0.195407
6.74538	h1	h1_12	-1.31903	12	0.497848	0.0041327	0.189382
6.76623	h1	h1_12	-1.32086	12	0.428364	0.00437922	0.186867
6.78707	h1	h1_12	-1.32269	12	0.523107	0.00467281	0.197634
6.80791	h1	h1_12	-1.32451	12	0.643314	0.00516022	0.204353
6.82874	h1	h1_12	-1.32634	12	0.981744	0.00543363	0.211049
6.84959	h1	h1_12	-1.32816	12	0.938176	0.00593733	0.225098
6.87042	h1	h1_12	-1.32999	12	0.743983	0.00609392	0.234526
7.2872	h1	h1_12	-1.3665	12	3.84536	0.0143932	0.392545
7.30804	h1	h1_12	-1.36833	12	4.01476	0.0162858	0.428713
7.32888	h1	h1_12	-1.37015	12	3.68175	0.013945	0.387961
7.34972	h1	h1_12	-1.37198	12	3.2702	0.0124451	0.369165
7.37056	h1	h1_12	-1.3738	12	2.47704	0.0106802	0.342094
7.39139	h1	h1_12	-1.37563	12	2.25292	0.00917348	0.314924
7.41222	h1	h1_12	-1.37745	12	1.33185	0.00732614	0.269303
7.43305	h1	h1_12	-1.37928	12	1.12413	0.0057433	0.229496
7.45389	h1	h1_12	-1.3811	12	0.734251	0.00473989	0.211077
7.47472	h1	h1_12	-1.38293	12	0.429641	0.00409982	0.192739
7.49557	h1	h1_12	-1.38475	12	0.542973	0.00391903	0.189677
7.5164	h1	h1_12	-1.38658	12	0.337969	0.0034528	0.170985
7.5372	h1	h1_12	-1.3884	12	0.0796806	0.00324299	0.168218
7.55806	h1	h1_12	-1.39023	12	0.160634	0.00297213	0.16379
7.57888	h1	h1_12	-1.39205	12	0.099287	0.00301029	0.165974
7.59975	h1	h1_12	-1.39388	12	0.320781	0.0030656	0.157278
7.62056	h1	h1_12	-1.3957	12	0.290417	0.00312932	0.160306
7.64143	h1	h1_12	-1.39753	12	0.441462	0.00318148	0.166354
7.66224	h1	h1_12	-1.39936	12	0.331316	0.00318321	0.167899
7.68311	h1	h1_12	-1.40118	12	0.483492	0.00329506	0.171575
7.70395	h1	h1_12	-1.40301	12	0.452482	0.00346435	0.171904
7.72478	h1	h1_12	-1.40483	12	0.424948	0.00386298	0.180074
7.74563	h1	h1_12	-1.40666	12	0.55422	0.00452714	0.196211
7.76646	h1	h1_12	-1.40849	12	0.90952	0.00521709	0.203789
7.7873	h1	h1_12	-1.41031	12	1.2697	0.00618075	0.222615
7.80815	h1	h1_12	-1.41214	12	1.26922	0.00703729	0.248763
7.82898	h1	h1_12	-1.41396	12	1.67066	0.00768496	0.249999
7.84983	h1	h1_12	-1.41579	12	2.13168	0.00806375	0.259918
7.87066	h1	h1_12	-1.41761	12	2.03119	0.00829307	0.26712
8.28741	h1	h1_12	-1.45412	12	3.25179	0.0126142	0.33691
8.30826	h1	h1_12	-1.45595	12	4.93735	0.0165737	0.415917
8.32909	h1	h1_12	-1.45777	12	3.91528	0.0141734	0.382714
8.34994	h1	h1_12	-1.4596	12	3.81444	0.0130976	0.368745
8.37077	h1	h1_12	-1.46143	12	3.59139	0.0120239	0.359326
8.3916	h1	h1_12	-1.46325	12	2.31851	0.0112145	0.340999
8.41244	h1	h1_12	-1.46508	12	2.45067	0.0097118	0.313513
8.43328	h1	h1_12	-1.4669	12	1.39254	0.00779021	0.290521
8.4541	h1	h1_12	-1.46873	12	1.04015	0.00554272	0.237115
8.47494	h1	h1_12	-1.47055	12	0.580443	0.00442422	0.204114
8.49578	h1	h1_12	-1.47238	12	0.564481	0.00374845	0.184103
8.51661	h1	h1_12	-1.4742	12	0.363342	0.0031378	0.169606
8.53743	h1	h1_12	-1.47603	12	0.320658	0.00300386	0.163105
8.55826	h1	h1_12	-1.47785	12	0.370946	0.00312571	0.15512
8.57913	h1	h1_12	-1.47968	12	0.447272	0.00356334	0.166976
8.59997	h1	h1_12	-1.48151	12	0.747569	0.00448469	0.179292
8.62082	h1	h1_12	-1.48333	12	0.929348	0.00511783	0.192816
8.64165	h1	h1_12	-1.48516	12	0.963862	0.00538829	0.199611
8.66248	h1	h1_12	-1.48698	12	0.997386	0.00554405	0.208838
8.68333	h1	h1_12	-1.48881	12	1.25046	0.00547161	0.206265
8.70416	h1	h1_12	-1.49063	12	0.712171	0.00402246	0.183132
8.725	h1	h1_12	-1.49246	12	0.826298	0.00397689	0.180402
8.74584	h1	h1_12	-1.49428	12	0.806653	0.00420837	0.176463
8.76667	h1	h1_12	-1.49611	12	0.965149	0.00487961	0.199073
8.78752	h1	h1_12	-1.49794	12	1.21247	0.00568538	0.20205
8.80836	h1	h1_12	-1.49976	12	1.43915	0.00677246	0.223326
8.8292	h1	h1_12	-1.50159	12	1.52481	0.00720172	0.228968
8.85003	h1	h1_12	-1.50341	12	1.71821	0.00760424	0.233388
8.87088	h1	h1_12	-1.50524	12	1.70959	0.00776264	0.237042
9.28764	h1	h1_12	-1.54175	12	1.37451	0.00649291	0.207278
9.30847	h1	h1_12	-1.54357	12	1.38791	0.00633731	0.194539
9.32931	h1	h1_12	-1.5454	12	0.77931	0.00428272	0.172787
9.35015	h1	h1_12	-1.54723	12	1.32108	0.00634768	0.193859
9.371	h1	h1_12	-1.54905	12	2.25022	0.00955296	0.250014
9.39183	h1	h1_12	-1.55088	12	2.35155	0.0100519	0.261713
9.41267	h1	h1_12	-1.5527	12	2.41778	0.0106412	0.271427
9.43351	h1	h1_12	-1.55453	12	2.17784	0.00939805	0.25896
9.45434	h1	h1_12	-1.55635	12	1.50307	0.00699446	0.229138
9.47518	h1	h1_12	-1.55818	12	0.942671	0.00506948	0.199703
9.49601	h1	h1_12	-1.56	12	0.635289	0.00333853	0.17682
9.51683	h1	h1_12	-1.56183	12	0.183693	0.00217443	0.149582
9.53766	h1	h1_12	-1.56365	12	0.100839	0.00176503	0.136181
9.55849	h1	h1_12	-1.56548	12	0.0815446	0.0016846	0.150732
9.57934	h1	h1_12	-1.5673	12	0.0750854	0.00165341	0.140278
9.60017	h1	h1_12	-1.56913	12	0.0415235	0.00174297	0.137975
9.62102	h1	h1_12	-1.57095	12	0.0913313	0.00191834	0.144264
9.64185	h1	h1_12	-1.57278	12	0.21443	0.00237164	0.15506
9.66271	h1	h1_12	-1.57461	12	0.563148	0.00315451	0.16641
9.68356	h1	h1_12	-1.57643	12	0.793491	0.00422195	0.183897
9.70439	h1	h1_12	-1.57826	12	2.02908	0.00530147	0.197979
9.72524	h1	h1_12	-1.58009	12	1.71302	0.00627532	0.215247
9.74608	h1	h1_12	-1.58191	12	1.64532	0.00715701	0.227995
9.76692	h1	h1_12	-1.58374	12	2.01472	0.00804891	0.241826
9.78775	h1	h1_12	-1.58556	12	2.27251	0.00864947	0.250302
9.80859	h1	h1_12	-1.58739	12	2.15444	0.0086952	0.255249
9.82943	h1	h1_12	-1.58921	12	2.34007	0.00912314	0.267625
9.85027	h1	h1_12	-1.59104	12	2.31587	0.00910695	0.264063
9.87111	h1	h1_12	-1.59286	12	2.51946	0.00916955	0.274606
10.2879	h1	h1_12	-1.62937	12	1.72636	0.00603598	0.200279
10.3087	h1	h1_12	-1.6312	12	1.86639	0.00879274	0.244998
10.3295	h1	h1_12	-1.63303	12	0.808934	0.00403651	0.166031
10.3504	h1	h1_12	-1.63485	12	0.490139	0.00276272	0.146633
10.3712	h1	h1_12	-1.63667	12	0.168556	0.00227658	0.144344
10.392	h1	h1_12	-1.6385	12	0.271627	0.00226493	0.140161
10.4129	h1	h1_12	-1.64032	12	0.245743	0.00236075	0.14437
10.4337	h1	h1_12	-1.64215	12	0.494914	0.00252526	0.142857
10.4545	h1	h1_12	-1.64398	12	0.411193	0.00258342	0.143103
10.4754	h1	h1_12	-1.6458	12	0.338659	0.00247551	0.14624
10.4962	h1	h1_12	-1.64763	12	0.413046	0.00244816	0.14617
10.517	h1	h1_12	-1.64945	12	0.374854	0.00240983	0.143423
10.5379	h1	h1_12	-1.65128	12	0.31726	0.00227931	0.138349
10.5587	h1	h1_12	-1.6531	12	0.198149	0.00221304	0.139679
10.5796	h1	h1_12	-1.65493	12	0.729839	0.00220473	0.141907
10.6004	h1	h1_12	-1.65675	12	0.19313	0.00229772	0.142445
10.6212	h1	h1_12	-1.65858	12	0.381893	0.00256147	0.137004
10.6421	h1	h1_12	-1.66041	12	0.669188	0.0030747	0.154232
10.6629	h1	h1_12	-1.66223	12	0.760142	0.00374134	0.160582
10.6838	h1	h1_12	-1.66406	12	0.875164	0.0044617	0.172023
10.7046	h1	h1_12	-1.66588	12	1.14066	0.00510373	0.185902
10.7255	h1	h1_12	-1.66771	12	1.41108	0.00580748	0.194242
10.7463	h1	h1_12	-1.66954	12	1.80492	0.00646032	0.208899
10.7671	h1	h1_12	-1.67136	12	1.90727	0.00695278	0.210835
10.788	h1	h1_12	-1.67319	12	2.03853	0.00777758	0.228992
10.8088	h1	h1_12	-1.67501	12	2.33302	0.00854025	0.244456
10.8297	h1	h1_12	-1.67684	12	2.47211	0.00913441	0.252854
10.8505	h1	h1_12	-1.67866	12	2.47811	0.00973742	0.256206
10.8713	h1	h1_12	-1.68049	12	2.61754	0.0101935	0.268528
11.2881	h1	h1_12	-1.717	12	3.63487	0.0124454	0.302324
11.3089	h1	h1_12	-1.71883	12	3.56818	0.0119888	0.311499
11.3298	h1	h1_12	-1.72065	12	2.71279	0.00986576	0.271017
11.3506	h1	h1_12	-1.72248	12	1.88711	0.00854587	0.243937
11.3714	h1	h1_12	-1.7243	12	2.24341	0.00775081	0.238751
11.3923	h1	h1_12	-1.72613	12	0.692532	0.00832741	0.222594
11.4131	h1	h1_12	-1.72795	12	2.83497	0.00881383	0.252788
11.434	h1	h1_12	-1.72978	12	2.23234	0.00884584	0.255277
11.4548	h1	h1_12	-1.7316	12	3.19773	0.00936518	0.266492
11.4756	h1	h1_12	-1.73343	12	2.47261	0.00922036	0.269032
11.4965	h1	h1_12	-1.73526	12	2.62661	0.00926077	0.265995
11.5173	h1	h1_12	-1.73708	12	1.98535	0.0079999	0.240893
11.5381	h1	h1_12	-1.73891	12	2.12918	0.00820184	0.23532
11.559	h1	h1_12	-1.74073	12	1.71961	0.00806989	0.233514
11.5798	h1	h1_12	-1.74256	12	1.83322	0.00775133	0.221741
11.6007	h1	h1_12	-1.74438	12	1.69871	0.00701277	0.211132
11.6215	h1	h1_12	-1.74621	12	1.48126	0.00638432	0.196529
11.6423	h1	h1_12	-1.74803	12	1.49069	0.00624264	0.190818
11.6632	h1	h1_12	-1.74986	12	1.69903	0.00654301	0.196374
11.684	h1	h1_12	-1.75169	12	2.53437	0.00748443	0.216485
11.7049	h1	h1_12	-1.75351	12	2.11693	0.00876737	0.247544
11.7257	h1	h1_12	-1.75534	12	3.08004	0.0101061	0.26632
11.7465	h1	h1_12	-1.75716	12	3.39877	0.011536	0.295707
11.7674	h1	h1_12	-1.75899	12	3.71792	0.0124792	0.303188
11.7882	h1	h1_12	-1.76081	12	3.56353	0.0126028	0.312954
11.8091	h1	h1_12	-1.76264	12	3.96844	0.0129234	0.320265
11.8299	h1	h1_12	-1.76446	12	3.89785	0.0127205	0.314044
11.8507	h1	h1_12	-1.76629	12	4.3432	0.0121579	0.320758
11.8716	h1	h1_12	-1.76812	12	3.48664	0.0119734	0.320677
12.2883	h1	h1_12	-1.80462	12	1.13172	0.00475052	0.162089
12.3092	h1	h1_12	-1.80645	12	2.8966	0.0115946	0.264975
12.33	h1	h1_12	-1.80828	12	2.29602	0.00886501	0.222707
12.3508	h1	h1_12	-1.8101	12	2.06673	0.00712595	0.19782
12.3717	h1	h1_12	-1.81193	12	1.78829	0.00599231	0.184896
12.3925	h1	h1_12	-1.81375	12	0.844275	0.00503184	0.169196
12.4133	h1	h1_12	-1.81558	12	1.38262	0.00448487	0.164046
12.4342	h1	h1_12	-1.8174	12	1.02567	0.00419631	0.165463
12.455	h1	h1_12	-1.81923	12	1.11537	0.00441617	0.169944
12.4758	h1	h1_12	-1.82105	12	0.827127	0.00454455	0.17801
12.4967	h1	h1_12	-1.82288	12	1.30896	0.00541665	0.190275
12.5175	h1	h1_12	-1.82471	12	1.58152	0.00640079	0.205462
12.5384	h1	h1_12	-1.82653	12	1.58689	0.00700982	0.212171
12.5592	h1	h1_12	-1.82836	12	1.87601	0.00750322	0.219713
12.58	h1	h1_12	-1.83018	12	1.66101	0.00775613	0.22319
12.6009	h1	h1_12	-1.83201	12	1.59956	0.00807722	0.214534
12.6217	h1	h1_12	-1.83383	12	1.5707	0.0072816	0.199402
12.6426	h1	h1_12	-1.83566	12	1.35248	0.00639042	0.189851
12.6634	h1	h1_12	-1.83748	12	1.27314	0.00602699	0.179935
12.6842	h1	h1_12	-1.83931	12	1.20245	0.00580047	0.174869
12.7051	h1	h1_12	-1.84113	12	1.31933	0.0061679	0.184151
12.7259	h1	h1_12	-1.84296	12	1.46189	0.0065412	0.190029
12.7467	h1	h1_12	-1.84479	12	1.78046	0.00765197	0.205046
12.7676	h1	h1_12	-1.84661	12	2.09542	0.00880723	0.222463
12.7884	h1	h1_12	-1.84844	12	2.35797	0.0101131	0.239848
12.8093	h1	h1_12	-1.85026	12	2.51174	0.0108818	0.24592
12.8301	h1	h1_12	-1.85209	12	2.61103	0.0113157	0.250764
12.8509	h1	h1_12	-1.85391	12	2.74157	0.0117735	0.252489
12.8718	h1	h1_12	-1.85574	12	2.69284	0.0116318	0.250393
13.2885	h1	h1_12	-1.89225	12	1.92212	0.00835225	0.198474
13.3094	h1	h1_12	-1.89407	12	2.87915	0.0131483	0.271417
13.3302	h1	h1_12	-1.8959	12	2.23958	0.00989484	0.224791
13.351	h1	h1_12	-1.89773	12	1.52816	0.00744193	0.190009
13.3719	h1	h1_12	-1.89955	12	1.18242	0.00566639	0.15794
13.3927	h1	h1_12	-1.90138	12	0.829257	0.0044353	0.145852
13.4136	h1	h1_12	-1.9032	12	1.03602	0.00410896	0.136592
13.4344	h1	h1_12	-1.90503	12	1.00609	0.00432475	0.145731
13.4552	h1	h1_12	-1.90685	12	0.840108	0.00479735	0.151557
13.4761	h1	h1_12	-1.90868	12	1.32611	0.00602569	0.170783
13.4969	h1	h1_12	-1.9105	12	1.67263	0.00760975	0.193097
13.5178	h1	h1_12	-1.91233	12	1.74044	0.0079043	0.195673
13.5386	h1	h1_12	-1.91416	12	1.82305	0.00799691	0.197429
13.5594	h1	h1_12	-1.91598	12	1.76522	0.00778709	0.202947
13.5803	h1	h1_12	-1.91781	12	1.78743	0.00759053	0.202119
13.6011	h1	h1_12	-1.91963	12	1.72495	0.00740142	0.200656
13.6219	h1	h1_12	-1.92146	12	1.71001	0.00722816	0.201792
13.6428	h1	h1_12	-1.92328	12	1.4976	0.00692236	0.196675
13.6636	h1	h1_12	-1.92511	12	1.47003	0.00692976	0.188003
13.6845	h1	h1_12	-1.92693	12	1.68081	0.00720458	0.191121
13.7053	h1	h1_12	-1.92876	12	1.64341	0.00738072	0.197061
13.7261	h1	h1_12	-1.93059	12	1.80964	0.00761253	0.197556
13.747	h1	h1_12	-1.93241	12	2.08122	0.0080267	0.201205
13.7678	h1	h1_12	-1.93424	12	2.38162	0.00836701	0.207134
13.7886	h1	h1_12	-1.93606	12	2.50742	0.00844703	0.215113
13.8095	h1	h1_12	-1.93789	12	2.49171	0.00861494	0.219317
13.8303	h1	h1_12	-1.93971	12	2.34136	0.0091725	0.231262
13.8512	h1	h1_12	-1.94154	12	2.31998	0.00969769	0.231619
13.872	h1	h1_12	-1.94336	12	2.95246	0.0101218	0.236984
14.2888	h1	h1_12	-1.97987	12	1.30757	0.00535337	0.155695
14.3096	h1	h1_12	-1.9817	12	2.79973	0.0105544	0.241239
14.3304	h1	h1_12	-1.98353	12	2.45693	0.00898452	0.222298
14.3513	h1	h1_12	-1.98535	12	2.34809	0.00726775	0.189752
14.3721	h1	h1_12	-1.98718	12	1.50519	0.00602252	0.17557
14.3929	h1	h1_12	-1.989	12	0.962983	0.00530883	0.159807
14.4138	h1	h1_12	-1.99083	12	0.895655	0.00485571	0.153976
14.4346	h1	h1_12	-1.99265	12	0.550896	0.00462076	0.146696
14.4555	h1	h1_12	-1.99448	12	0.86304	0.00455609	0.144768
14.4763	h1	h1_12	-1.9963	12	0.979844	0.0046191	0.151524
14.4971	h1	h1_12	-1.99813	12	0.790845	0.0044399	0.152654
14.518	h1	h1_12	-1.99996	12	1.07645	0.00465332	0.148928
14.5388	h1	h1_12	-2.00178	12	1.15464	0.00504899	0.161596
14.5597	h1	h1_12	-2.00361	12	1.53739	0.005422	0.169894
14.5805	h1	h1_12	-2.00543	12	1.50545	0.00599524	0.185441
14.6013	h1	h1_12	-2.00726	12	1.65076	0.00649032	0.19245
14.6222	h1	h1_12	-2.00908	12	1.7328	0.00707212	0.19432
14.643	h1	h1_12	-2.01091	12	2.24897	0.00814341	0.20737
14.6638	h1	h1_12	-2.01273	12	2.12	0.00829767	0.212393
14.6847	h1	h1_12	-2.01456	12	1.97362	0.00816098	0.2054
14.7055	h1	h1_12	-2.01638	12	1.80183	0.0082493	0.206251
14.7263	h1	h1_12	-2.01821	12	1.69037	0.00786358	0.190001
14.7472	h1	h1_12	-2.02004	12	1.91762	0.0077447	0.189172
14.768	h1	h1_12	-2.02186	12	2.15966	0.00757679	0.187355
14.7889	h1	h1_12	-2.02369	12	1.93877	0.0072237	0.188907
14.8097	h1	h1_12	-2.02551	12	1.47719	0.00825591	0.197638
14.8305	h1	h1_12	-2.02734	12	1.83758	0.00872405	0.193852
14.8514	h1	h1_12	-2.02916	12	1.99212	0.00898324	0.198427
14.8722	h1	h1_12	-2.03099	12	2.04778	0.00902798	0.198382
15.2889	h1	h1_12	-2.0675	12	1.21381	0.00478274	0.143181
15.3098	h1	h1_12	-2.06932	12	2.38796	0.0099823	0.211596
15.3306	h1	h1_12	-2.07115	12	1.66388	0.00718089	0.172942
15.3515	h1	h1_12	-2.07297	12	1.40395	0.00591188	0.155889
15.3723	h1	h1_12	-2.0748	12	1.48071	0.00531841	0.14746
15.3931	h1	h1_12	-2.07662	12	0.877373	0.00500176	0.147332
15.414	h1	h1_12	-2.07845	12	1.24454	0.00581764	0.158113
15.4348	h1	h1_12	-2.08028	12	1.85836	0.00606657	0.160522
15.4557	h1	h1_12	-2.0821	12	1.21484	0.0067728	0.169256
15.4765	h1	h1_12	-2.08393	12	1.60496	0.00722364	0.175168
15.4973	h1	h1_12	-2.08575	12	1.66771	0.00767622	0.183481
15.5182	h1	h1_12	-2.08758	12	1.79335	0.00818425	0.193998
15.539	h1	h1_12	-2.0894	12	1.64587	0.00793397	0.192957
15.5598	h1	h1_12	-2.09123	12	1.90304	0.00776522	0.196582
15.5807	h1	h1_12	-2.09306	12	1.83578	0.00780164	0.194989
15.6015	h1	h1_12	-2.09488	12	1.8583	0.00741807	0.197985
15.6224	h1	h1_12	-2.09671	12	1.81434	0.00701102	0.186824
15.6432	h1	h1_12	-2.09853	12	1.53572	0.00656972	0.182939
15.664	h1	h1_12	-2.10036	12	1.34017	0.0066473	0.179775
15.6849	h1	h1_12	-2.10218	12	1.39669	0.00625124	0.170714
15.7057	h1	h1_12	-2.10401	12	1.89511	0.00700291	0.181431
15.7266	h1	h1_12	-2.10583	12	1.85652	0.00748867	0.189066
15.7474	h1	h1_12	-2.10766	12	1.37569	0.00691731	0.172459
15.7682	h1	h1_12	-2.10949	12	2.11116	0.00877869	0.189433
15.7891	h1	h1_12	-2.11131	12	2.01769	0.00897517	0.195645
15.8099	h1	h1_12	-2.11314	12	2.10013	0.00918623	0.195199
15.8308	h1	h1_12	-2.11496	12	2.15576	0.0092989	0.196933
15.8516	h1	h1_12	-2.11679	12	2.1257	0.00911263	0.196384
15.8724	h1	h1_12	-2.11861	12	2.10863	0.00911567	0.19882
16.2892	h1	h1_12	-2.15512	12	0.400317	0.00256277	0.116776
16.31	h1	h1_12	-2.15695	12	1.2429	0.00643842	0.15119
16.3309	h1	h1_12	-2.15877	12	0.707334	0.00397437	0.122057
16.3517	h1	h1_12	-2.1606	12	0.626225	0.00362681	0.124127
16.3725	h1	h1_12	-2.16242	12	0.576789	0.00328406	0.117879
16.3934	h1	h1_12	-2.16425	12	0.557994	0.00327278	0.118278
16.4142	h1	h1_12	-2.16607	12	0.759051	0.00324391	0.118496
16.435	h1	h1_12	-2.1679	12	0.605237	0.00345662	0.129393
16.4559	h1	h1_12	-2.16973	12	0.795938	0.00372875	0.131522
16.4767	h1	h1_12	-2.17155	12	0.783677	0.00419978	0.129919
16.4976	h1	h1_12	-2.17338	12	0.827333	0.00422028	0.135765
16.5184	h1	h1_12	-2.1752	12	1.04797	0.00442992	0.14033
16.5392	h1	h1_12	-2.17703	12	1.00789	0.00453706	0.143085
16.5601	h1	h1_12	-2.17885	12	0.966283	0.00475845	0.145866
16.5809	h1	h1_12	-2.18068	12	0.995543	0.00463218	0.147763
16.6017	h1	h1_12	-2.18251	12	0.981318	0.00456919	0.151558
16.6226	h1	h1_12	-2.18433	12	0.842577	0.00411926	0.140039
16.6434	h1	h1_12	-2.18616	12	0.890643	0.00411453	0.138083
16.6643	h1	h1_12	-2.18798	12	1.00224	0.0039316	0.137459
16.6851	h1	h1_12	-2.18981	12	0.816568	0.00397829	0.134794
16.7059	h1	h1_12	-2.19163	12	0.939164	0.00442457	0.139362
16.7268	h1	h1_12	-2.19346	12	1.04241	0.00458065	0.134824
16.7476	h1	h1_12	-2.19528	12	0.964795	0.00497109	0.142553
16.7685	h1	h1_12	-2.19711	12	1.43484	0.00519065	0.147464
16.7893	h1	h1_12	-2.19894	12	1.30643	0.00550629	0.156731
16.8101	h1	h1_12	-2.20076	12	1.26334	0.00521376	0.144523
16.831	h1	h1_12	-2.20259	12	1.25033	0.00524152	0.14765
16.8518	h1	h1_12	-2.20441	12	1.08142	0.00484026	0.145999
16.8726	h1	h1_12	-2.20624	12	1.48128	0.00482883	0.133461
17.2894	h1	h1_12	-2.24275	12	0.220843	0.00139024	0.0945266
17.3102	h1	h1_12	-2.24457	12	0.677886	0.00277843	0.109841
17.331	h1	h1_12	-2.2464	12	0.44515	0.00200066	0.0982179
17.3519	h1	h1_12	-2.24822	12	0.326192	0.00167667	0.102176
17.3727	h1	h1_12	-2.25005	12	0.113673	0.00159424	0.100121
17.3936	h1	h1_12	-2.25187	12	0.0686719	0.00167746	0.0998776
17.4144	h1	h1_12	-2.2537	12	-0.0604401	0.00172235	0.102374
17.4352	h1	h1_12	-2.25552	12	0.112554	0.00191699	0.104923
17.4561	h1	h1_12	-2.25735	12	0.302469	0.00239346	0.105332
17.4769	h1	h1_12	-2.25917	12	0.597422	0.00287481	0.119635
17.4978	h1	h1_12	-2.261	12	1.0626	0.00357944	0.128049
17.5186	h1	h1_12	-2.26283	12	0.935412	0.00401053	0.132195
17.5394	h1	h1_12	-2.26465	12	1.05238	0.00500094	0.141713
17.5603	h1	h1_12	-2.26648	12	1.37974	0.00623309	0.15769
17.5811	h1	h1_12	-2.2683	12	1.87117	0.00663991	0.163467
17.6019	h1	h1_12	-2.27013	12	0.222918	0.00161871	0.0972573
17.6228	h1	h1_12	-2.27196	12	1.36638	0.00516104	0.141384
-0.283495	h1	h1_10	-0.563441	10	-8.83354	0.00596039	0.798435
-0.235139	h1	h1_10	-0.569344	10	0.117843	0.00325268	0.333326
-0.214317	h1	h1_10	-0.571886	10	0.0490053	0.00262381	0.31756
-0.19349	h1	h1_10	-0.574428	10	0.202814	0.00271382	0.304961
-0.172622	h1	h1_10	-0.576976	10	0.391828	0.00336519	0.310519
-0.151782	h1	h1_10	-0.579519	10	0.549091	0.00377373	0.311343
-0.130949	h1	h1_10	-0.582063	10	0.701121	0.00392427	0.317969
0.285787	h1	h1_10	-0.632935	10	0.436586	0.00300141	0.285823
0.306649	h1	h1_10	-0.635481	10	0.90653	0.00498213	0.299187
0.327483	h1	h1_10	-0.638025	10	1.29377	0.00646723	0.322901
0.348333	h1	h1_10	-0.64057	10	1.51744	0.00756271	0.348496
0.369167	h1	h1_10	-0.643113	10	1.48415	0.00720265	0.348882
0.390006	h1	h1_10	-0.645657	10	1.43115	0.00690573	0.338912
0.410839	h1	h1_10	-0.6482	10	1.32063	0.00634778	0.323126
0.431672	h1	h1_10	-0.650743	10	1.19554	0.00656956	0.326439
0.452517	h1	h1_10	-0.653288	10	1.02452	0.00577122	0.30297
0.473351	h1	h1_10	-0.655831	10	1.32435	0.00700455	0.346999
0.494201	h1	h1_10	-0.658376	10	1.60613	0.00785838	0.358739
0.515041	h1	h1_10	-0.66092	10	2.77412	0.0121424	0.421949
0.535874	h1	h1_10	-0.663463	10	3.13089	0.0144583	0.447988
0.556707	h1	h1_10	-0.666007	10	3.14996	0.015201	0.452514
0.577541	h1	h1_10	-0.66855	10	2.94757	0.0149022	0.479636
0.619207	h1	h1_10	-0.673636	10	2.84633	0.0152757	0.485139
0.640041	h1	h1_10	-0.676179	10	2.85974	0.0149303	0.481796
0.660874	h1	h1_10	-0.678723	10	2.82184	0.0150479	0.474201
0.681707	h1	h1_10	-0.681266	10	2.81539	0.0149792	0.469028
0.702541	h1	h1_10	-0.683809	10	2.77186	0.0150475	0.469683
0.723374	h1	h1_10	-0.686352	10	2.87041	0.0153373	0.446792
0.744207	h1	h1_10	-0.688895	10	2.83882	0.0148999	0.437262
0.765041	h1	h1_10	-0.691438	10	2.87471	0.0154125	0.440956
0.785885	h1	h1_10	-0.693983	10	2.83003	0.0148709	0.43728
0.806719	h1	h1_10	-0.696526	10	2.78763	0.0149318	0.437109
0.827552	h1	h1_10	-0.699069	10	2.72596	0.0149148	0.429104
0.848385	h1	h1_10	-0.701613	10	2.69184	0.0150263	0.428232
0.869219	h1	h1_10	-0.704156	10	2.70806	0.0149988	0.426014
1.2859	h1	h1_10	-0.755021	10	2.80351	0.0147271	0.373031
1.30673	h1	h1_10	-0.757564	10	2.51322	0.016051	0.378358
1.32756	h1	h1_10	-0.760107	10	2.70341	0.017184	0.386612
1.3484	h1	h1_10	-0.76265	10	2.72668	0.0182157	0.385074
1.36923	h1	h1_10	-0.765193	10	3.3313	0.0175404	0.385856
1.39006	h1	h1_10	-0.767737	10	2.96865	0.0162768	0.388158
1.4109	h1	h1_10	-0.77028	10	2.22385	0.0178847	0.391214
1.43173	h1	h1_10	-0.772823	10	2.6622	0.0191278	0.389565
1.45256	h1	h1_10	-0.775366	10	2.76548	0.0197463	0.385242
1.4734	h1	h1_10	-0.777909	10	2.74073	0.0200666	0.387516
1.53585	h1	h1_10	-0.785533	10	-0.0588702	0.00185139	0.182723
1.55674	h1	h1_10	-0.788083	10	2.85473	0.0191446	0.371862
1.57758	h1	h1_10	-0.790627	10	2.92462	0.0191813	0.38033
1.59841	h1	h1_10	-0.79317	10	2.91862	0.0204543	0.3827
1.61925	h1	h1_10	-0.795714	10	2.9221	0.0216092	0.386779
1.64004	h1	h1_10	-0.798252	10	-0.109814	0.0015876	1.2357
1.66092	h1	h1_10	-0.800801	10	2.41676	0.0160638	0.465891
1.68177	h1	h1_10	-0.803345	10	2.47246	0.0168095	0.475428
1.7026	h1	h1_10	-0.805889	10	2.44567	0.0185905	0.484264
1.72344	h1	h1_10	-0.808433	10	2.47305	0.017705	0.48056
1.74428	h1	h1_10	-0.810976	10	2.51641	0.0179345	0.483289
1.76512	h1	h1_10	-0.813521	10	2.44401	0.0178879	0.490332
1.78595	h1	h1_10	-0.816064	10	2.39693	0.0174142	0.48834
1.8068	h1	h1_10	-0.818609	10	2.39021	0.0167116	0.485912
1.82763	h1	h1_10	-0.821152	10	2.37979	0.0159368	0.484211
1.84847	h1	h1_10	-0.823695	10	2.40463	0.0150153	0.478556
1.86931	h1	h1_10	-0.82624	10	2.30558	0.0144488	0.480852
2.28607	h1	h1_10	-0.877115	10	2.11396	0.0132449	0.455746
2.3069	h1	h1_10	-0.879658	10	2.10543	0.0132585	0.46393
2.32775	h1	h1_10	-0.882202	10	2.25443	0.0134473	0.470433
2.34858	h1	h1_10	-0.884745	10	2.13935	0.0129673	0.471749
2.36943	h1	h1_10	-0.88729	10	1.98864	0.0127336	0.472893
2.39026	h1	h1_10	-0.889833	10	2.20183	0.0126729	0.473072
2.41109	h1	h1_10	-0.892376	10	2.1201	0.0123108	0.472733
2.43194	h1	h1_10	-0.894921	10	2.07272	0.0121392	0.463342
2.45277	h1	h1_10	-0.897464	10	2.20303	0.0117435	0.458307
2.47362	h1	h1_10	-0.900009	10	2.08456	0.0115141	0.455079
2.49444	h1	h1_10	-0.902551	10	2.07547	0.0112354	0.450027
2.51529	h1	h1_10	-0.905096	10	2.06514	0.0108923	0.444649
2.53612	h1	h1_10	-0.907639	10	2.00523	0.0105903	0.441339
2.55696	h1	h1_10	-0.910182	10	1.95874	0.0103979	0.439627
2.5778	h1	h1_10	-0.912727	10	1.87879	0.0101358	0.434241
2.59863	h1	h1_10	-0.91527	10	1.85738	0.0100938	0.434506
2.61948	h1	h1_10	-0.917815	10	1.77926	0.00984812	0.429356
2.64031	h1	h1_10	-0.920358	10	1.76022	0.00959966	0.42623
2.66115	h1	h1_10	-0.922901	10	1.78656	0.00946101	0.420791
2.68199	h1	h1_10	-0.925446	10	1.72575	0.00930187	0.410687
2.70282	h1	h1_10	-0.927989	10	1.70058	0.00918437	0.409038
2.72367	h1	h1_10	-0.930533	10	1.79493	0.00883662	0.401634
2.7445	h1	h1_10	-0.933076	10	1.54777	0.00854349	0.402081
2.76535	h1	h1_10	-0.935621	10	1.51089	0.00829692	0.3909
2.78618	h1	h1_10	-0.938164	10	1.36002	0.0079161	0.379674
2.80701	h1	h1_10	-0.940707	10	1.30977	0.00743963	0.365447
2.82786	h1	h1_10	-0.943252	10	1.12951	0.00703519	0.358558
2.84869	h1	h1_10	-0.945795	10	1.09677	0.00663814	0.346304
2.86953	h1	h1_10	-0.948339	10	0.967206	0.00611448	0.33295
3.28628	h1	h1_10	-0.999213	10	0.261266	0.00371649	0.210047
3.30712	h1	h1_10	-1.00176	10	0.396577	0.00439742	0.227388
3.32797	h1	h1_10	-1.0043	10	0.550924	0.00492787	0.245536
3.3488	h1	h1_10	-1.00684	10	0.564064	0.00504251	0.250068
3.36965	h1	h1_10	-1.00939	10	0.588836	0.00495987	0.236708
3.39047	h1	h1_10	-1.01193	10	0.42939	0.00438061	0.223704
3.41132	h1	h1_10	-1.01448	10	0.344345	0.00402484	0.207605
3.43215	h1	h1_10	-1.01702	10	0.272333	0.00364453	0.19862
3.45299	h1	h1_10	-1.01956	10	0.229648	0.00347144	0.185606
3.47383	h1	h1_10	-1.02211	10	0.212077	0.0033329	0.184922
3.49464	h1	h1_10	-1.02465	10	0.159585	0.00311047	0.181345
3.51549	h1	h1_10	-1.02719	10	0.142491	0.00301885	0.173355
3.53631	h1	h1_10	-1.02973	10	0.0931354	0.00289635	0.170354
3.55715	h1	h1_10	-1.03228	10	0.0935947	0.00297631	0.166613
3.578	h1	h1_10	-1.03482	10	0.100899	0.00296575	0.159009
3.59883	h1	h1_10	-1.03737	10	0.0961102	0.00295225	0.162731
3.61968	h1	h1_10	-1.03991	10	0.0892265	0.00291995	0.152037
3.64051	h1	h1_10	-1.04245	10	0.0720511	0.00290293	0.145415
3.66134	h1	h1_10	-1.045	10	0.0407064	0.00294986	0.141855
3.68217	h1	h1_10	-1.04754	10	0.0410756	0.00296128	0.1371
3.70302	h1	h1_10	-1.05009	10	-0.0318868	0.00283686	0.134014
3.72385	h1	h1_10	-1.05263	10	-0.0842656	0.00286273	0.124985
3.74469	h1	h1_10	-1.05517	10	-0.123612	0.00283457	0.111059
3.76553	h1	h1_10	-1.05772	10	0.103968	0.00284766	0.109276
3.78636	h1	h1_10	-1.06026	10	0.390146	0.0028284	0.0973038
3.80721	h1	h1_10	-1.0628	10	-0.202981	0.00282961	0.0978674
3.82804	h1	h1_10	-1.06535	10	-0.026087	0.00293034	0.085348
3.84889	h1	h1_10	-1.06789	10	0.0131977	0.00281296	0.0776794
3.86972	h1	h1_10	-1.07044	10	0.028316	0.00287205	0.0763055
4.28649	h1	h1_10	-1.12131	10	-0.359308	0.00271829	0.0111309
4.30732	h1	h1_10	-1.12385	10	-0.207931	0.00268913	0.0115887
4.32815	h1	h1_10	-1.1264	10	-0.484167	0.00271612	0.0112735
4.349	h1	h1_10	-1.12894	10	-0.0322063	0.00279074	0.00503779
4.36983	h1	h1_10	-1.13148	10	-0.39849	0.00287647	0.00930661
4.39068	h1	h1_10	-1.13403	10	-0.678381	0.00296047	0.0108383
4.41151	h1	h1_10	-1.13657	10	-0.264422	0.00291894	0.00910685
4.43234	h1	h1_10	-1.13912	10	-0.30077	0.00296097	0.0116301
4.45319	h1	h1_10	-1.14166	10	-0.245712	0.00300625	0.0134535
4.47402	h1	h1_10	-1.1442	10	-0.643101	0.00298293	0.0120476
4.49487	h1	h1_10	-1.14675	10	-0.409679	0.00300529	0.0107217
4.5157	h1	h1_10	-1.14929	10	-0.238147	0.00302856	0.00944035
4.53655	h1	h1_10	-1.15184	10	-0.302721	0.00302577	0.0118849
4.55738	h1	h1_10	-1.15438	10	-0.257306	0.00306355	0.00789733
4.57821	h1	h1_10	-1.15692	10	-0.320927	0.00308953	0.0133595
4.59906	h1	h1_10	-1.15947	10	-0.185814	0.00292284	0.0113986
4.61989	h1	h1_10	-1.16201	10	-0.238645	0.00293966	0.010128
4.64074	h1	h1_10	-1.16456	10	-0.326839	0.00299241	0.0029948
4.66157	h1	h1_10	-1.1671	10	-0.260293	0.00295315	0.00938728
4.68243	h1	h1_10	-1.16964	10	-0.0793639	0.00304968	0.0114534
4.70326	h1	h1_10	-1.17219	10	-0.266615	0.00310349	0.0120939
4.72408	h1	h1_10	-1.17473	10	-0.321482	0.0031999	0.00955461
4.74495	h1	h1_10	-1.17728	10	-0.224576	0.00340763	0.0156282
4.76579	h1	h1_10	-1.17982	10	-0.137591	0.00346208	0.0195684
4.78663	h1	h1_10	-1.18236	10	0.0767867	0.00322609	0.0147967
4.80744	h1	h1_10	-1.1849	10	0.130583	0.00312771	0.0139665
4.82827	h1	h1_10	-1.18745	10	-0.197158	0.00327667	0.00716349
4.84914	h1	h1_10	-1.18999	10	-0.134088	0.00324443	0.0138922
4.86998	h1	h1_10	-1.19254	10	-0.139856	0.00341369	0.0169934
5.28671	h1	h1_10	-1.24341	10	-0.0498183	0.00198618	0.0151365
5.30756	h1	h1_10	-1.24596	10	0.243063	0.00175099	0.0190752
5.32839	h1	h1_10	-1.2485	10	-0.524873	0.00160595	0.013151
5.34924	h1	h1_10	-1.25104	10	0.557418	0.00153855	0.0115904
5.37006	h1	h1_10	-1.25359	10	-0.359429	0.00145452	0.028042
5.3909	h1	h1_10	-1.25613	10	-0.431234	0.00151544	0.0196256
5.41175	h1	h1_10	-1.25867	10	-0.288488	0.00157586	0.0201156
5.43258	h1	h1_10	-1.26122	10	0.0553768	0.00155034	0.00344692
5.45343	h1	h1_10	-1.26376	10	0.0478359	0.00145681	0.0163467
5.47425	h1	h1_10	-1.2663	10	-0.00512288	0.00158137	0.0125982
5.4951	h1	h1_10	-1.26885	10	0.111358	0.00160422	0.02214
5.51594	h1	h1_10	-1.27139	10	-0.0498617	0.0016462	0.0176264
5.53677	h1	h1_10	-1.27394	10	0.021951	0.00168901	0.00770327
5.55762	h1	h1_10	-1.27648	10	-0.304518	0.00179379	0.0218266
5.57844	h1	h1_10	-1.27902	10	-0.347348	0.00167938	0.00716152
5.59929	h1	h1_10	-1.28157	10	-0.0888406	0.00129964	0.013889
5.62012	h1	h1_10	-1.28411	10	-0.0126385	0.000991599	0.0144973
5.64097	h1	h1_10	-1.28666	10	-0.0385973	0.000758051	0.0107169
5.6618	h1	h1_10	-1.2892	10	0.0796628	0.000676939	0.0108531
5.68263	h1	h1_10	-1.29174	10	0.0346725	0.000700171	0.0143963
5.70349	h1	h1_10	-1.29429	10	0.0608663	0.000668061	0.0137807
5.72432	h1	h1_10	-1.29683	10	0.139874	0.000670601	0.0149721
5.74514	h1	h1_10	-1.29937	10	0.110323	0.000689126	0.0128786
5.766	h1	h1_10	-1.30192	10	-0.110169	0.000645915	0.0242611
5.78682	h1	h1_10	-1.30446	10	-0.0133469	0.000610978	0.0224175
5.80767	h1	h1_10	-1.30701	10	0.0373447	0.000623683	0.0457242
5.82851	h1	h1_10	-1.30955	10	0.396011	0.000539246	0.0178866
5.84933	h1	h1_10	-1.31209	10	0.151068	0.000498325	0.0175118
5.87019	h1	h1_10	-1.31464	10	-0.57631	0.000375168	0.0227521
6.28693	h1	h1_10	-1.36551	10	0.0500808	0.000334049	0.0443534
6.30776	h1	h1_10	-1.36805	10	-0.0161603	0.000297168	0.021311
6.32861	h1	h1_10	-1.3706	10	0.00826433	0.000301119	0.0202557
6.34944	h1	h1_10	-1.37314	10	0.165273	0.000225291	0.00653435
6.37029	h1	h1_10	-1.37569	10	0.0127839	0.000214022	0.0249744
6.39112	h1	h1_10	-1.37823	10	0.08678	0.000208709	0.0150251
6.41195	h1	h1_10	-1.38077	10	-0.206638	0.000230623	0.0159562
6.4328	h1	h1_10	-1.38332	10	-0.287172	0.000195133	0.0129756
0.805093	j1	j1_15	-0.976112	15	13.9463	0.0613711	0.60077
0.825266	j1	j1_15	-0.977081	15	15.2381	0.0777261	0.614184
0.8461	j1	j1_15	-0.978081	15	14.1769	0.0666429	0.595578
1.28366	j1	j1_15	-0.999085	15	2.84204	0.0151936	0.363064
1.30451	j1	j1_15	-1.00009	15	11.4414	0.0608669	0.545254
1.32535	j1	j1_15	-1.00109	15	13.5111	0.060915	0.562032
1.34619	j1	j1_15	-1.00209	15	13.725	0.0650184	0.569055
1.36703	j1	j1_15	-1.00309	15	13.865	0.0659266	0.574542
1.38787	j1	j1_15	-1.00409	15	14.5131	0.066647	0.576195
1.4087	j1	j1_15	-1.00509	15	14.4919	0.0679025	0.580362
1.42955	j1	j1_15	-1.00609	15	14.4833	0.0697089	0.582384
1.45038	j1	j1_15	-1.00709	15	14.7559	0.0688455	0.583067
1.47122	j1	j1_15	-1.00809	15	14.5787	0.0667636	0.581484
1.49206	j1	j1_15	-1.00909	15	14.6931	0.0649085	0.580271
1.51289	j1	j1_15	-1.01009	15	14.6392	0.069204	0.58132
1.53374	j1	j1_15	-1.01109	15	14.8234	0.0696888	0.579914
1.55457	j1	j1_15	-1.01209	15	14.2216	0.0697323	0.574635
1.57541	j1	j1_15	-1.01309	15	14.4867	0.0708632	0.579882
1.59625	j1	j1_15	-1.01409	15	15.1286	0.0715877	0.579325
1.61708	j1	j1_15	-1.01509	15	14.3991	0.0671507	0.577624
1.63793	j1	j1_15	-1.01609	15	14.5782	0.0675473	0.577641
1.65876	j1	j1_15	-1.01709	15	14.0549	0.0686038	0.577267
1.67959	j1	j1_15	-1.01809	15	14.103	0.0708962	0.573365
1.70044	j1	j1_15	-1.01909	15	14.1469	0.0728823	0.572211
1.72127	j1	j1_15	-1.02009	15	14.202	0.0728757	0.571434
1.74211	j1	j1_15	-1.02109	15	13.8609	0.0681421	0.569958
1.76295	j1	j1_15	-1.02209	15	13.9575	0.068052	0.569467
1.78378	j1	j1_15	-1.02309	15	13.8451	0.0715873	0.566751
1.80462	j1	j1_15	-1.02409	15	13.8321	0.0725532	0.564937
1.82546	j1	j1_15	-1.02509	15	13.8598	0.0729758	0.562887
1.8463	j1	j1_15	-1.02609	15	13.6986	0.0725586	0.561003
2.28389	j1	j1_15	-1.0471	15	7.71048	0.0388619	0.439247
2.30472	j1	j1_15	-1.0481	15	13.6927	0.0752204	0.57594
2.32557	j1	j1_15	-1.0491	15	14.5477	0.0767472	0.585389
2.3464	j1	j1_15	-1.0501	15	15.0466	0.0774479	0.588578
2.36723	j1	j1_15	-1.0511	15	14.8392	0.0758192	0.591103
2.38808	j1	j1_15	-1.0521	15	15.2899	0.0785001	0.59023
2.40891	j1	j1_15	-1.0531	15	15.2045	0.0794405	0.592714
2.42976	j1	j1_15	-1.0541	15	15.2043	0.0788479	0.587603
2.45059	j1	j1_15	-1.0551	15	14.9795	0.0787489	0.590522
2.47142	j1	j1_15	-1.0561	15	15.0097	0.077117	0.589394
2.49227	j1	j1_15	-1.0571	15	14.826	0.0774896	0.588837
2.5131	j1	j1_15	-1.0581	15	15.0461	0.0777414	0.587809
2.53395	j1	j1_15	-1.0591	15	15.084	0.0771786	0.586814
2.55478	j1	j1_15	-1.0601	15	15.0248	0.0773228	0.586504
2.57561	j1	j1_15	-1.0611	15	14.927	0.0763649	0.585955
2.59646	j1	j1_15	-1.0621	15	15.0179	0.0776798	0.58556
2.61729	j1	j1_15	-1.0631	15	15.1631	0.0776881	0.585831
2.63813	j1	j1_15	-1.0641	15	15.041	0.077446	0.585171
2.65897	j1	j1_15	-1.0651	15	14.965	0.0774706	0.583432
2.6798	j1	j1_15	-1.0661	15	14.995	0.0769128	0.582492
2.70064	j1	j1_15	-1.0671	15	14.7785	0.0770001	0.575571
2.72148	j1	j1_15	-1.06811	15	14.8186	0.0773909	0.579367
2.74231	j1	j1_15	-1.06911	15	14.7232	0.0773409	0.575758
2.76316	j1	j1_15	-1.07011	15	14.5571	0.0770831	0.573736
2.78399	j1	j1_15	-1.07111	15	14.4451	0.0762865	0.570599
2.80483	j1	j1_15	-1.07211	15	14.3366	0.0742587	0.568549
2.82567	j1	j1_15	-1.07311	15	14.3658	0.0732548	0.564732
2.8465	j1	j1_15	-1.07411	15	14.1982	0.0719726	0.560718
3.28409	j1	j1_15	-1.09511	15	7.28913	0.0353428	0.405673
3.30492	j1	j1_15	-1.09611	15	13.8138	0.0740656	0.561757
3.32576	j1	j1_15	-1.09711	15	14.2789	0.0766861	0.571845
3.3466	j1	j1_15	-1.09811	15	14.8131	0.076148	0.578176
3.36743	j1	j1_15	-1.09911	15	15.3792	0.0743235	0.58127
3.38828	j1	j1_15	-1.10011	15	15.3222	0.0754874	0.585734
3.40911	j1	j1_15	-1.10111	15	15.2689	0.0764322	0.586558
3.42995	j1	j1_15	-1.10211	15	15.1656	0.0767091	0.586008
3.45079	j1	j1_15	-1.10311	15	16.0825	0.0766062	0.566203
3.47162	j1	j1_15	-1.10411	15	16.6103	0.0782345	0.563049
3.49247	j1	j1_15	-1.10512	15	16.4103	0.0776549	0.561642
3.5133	j1	j1_15	-1.10612	15	16.4956	0.0777291	0.560283
3.53414	j1	j1_15	-1.10712	15	15.8517	0.0779583	0.553177
3.55498	j1	j1_15	-1.10812	15	16.1714	0.0762123	0.558552
3.57581	j1	j1_15	-1.10912	15	16.0447	0.0748379	0.558606
3.59666	j1	j1_15	-1.11012	15	16.1669	0.0751604	0.557636
3.61749	j1	j1_15	-1.11112	15	15.8759	0.0744077	0.555163
3.63833	j1	j1_15	-1.11212	15	15.8401	0.0723511	0.551663
3.65917	j1	j1_15	-1.11312	15	15.8893	0.0708944	0.547409
3.68001	j1	j1_15	-1.11412	15	16.1276	0.0688375	0.544193
3.70084	j1	j1_15	-1.11512	15	15.4697	0.0671565	0.541034
3.72168	j1	j1_15	-1.11612	15	15.3675	0.0633832	0.533538
3.74252	j1	j1_15	-1.11712	15	14.5991	0.0593796	0.524249
3.76336	j1	j1_15	-1.11812	15	14.4467	0.0588971	0.521718
3.78419	j1	j1_15	-1.11912	15	13.6727	0.054966	0.505123
3.80503	j1	j1_15	-1.12012	15	12.6613	0.0496793	0.478592
3.82587	j1	j1_15	-1.12112	15	11.6919	0.0455256	0.448194
3.84671	j1	j1_15	-1.12212	15	10.6254	0.0416714	0.420451
4.28431	j1	j1_15	-1.14313	15	5.48744	0.0228925	0.296876
4.30515	j1	j1_15	-1.14413	15	12.8795	0.0512385	0.484746
4.32598	j1	j1_15	-1.14513	15	12.052	0.0412263	0.456735
4.34683	j1	j1_15	-1.14613	15	12.0906	0.0397213	0.446628
4.36766	j1	j1_15	-1.14713	15	11.6499	0.0381347	0.440875
4.38851	j1	j1_15	-1.14813	15	10.926	0.0370176	0.428446
4.40934	j1	j1_15	-1.14913	15	8.58132	0.0329302	0.381255
4.43017	j1	j1_15	-1.15013	15	7.43847	0.0290357	0.349694
4.45102	j1	j1_15	-1.15113	15	7.01038	0.0270831	0.326273
4.47185	j1	j1_15	-1.15213	15	6.28461	0.0237725	0.309037
4.49269	j1	j1_15	-1.15313	15	6.38627	0.0236783	0.311119
4.51353	j1	j1_15	-1.15413	15	6.79126	0.0251187	0.330004
[truncated: 2,199 more rows]

## Sheet: Figure_5bcde
days_recovery	leaf_id	leaf_no	NetCO2	stomatal_conductance	Fv'/Fm'	plant_id
0.006875	d1_15	15	-0.0774031	0.00125503	0.0864977	d1
0.0276968	d1_15	15	-0.0151895	0.00127175	0.084106	d1
0.0485532	d1_15	15	0.0390054	0.00148112	0.0830441	d1
0.069375	d1_15	15	0.0746393	0.00187085	0.0913996	d1
0.0902315	d1_15	15	0.200155	0.00209653	0.0952384	d1
0.111065	d1_15	15	0.301613	0.0023275	0.0973387	d1
0.131898	d1_15	15	0.492441	0.00297403	0.101502	d1
0.15272	d1_15	15	0.590762	0.00314457	0.106148	d1
0.173565	d1_15	15	0.357021	0.00307282	0.10058	d1
0.194398	d1_15	15	0.611723	0.00284719	0.102503	d1
0.215231	d1_15	15	0.639306	0.0026264	0.097829	d1
0.236065	d1_15	15	0.0634282	0.00232015	0.0946887	d1
0.256898	d1_15	15	0.316376	0.00238336	0.099357	d1
0.277755	d1_15	15	0.245422	0.00220007	0.0960043	d1
0.298588	d1_15	15	0.282181	0.00224766	0.0971906	d1
0.715289	d1_15	15	3.23105	0.0171637	0.26029	d1
0.736134	d1_15	15	3.45532	0.0174497	0.264195	d1
0.756968	d1_15	15	3.43507	0.016346	0.267163	d1
0.777801	d1_15	15	3.37153	0.0154324	0.265545	d1
0.798634	d1_15	15	3.35641	0.0148215	0.257534	d1
0.819468	d1_15	15	3.13163	0.0140811	0.255021	d1
0.840301	d1_15	15	3.17405	0.0139686	0.2503	d1
0.861134	d1_15	15	3.16965	0.0138076	0.246568	d1
0.881968	d1_15	15	3.17502	0.0139506	0.25398	d1
0.902801	d1_15	15	3.2673	0.0141151	0.25251	d1
0.923646	d1_15	15	3.33258	0.0146754	0.265719	d1
0.944479	d1_15	15	3.71894	0.0147206	0.26638	d1
0.965324	d1_15	15	3.34147	0.0147381	0.266033	d1
0.986157	d1_15	15	3.46716	0.0151931	0.265531	d1
1.007	d1_15	15	3.35021	0.0149319	0.267855	d1
1.02784	d1_15	15	3.20371	0.0146177	0.263164	d1
1.04868	d1_15	15	3.18953	0.0143258	0.262511	d1
1.0695	d1_15	15	3.21462	0.0141506	0.253089	d1
1.09035	d1_15	15	3.13929	0.0137989	0.252321	d1
1.11118	d1_15	15	3.16966	0.0133338	0.24926	d1
1.13203	d1_15	15	3.13546	0.0128992	0.243751	d1
1.15286	d1_15	15	2.95755	0.0123237	0.235069	d1
1.1737	d1_15	15	2.85937	0.0110244	0.220923	d1
1.19454	d1_15	15	2.47434	0.00998187	0.212469	d1
1.21538	d1_15	15	2.4991	0.00927232	0.202704	d1
1.23622	d1_15	15	2.25972	0.00867222	0.192562	d1
1.25705	d1_15	15	2.50244	0.00807878	0.179295	d1
1.27789	d1_15	15	1.55344	0.0076249	0.173786	d1
1.29873	d1_15	15	1.86301	0.00761359	0.166381	d1
1.71547	d1_15	15	3.6239	0.0179216	0.269545	d1
1.73631	d1_15	15	3.7738	0.0165087	0.265791	d1
1.75714	d1_15	15	3.69064	0.0152925	0.261502	d1
1.77797	d1_15	15	3.6099	0.0152146	0.260201	d1
1.79882	d1_15	15	3.745	0.0161731	0.25961	d1
1.81965	d1_15	15	3.9058	0.0164722	0.259252	d1
1.8405	d1_15	15	3.92482	0.0171993	0.264504	d1
1.86133	d1_15	15	3.91521	0.0177617	0.262879	d1
1.88218	d1_15	15	3.91005	0.0183212	0.260693	d1
1.90301	d1_15	15	3.99016	0.0183881	0.26051	d1
1.92384	d1_15	15	3.982	0.0189228	0.258529	d1
1.94469	d1_15	15	3.96518	0.0186732	0.254985	d1
1.96552	d1_15	15	3.87015	0.0187634	0.254196	d1
1.98637	d1_15	15	3.82392	0.018201	0.247239	d1
2.0072	d1_15	15	3.91331	0.0186379	0.249709	d1
2.02804	d1_15	15	3.8209	0.0187282	0.247841	d1
2.04888	d1_15	15	3.86208	0.0184477	0.242977	d1
2.06972	d1_15	15	3.81041	0.0177613	0.240178	d1
2.09056	d1_15	15	3.73635	0.0179473	0.240478	d1
2.11139	d1_15	15	3.6868	0.0177046	0.235855	d1
2.13222	d1_15	15	3.72539	0.01704	0.235214	d1
2.15306	d1_15	15	3.59823	0.0166751	0.226468	d1
2.1739	d1_15	15	3.6388	0.0158726	0.235061	d1
2.19473	d1_15	15	3.52307	0.0152139	0.22734	d1
2.21557	d1_15	15	3.40671	0.0147487	0.230066	d1
2.23641	d1_15	15	3.46293	0.0142447	0.226597	d1
2.25725	d1_15	15	3.16864	0.0134412	0.230147	d1
2.27808	d1_15	15	3.35634	0.0130528	0.237376	d1
2.29892	d1_15	15	3.25772	0.012616	0.23384	d1
2.71567	d1_15	15	3.7053	0.0192182	0.266476	d1
2.73652	d1_15	15	3.35391	0.0171253	0.255977	d1
2.75735	d1_15	15	4.02604	0.0166651	0.257042	d1
2.77819	d1_15	15	3.54346	0.0171774	0.252602	d1
2.79903	d1_15	15	3.48864	0.0179694	0.254686	d1
2.81987	d1_15	15	3.7196	0.0183639	0.257709	d1
2.84071	d1_15	15	3.48818	0.0197485	0.250276	d1
2.86154	d1_15	15	3.6266	0.0199477	0.257653	d1
2.88237	d1_15	15	3.72287	0.0202095	0.255957	d1
2.90322	d1_15	15	3.57602	0.0205521	0.262096	d1
2.92405	d1_15	15	3.69386	0.0213203	0.263762	d1
2.9449	d1_15	15	3.58626	0.0221272	0.260588	d1
2.96573	d1_15	15	3.67266	0.0234603	0.259152	d1
2.98656	d1_15	15	3.65183	0.0229783	0.261356	d1
3.0074	d1_15	15	3.53152	0.0232121	0.26074	d1
3.02824	d1_15	15	3.52971	0.0238542	0.260012	d1
3.04907	d1_15	15	3.27696	0.0234812	0.261739	d1
3.06991	d1_15	15	3.5778	0.0238962	0.260062	d1
3.09075	d1_15	15	4.4371	0.0240362	0.261386	d1
3.11159	d1_15	15	3.47234	0.0244906	0.255638	d1
3.13243	d1_15	15	3.0718	0.0228157	0.259648	d1
3.15326	d1_15	15	3.20602	0.0226001	0.261002	d1
3.1741	d1_15	15	3.44132	0.0223013	0.263237	d1
3.19494	d1_15	15	3.26408	0.0216203	0.258221	d1
3.21578	d1_15	15	4.32483	0.0202953	0.258088	d1
3.23662	d1_15	15	3.10116	0.0195337	0.25611	d1
3.25745	d1_15	15	3.45028	0.0191974	0.259637	d1
3.2783	d1_15	15	3.15533	0.0188952	0.263613	d1
3.29913	d1_15	15	3.36017	0.0189761	0.260387	d1
3.71587	d1_15	15	3.6934	0.0267346	0.308729	d1
3.73671	d1_15	15	3.7936	0.0231959	0.310562	d1
3.75755	d1_15	15	3.86091	0.0221962	0.312055	d1
3.77838	d1_15	15	3.97985	0.0224467	0.316834	d1
3.79922	d1_15	15	4.02588	0.0226933	0.315372	d1
3.82006	d1_15	15	4.02624	0.0236253	0.325606	d1
3.8409	d1_15	15	4.06737	0.0250492	0.332845	d1
3.86174	d1_15	15	4.23361	0.0247922	0.326179	d1
3.88257	d1_15	15	4.15888	0.0255064	0.327256	d1
3.90341	d1_15	15	4.22008	0.0254851	0.33334	d1
3.92425	d1_15	15	4.13607	0.0262284	0.33902	d1
3.94509	d1_15	15	4.25841	0.0271592	0.343175	d1
3.96593	d1_15	15	4.23369	0.0260614	0.339319	d1
3.98677	d1_15	15	4.25226	0.0257997	0.342911	d1
4.0076	d1_15	15	4.28334	0.0263446	0.345473	d1
4.02844	d1_15	15	4.24605	0.026226	0.342131	d1
4.04927	d1_15	15	4.44905	0.0262951	0.341927	d1
4.07012	d1_15	15	4.25327	0.0267094	0.348844	d1
4.09095	d1_15	15	4.16318	0.0267461	0.347676	d1
4.11181	d1_15	15	4.24082	0.026528	0.340517	d1
4.13263	d1_15	15	4.29796	0.0256476	0.349405	d1
4.15347	d1_15	15	4.14471	0.0252032	0.347838	d1
4.17431	d1_15	15	4.09919	0.0237205	0.343096	d1
4.19515	d1_15	15	4.04326	0.0229247	0.345759	d1
4.21598	d1_15	15	4.0215	0.0218705	0.336146	d1
4.23682	d1_15	15	4.02003	0.0206474	0.332709	d1
4.25766	d1_15	15	3.98225	0.0198622	0.328983	d1
4.2785	d1_15	15	4.12883	0.0190297	0.323503	d1
4.29934	d1_15	15	3.94713	0.0184353	0.331814	d1
4.7161	d1_15	15	4.43314	0.0257885	0.364947	d1
4.73693	d1_15	15	4.55501	0.0235594	0.377895	d1
4.75778	d1_15	15	4.89657	0.022933	0.389377	d1
4.77861	d1_15	15	5.06309	0.0226343	0.397022	d1
4.79946	d1_15	15	4.59786	0.0227027	0.398016	d1
4.82029	d1_15	15	4.7874	0.0250067	0.40183	d1
4.84113	d1_15	15	4.58252	0.0256741	0.403126	d1
4.86197	d1_15	15	4.89516	0.0260754	0.403069	d1
4.88281	d1_15	15	4.99962	0.0264755	0.409667	d1
4.90366	d1_15	15	5.02586	0.0265562	0.404878	d1
4.92448	d1_15	15	4.98865	0.0263791	0.410862	d1
4.94532	d1_15	15	4.93504	0.0264667	0.407869	d1
4.96617	d1_15	15	4.94714	0.0265178	0.409517	d1
4.987	d1_15	15	4.95693	0.0265386	0.407774	d1
5.00784	d1_15	15	4.9491	0.0265285	0.407587	d1
5.02867	d1_15	15	4.92564	0.0263392	0.407256	d1
5.04951	d1_15	15	4.97109	0.0266386	0.410094	d1
5.07035	d1_15	15	4.95444	0.0265751	0.406819	d1
5.09118	d1_15	15	4.91187	0.026498	0.407401	d1
5.11203	d1_15	15	4.84933	0.0260052	0.412139	d1
5.13286	d1_15	15	4.82374	0.0258121	0.407313	d1
5.1537	d1_15	15	5.00385	0.0255219	0.404873	d1
5.17454	d1_15	15	4.9156	0.0248959	0.405827	d1
5.19538	d1_15	15	5.04392	0.0237297	0.405831	d1
5.21622	d1_15	15	4.79821	0.0226881	0.398472	d1
5.23706	d1_15	15	4.72372	0.0218775	0.397313	d1
5.25789	d1_15	15	4.74888	0.020867	0.394591	d1
5.27873	d1_15	15	4.55287	0.0200551	0.388365	d1
5.29957	d1_15	15	4.50393	0.0199559	0.380159	d1
5.71631	d1_15	15	4.66914	0.0263108	0.41724	d1
5.73715	d1_15	15	4.98258	0.025678	0.412907	d1
5.75799	d1_15	15	5.61032	0.0234619	0.423145	d1
5.77882	d1_15	15	5.15385	0.0234143	0.42367	d1
5.79966	d1_15	15	5.04945	0.0237556	0.424332	d1
5.8205	d1_15	15	5.31163	0.025254	0.428919	d1
5.84134	d1_15	15	5.4554	0.0257676	0.425945	d1
5.86218	d1_15	15	5.4065	0.0259189	0.428355	d1
5.88302	d1_15	15	5.32177	0.0260413	0.427337	d1
5.90385	d1_15	15	5.29139	0.0263126	0.430656	d1
5.9247	d1_15	15	5.32729	0.026667	0.432803	d1
5.94553	d1_15	15	5.18933	0.026874	0.436726	d1
5.96637	d1_15	15	5.3263	0.027037	0.4292	d1
5.98721	d1_15	15	5.34911	0.0270554	0.42678	d1
0.00402778	d1_12	12	-0.00773088	0.00118532	0.10301	d1
0.0248611	d1_12	12	0.0503397	0.00114936	0.11042	d1
0.0457176	d1_12	12	0.0585967	0.00130887	0.100284	d1
0.0665394	d1_12	12	0.142178	0.00139915	0.109525	d1
0.0873958	d1_12	12	0.161821	0.00150477	0.111986	d1
0.108218	d1_12	12	0.272973	0.0017017	0.124751	d1
0.129074	d1_12	12	0.283808	0.00186466	0.127865	d1
0.149896	d1_12	12	0.366399	0.00222984	0.132717	d1
0.170729	d1_12	12	0.338749	0.0018626	0.117199	d1
0.191586	d1_12	12	0.30345	0.00170983	0.119613	d1
0.212407	d1_12	12	0.24187	0.00177458	0.120868	d1
0.233264	d1_12	12	0.154539	0.00180481	0.120875	d1
0.254086	d1_12	12	0.788974	0.00168779	0.121781	d1
0.274942	d1_12	12	0.102981	0.00170554	0.120176	d1
0.295775	d1_12	12	0.254512	0.00175877	0.123525	d1
0.316597	d1_12	12	0.256964	0.00171528	0.120297	d1
0.775035	d1_12	12	0.447333	0.00437425	0.116288	d1
0.795891	d1_12	12	0.535968	0.00408212	0.11156	d1
0.816713	d1_12	12	0.568406	0.00395255	0.114784	d1
0.837569	d1_12	12	0.515764	0.00407584	0.11993	d1
0.858403	d1_12	12	0.52113	0.00411469	0.125296	d1
0.879225	d1_12	12	0.458163	0.00401641	0.125578	d1
0.900081	d1_12	12	0.493584	0.004083	0.124521	d1
0.920903	d1_12	12	0.611836	0.00412565	0.124588	d1
0.941759	d1_12	12	0.467038	0.00411965	0.128901	d1
0.962581	d1_12	12	0.490409	0.00410391	0.124388	d1
0.983414	d1_12	12	0.699086	0.004032	0.126047	d1
1.00427	d1_12	12	0.396003	0.00397728	0.123385	d1
1.02509	d1_12	12	0.523058	0.00401578	0.128475	d1
1.04595	d1_12	12	0.680044	0.00408933	0.129866	d1
1.06677	d1_12	12	0.46856	0.00401537	0.126276	d1
1.0876	d1_12	12	0.445496	0.00406931	0.128583	d1
1.10846	d1_12	12	0.533107	0.00402865	0.122612	d1
1.12928	d1_12	12	0.465088	0.00401477	0.120186	d1
1.15014	d1_12	12	0.47882	0.0040028	0.119225	d1
1.17096	d1_12	12	0.502914	0.0038559	0.117851	d1
1.19182	d1_12	12	0.619664	0.00367997	0.113179	d1
1.21265	d1_12	12	0.783185	0.00350678	0.106459	d1
1.23347	d1_12	12	0.680155	0.003362	0.114299	d1
1.25431	d1_12	12	0.383028	0.00316902	0.108069	d1
1.27516	d1_12	12	0.454584	0.00316961	0.111577	d1
1.29598	d1_12	12	0.55558	0.00315452	0.118031	d1
1.31684	d1_12	12	0.154524	0.00321598	0.114333	d1
1.77527	d1_12	12	0.618364	0.00344432	0.125962	d1
1.79609	d1_12	12	0.649399	0.00332485	0.132735	d1
1.81694	d1_12	12	0.270731	0.00353101	0.131413	d1
1.83778	d1_12	12	0.45211	0.00358667	0.137671	d1
1.8586	d1_12	12	0.340845	0.0035864	0.135825	d1
1.87946	d1_12	12	0.406902	0.0036377	0.135075	d1
1.90028	d1_12	12	0.368423	0.00367575	0.135614	d1
1.92113	d1_12	12	0.450696	0.00372743	0.130683	d1
1.94196	d1_12	12	0.447346	0.00383831	0.131875	d1
1.96279	d1_12	12	0.527217	0.00381923	0.123666	d1
1.98365	d1_12	12	0.468405	0.00387632	0.125845	d1
2.00447	d1_12	12	0.456059	0.00396182	0.123835	d1
2.0253	d1_12	12	0.422468	0.00402336	0.128844	d1
2.04616	d1_12	12	0.472201	0.00398016	0.129905	d1
2.06698	d1_12	12	0.421114	0.00391439	0.132027	d1
2.08784	d1_12	12	0.445111	0.00400659	0.121556	d1
2.10866	d1_12	12	0.414655	0.00408224	0.13682	d1
2.1295	d1_12	12	0.365485	0.00380549	0.122856	d1
2.15035	d1_12	12	0.451677	0.00393342	0.123347	d1
2.17117	d1_12	12	0.4207	0.0038763	0.12607	d1
2.19203	d1_12	12	0.458952	0.00388784	0.118165	d1
2.21285	d1_12	12	0.340611	0.0037982	0.116285	d1
2.2337	d1_12	12	0.437235	0.00376638	0.117732	d1
2.25453	d1_12	12	0.274655	0.0037272	0.115888	d1
2.27536	d1_12	12	0.395715	0.003657	0.109337	d1
2.29622	d1_12	12	0.452152	0.00367685	0.110107	d1
2.31704	d1_12	12	0.255578	0.00377902	0.11149	d1
2.7755	d1_12	12	-0.0935444	0.00623225	0.148174	d1
2.79633	d1_12	12	0.439913	0.00611536	0.156766	d1
2.81718	d1_12	12	0.362525	0.00623981	0.154168	d1
2.83801	d1_12	12	0.439015	0.00638133	0.15829	d1
2.85885	d1_12	12	0.385257	0.00653597	0.166467	d1
2.87969	d1_12	12	0.508698	0.00657024	0.158114	d1
2.90052	d1_12	12	0.249859	0.00659617	0.153384	d1
2.92137	d1_12	12	0.40571	0.00644186	0.158702	d1
2.9422	d1_12	12	0.323896	0.0067416	0.168619	d1
2.96303	d1_12	12	0.276971	0.00668279	0.169466	d1
2.98387	d1_12	12	0.247558	0.00686508	0.163526	d1
3.0047	d1_12	12	0.651505	0.00700879	0.162661	d1
3.02553	d1_12	12	0.341888	0.0070206	0.172331	d1
3.04637	d1_12	12	0.342061	0.00694446	0.179048	d1
3.0672	d1_12	12	0.362933	0.00703806	0.175687	d1
3.08803	d1_12	12	0.344477	0.00702631	0.16861	d1
3.10887	d1_12	12	0.364847	0.00695672	0.17467	d1
3.1297	d1_12	12	0.268165	0.0069801	0.175031	d1
3.15054	d1_12	12	0.374948	0.0070236	0.162839	d1
3.17138	d1_12	12	0.20893	0.00685901	0.178045	d1
3.19221	d1_12	12	-0.353974	0.00678315	0.166708	d1
3.21304	d1_12	12	0.495259	0.00694617	0.151906	d1
3.23388	d1_12	12	0.276613	0.00690494	0.158628	d1
3.25472	d1_12	12	-0.0614838	0.00661619	0.147803	d1
3.27556	d1_12	12	0.140232	0.00658613	0.151771	d1
3.29639	d1_12	12	0.457493	0.00633414	0.162734	d1
3.31723	d1_12	12	0.237353	0.00631918	0.152906	d1
3.77566	d1_12	12	0.448248	0.00737484	0.214636	d1
3.7965	d1_12	12	0.443123	0.00718953	0.207177	d1
3.81735	d1_12	12	0.444893	0.00773466	0.218481	d1
3.83819	d1_12	12	0.445954	0.00803056	0.217577	d1
3.85903	d1_12	12	0.428564	0.0082245	0.223793	d1
3.87987	d1_12	12	0.415122	0.00834123	0.220298	d1
3.90071	d1_12	12	0.482716	0.00858714	0.226737	d1
3.92155	d1_12	12	0.446805	0.00861728	0.229204	d1
3.94238	d1_12	12	0.360131	0.00886478	0.216289	d1
3.96322	d1_12	12	0.371351	0.00909326	0.218925	d1
3.98406	d1_12	12	0.42753	0.00909341	0.217938	d1
4.0049	d1_12	12	0.47494	0.00933401	0.212749	d1
4.02574	d1_12	12	0.440253	0.00956911	0.217191	d1
4.04657	d1_12	12	0.460203	0.00970391	0.232697	d1
4.06741	d1_12	12	0.47412	0.00983449	0.21482	d1
4.08825	d1_12	12	0.40387	0.0100507	0.227938	d1
4.10909	d1_12	12	0.448188	0.0100386	0.23382	d1
4.12992	d1_12	12	0.404386	0.0102727	0.219631	d1
4.15076	d1_12	12	0.413651	0.0101798	0.22012	d1
4.1716	d1_12	12	0.474114	0.0102559	0.219808	d1
4.19244	d1_12	12	0.499693	0.0103799	0.210968	d1
4.21328	d1_12	12	0.450304	0.0103347	0.232482	d1
4.23412	d1_12	12	0.381754	0.0101237	0.218582	d1
4.25495	d1_12	12	0.469543	0.0100733	0.211535	d1
4.2758	d1_12	12	0.410888	0.010126	0.20003	d1
4.29663	d1_12	12	0.46923	0.00997524	0.198833	d1
4.31747	d1_12	12	0.253105	0.0101011	0.20741	d1
4.7759	d1_12	12	0.725944	0.010985	0.25725	d1
4.79674	d1_12	12	0.714256	0.0106684	0.258376	d1
4.81758	d1_12	12	0.713653	0.0101862	0.263848	d1
4.83841	d1_12	12	0.193919	0.0102768	0.265099	d1
4.85926	d1_12	12	0.58246	0.0103179	0.266767	d1
4.88009	d1_12	12	0.526469	0.0104568	0.260215	d1
4.90093	d1_12	12	0.508494	0.0105861	0.267672	d1
4.92177	d1_12	12	0.543422	0.0106877	0.257651	d1
4.9426	d1_12	12	0.528957	0.0107515	0.263482	d1
4.96345	d1_12	12	0.570861	0.0107762	0.271118	d1
4.98428	d1_12	12	0.57983	0.010747	0.264105	d1
5.00512	d1_12	12	0.640392	0.0107178	0.268113	d1
5.02596	d1_12	12	0.656616	0.0107594	0.262248	d1
5.04679	d1_12	12	0.43829	0.010646	0.262474	d1
5.06764	d1_12	12	0.463396	0.0107751	0.252813	d1
5.08847	d1_12	12	0.54406	0.0108082	0.254966	d1
5.10931	d1_12	12	0.532043	0.0107484	0.259176	d1
5.13015	d1_12	12	0.529136	0.0107625	0.252539	d1
5.15098	d1_12	12	0.481945	0.0107027	0.24649	d1
5.17183	d1_12	12	0.651191	0.00999483	0.24773	d1
5.19266	d1_12	12	0.615327	0.00987819	0.242695	d1
5.2135	d1_12	12	0.762688	0.010312	0.243078	d1
5.23434	d1_12	12	0.572317	0.0100831	0.242603	d1
5.25517	d1_12	12	0.660865	0.00998108	0.232758	d1
5.27602	d1_12	12	0.664723	0.00974903	0.22633	d1
5.29685	d1_12	12	0.635395	0.00954634	0.21646	d1
5.31769	d1_12	12	0.5214	0.00943013	0.211638	d1
5.77612	d1_12	12	0.938584	0.00888038	0.2806	d1
5.79696	d1_12	12	0.596988	0.00760968	0.27498	d1
5.81779	d1_12	12	0.984382	0.00742772	0.276432	d1
5.83863	d1_12	12	0.3216	0.00746239	0.290873	d1
5.85947	d1_12	12	0.496367	0.00750239	0.285822	d1
5.88031	d1_12	12	0.550015	0.00740301	0.290241	d1
5.90115	d1_12	12	0.521383	0.00739667	0.287229	d1
5.92198	d1_12	12	0.546077	0.00738732	0.28016	d1
5.94282	d1_12	12	0.541298	0.00736346	0.281244	d1
5.96366	d1_12	12	0.703527	0.00747751	0.280552	d1
5.9845	d1_12	12	0.578068	0.00753901	0.275804	d1
0.0243866	h1_15	15	0.234582	0.00172168	0.102526	h1
0.0452431	h1_15	15	0.356146	0.00192537	0.105772	h1
0.0660995	h1_15	15	0.608082	0.00344046	0.121011	h1
0.0869329	h1_15	15	1.26818	0.00452094	0.127009	h1
0.107778	h1_15	15	1.12258	0.0042353	0.119014	h1
0.128623	h1_15	15	1.13767	0.0045731	0.126255	h1
0.149444	h1_15	15	1.53481	0.00450173	0.116713	h1
0.170301	h1_15	15	1.43707	0.00515243	0.135134	h1
0.191134	h1_15	15	2.15642	0.00626528	0.146207	h1
0.211979	h1_15	15	2.1509	0.00702011	0.149737	h1
0.232813	h1_15	15	2.58827	0.00712941	0.152882	h1
0.649583	h1_15	15	7.37646	0.0398974	0.33231	h1
0.670417	h1_15	15	8.11039	0.0427442	0.383399	h1
0.69125	h1_15	15	8.3545	0.0423245	0.394945	h1
0.712095	h1_15	15	8.14825	0.0371489	0.398518	h1
0.732928	h1_15	15	8.22657	0.0361079	0.398162	h1
0.753773	h1_15	15	8.50022	0.0347118	0.396798	h1
0.774606	h1_15	15	8.27115	0.0354279	0.396589	h1
0.79544	h1_15	15	8.28133	0.0366847	0.398528	h1
0.816285	h1_15	15	8.24147	0.0361767	0.398787	h1
0.837118	h1_15	15	8.10214	0.0383693	0.397075	h1
0.857951	h1_15	15	8.39324	0.0409082	0.398345	h1
0.878796	h1_15	15	8.49591	0.040895	0.396318	h1
0.89963	h1_15	15	8.47094	0.0408727	0.396748	h1
0.920475	h1_15	15	8.4355	0.041554	0.396642	h1
0.941308	h1_15	15	9.27313	0.0415236	0.396071	h1
0.962153	h1_15	15	8.59798	0.0394738	0.395699	h1
0.982975	h1_15	15	8.48642	0.0389467	0.394252	h1
1.00382	h1_15	15	8.68937	0.0392902	0.395679	h1
1.02465	h1_15	15	8.55908	0.0389268	0.392899	h1
1.04549	h1_15	15	8.60418	0.0375177	0.394158	h1
1.06632	h1_15	15	8.61191	0.0373353	0.389193	h1
1.08716	h1_15	15	8.18699	0.0353801	0.390941	h1
1.108	h1_15	15	7.46602	0.034217	0.383074	h1
1.12884	h1_15	15	7.32109	0.0347937	0.370891	h1
1.14968	h1_15	15	6.90231	0.0320506	0.359155	h1
1.17052	h1_15	15	6.28064	0.0282421	0.333593	h1
1.19135	h1_15	15	6.05064	0.0241354	0.308241	h1
1.2122	h1_15	15	5.25326	0.0216393	0.28692	h1
1.23303	h1_15	15	5.16918	0.0209334	0.269486	h1
1.64978	h1_15	15	8.1627	0.0434741	0.372123	h1
1.67061	h1_15	15	8.42883	0.0459516	0.409399	h1
1.69145	h1_15	15	8.49738	0.0413934	0.40929	h1
1.71229	h1_15	15	8.68314	0.039289	0.412772	h1
1.73313	h1_15	15	8.75903	0.0381856	0.410813	h1
1.75397	h1_15	15	9.23432	0.0386665	0.412404	h1
1.7748	h1_15	15	8.98611	0.0383573	0.413862	h1
1.79564	h1_15	15	8.8152	0.0402918	0.410783	h1
1.81647	h1_15	15	9.12844	0.0419801	0.411323	h1
1.83731	h1_15	15	8.95602	0.0422283	0.407218	h1
1.85815	h1_15	15	8.96757	0.0424287	0.407279	h1
1.87899	h1_15	15	9.06562	0.0416759	0.406101	h1
1.89983	h1_15	15	8.8988	0.0418718	0.40469	h1
1.92067	h1_15	15	9.28423	0.0427095	0.406477	h1
1.9415	h1_15	15	9.07897	0.0428455	0.404551	h1
1.96234	h1_15	15	9.08951	0.0429586	0.402847	h1
1.98317	h1_15	15	9.16387	0.0433903	0.402663	h1
2.00402	h1_15	15	9.08548	0.0424912	0.400856	h1
2.02485	h1_15	15	8.77265	0.0419079	0.399918	h1
2.04569	h1_15	15	8.88656	0.0434633	0.396592	h1
2.06653	h1_15	15	8.8918	0.043328	0.39301	h1
2.08736	h1_15	15	8.62491	0.0420676	0.392039	h1
2.10821	h1_15	15	8.70319	0.0421645	0.391873	h1
2.12904	h1_15	15	8.59414	0.042098	0.38908	h1
2.14987	h1_15	15	8.57566	0.0411619	0.383769	h1
2.17071	h1_15	15	9.27174	0.038776	0.382548	h1
2.19155	h1_15	15	8.78494	0.0382702	0.380125	h1
2.21238	h1_15	15	8.03202	0.0376592	0.37758	h1
2.23323	h1_15	15	8.42492	0.0380425	0.37818	h1
2.64997	h1_15	15	8.41106	0.0476802	0.403005	h1
2.6708	h1_15	15	8.63929	0.0526778	0.415021	h1
2.69164	h1_15	15	8.50299	0.0473942	0.408015	h1
2.71248	h1_15	15	8.75749	0.0460254	0.403834	h1
2.73332	h1_15	15	8.83876	0.0459175	0.402566	h1
2.75416	h1_15	15	8.91156	0.0460546	0.401112	h1
2.77499	h1_15	15	8.84127	0.0459253	0.399135	h1
2.79583	h1_15	15	8.80907	0.0453778	0.399049	h1
2.81667	h1_15	15	8.69835	0.044214	0.394922	h1
2.83751	h1_15	15	8.68463	0.0444424	0.395416	h1
2.85834	h1_15	15	8.52843	0.0442091	0.394418	h1
2.87919	h1_15	15	8.57453	0.0442748	0.394529	h1
2.90002	h1_15	15	8.57483	0.0445038	0.391769	h1
2.92086	h1_15	15	8.4944	0.0447931	0.389995	h1
2.9417	h1_15	15	8.50128	0.0452978	0.392545	h1
2.96253	h1_15	15	8.44391	0.0451016	0.388146	h1
2.98337	h1_15	15	8.35646	0.0449596	0.385784	h1
3.00421	h1_15	15	8.24595	0.0446684	0.38742	h1
3.02505	h1_15	15	8.24482	0.0443889	0.384815	h1
3.04589	h1_15	15	8.22328	0.0438744	0.383582	h1
3.06672	h1_15	15	8.12222	0.0427219	0.382093	h1
3.08757	h1_15	15	8.10893	0.0416206	0.381247	h1
3.1084	h1_15	15	7.98123	0.0400622	0.377986	h1
3.12924	h1_15	15	7.90466	0.03825	0.375048	h1
3.15008	h1_15	15	7.81856	0.0365724	0.371588	h1
3.17091	h1_15	15	7.77821	0.0351071	0.369992	h1
3.19175	h1_15	15	7.69225	0.0341581	0.365023	h1
3.21259	h1_15	15	7.65772	0.0334411	0.361574	h1
3.23343	h1_15	15	7.51413	0.0328795	0.366526	h1
3.65017	h1_15	15	8.85403	0.0415053	0.442977	h1
3.67101	h1_15	15	8.99054	0.0434639	0.446601	h1
3.69185	h1_15	15	9.17824	0.0392083	0.446662	h1
3.71269	h1_15	15	9.86473	0.036161	0.450892	h1
3.73352	h1_15	15	9.2965	0.037747	0.457696	h1
3.75436	h1_15	15	10.2485	0.0361467	0.459783	h1
3.7752	h1_15	15	9.55662	0.035384	0.460588	h1
3.79604	h1_15	15	9.24303	0.0382187	0.460842	h1
3.81688	h1_15	15	9.49873	0.0418897	0.457468	h1
3.83772	h1_15	15	9.83063	0.0450097	0.464304	h1
3.85855	h1_15	15	10.0865	0.0452614	0.462157	h1
3.87939	h1_15	15	9.97591	0.0456303	0.463509	h1
3.90023	h1_15	15	9.72437	0.0459009	0.463007	h1
3.92106	h1_15	15	9.85515	0.0462692	0.462427	h1
3.9419	h1_15	15	9.59979	0.0453775	0.461553	h1
3.96274	h1_15	15	9.58038	0.0449636	0.459292	h1
3.98358	h1_15	15	9.55037	0.0463947	0.463796	h1
4.00441	h1_15	15	9.60005	0.0451422	0.461972	h1
4.02525	h1_15	15	9.43074	0.0451655	0.464525	h1
4.04609	h1_15	15	9.44521	0.0449939	0.463346	h1
4.06693	h1_15	15	9.52387	0.0450996	0.463981	h1
4.08777	h1_15	15	9.54443	0.0445761	0.462587	h1
4.1086	h1_15	15	9.52019	0.043945	0.463884	h1
4.12944	h1_15	15	9.42326	0.0436648	0.46333	h1
4.15028	h1_15	15	9.54758	0.0431193	0.46286	h1
4.17112	h1_15	15	9.48264	0.0422078	0.459983	h1
4.19196	h1_15	15	9.26229	0.0409443	0.460601	h1
4.21279	h1_15	15	9.34826	0.0405382	0.459111	h1
4.23363	h1_15	15	9.28359	0.0400397	0.46004	h1
4.65039	h1_15	15	10.6699	0.0508261	0.508804	h1
4.67123	h1_15	15	10.8251	0.058683	0.520893	h1
4.69207	h1_15	15	10.5641	0.0541574	0.521099	h1
4.71291	h1_15	15	10.6489	0.054795	0.523995	h1
4.73374	h1_15	15	10.7814	0.054083	0.518894	h1
4.75458	h1_15	15	10.9281	0.0521104	0.52123	h1
4.77542	h1_15	15	10.9026	0.0512005	0.518282	h1
4.79625	h1_15	15	10.348	0.050507	0.517009	h1
4.81709	h1_15	15	10.8011	0.0535323	0.516488	h1
4.83793	h1_15	15	10.95	0.0535301	0.515911	h1
4.85876	h1_15	15	10.6849	0.0535573	0.513689	h1
4.87961	h1_15	15	10.7666	0.0554754	0.51536	h1
4.90044	h1_15	15	10.9487	0.0562278	0.518381	h1
4.92128	h1_15	15	10.8525	0.0554985	0.512213	h1
4.94212	h1_15	15	10.7717	0.0558892	0.514612	h1
4.96295	h1_15	15	10.9078	0.0563697	0.517158	h1
4.9838	h1_15	15	10.8437	0.0570839	0.515892	h1
5.00463	h1_15	15	10.9022	0.0570112	0.516224	h1
5.02546	h1_15	15	10.8315	0.0576224	0.513998	h1
5.0463	h1_15	15	10.7732	0.0574427	0.514713	h1
5.06714	h1_15	15	11.0034	0.0572891	0.514618	h1
5.08797	h1_15	15	10.8567	0.0569752	0.515208	h1
5.10882	h1_15	15	10.9287	0.0557815	0.514896	h1
5.12965	h1_15	15	10.9141	0.0541237	0.512124	h1
5.1505	h1_15	15	10.883	0.0525768	0.512296	h1
5.17133	h1_15	15	11.0887	0.051352	0.514165	h1
5.19218	h1_15	15	10.7569	0.0488511	0.510542	h1
5.21301	h1_15	15	10.6791	0.0467056	0.510653	h1
5.23385	h1_15	15	9.80643	0.0459044	0.512623	h1
5.6506	h1_15	15	11.795	0.0518199	0.532299	h1
5.67144	h1_15	15	11.7318	0.0601888	0.55402	h1
5.69228	h1_15	15	12.0852	0.0561114	0.553285	h1
5.71311	h1_15	15	11.296	0.0522601	0.55243	h1
5.73395	h1_15	15	11.8207	0.0556598	0.556391	h1
5.75479	h1_15	15	11.2605	0.0587368	0.554646	h1
5.77564	h1_15	15	11.7916	0.0650376	0.552575	h1
5.79648	h1_15	15	12.0815	0.0670397	0.551191	h1
5.81731	h1_15	15	12.4485	0.0650991	0.548274	h1
5.83816	h1_15	15	12.3945	0.0642212	0.545746	h1
5.85899	h1_15	15	12.3486	0.0637654	0.54586	h1
5.87983	h1_15	15	12.2708	0.0633005	0.546693	h1
5.90067	h1_15	15	12.6598	0.0627412	0.547314	h1
5.92149	h1_15	15	11.6514	0.0578803	0.544505	h1
5.94234	h1_15	15	11.7183	0.0593773	0.543822	h1
5.96317	h1_15	15	11.784	0.0609244	0.544783	h1
5.98402	h1_15	15	12.0098	0.0619274	0.549188	h1
0.0264815	h1_12	12	1.20831	0.00536467	0.143332	h1
0.0473148	h1_12	12	1.37736	0.00603574	0.149977	h1
0.0681713	h1_12	12	1.82536	0.00810783	0.180723	h1
0.0890046	h1_12	12	2.53788	0.00998707	0.217301	h1
0.109838	h1_12	12	2.93619	0.0109456	0.227781	h1
0.130683	h1_12	12	3.00112	0.0118683	0.247719	h1
0.151528	h1_12	12	3.5548	0.012305	0.258245	h1
0.172373	h1_12	12	3.45553	0.0125033	0.266477	h1
0.193206	h1_12	12	3.85941	0.0129924	0.281703	h1
0.214051	h1_12	12	3.81372	0.013651	0.293914	h1
0.234884	h1_12	12	4.40126	0.0139913	0.304355	h1
0.693322	h1_12	12	5.09333	0.0281289	0.390615	h1
0.714155	h1_12	12	5.11988	0.0269751	0.388416	h1
0.735	h1_12	12	5.24187	0.0278539	0.38691	h1
0.755833	h1_12	12	5.08899	0.0269804	0.387907	h1
0.776667	h1_12	12	5.12137	0.0275661	0.388889	h1
0.797512	h1_12	12	5.08023	0.0287851	0.389035	h1
0.818345	h1_12	12	4.92235	0.0281772	0.389395	h1
0.839178	h1_12	12	4.73981	0.0293985	0.388421	h1
0.860023	h1_12	12	4.78429	0.0307518	0.393245	h1
0.880856	h1_12	12	4.90691	0.0310614	0.39531	h1
0.901701	h1_12	12	4.92729	0.030906	0.392053	h1
0.922535	h1_12	12	4.97169	0.0314071	0.393245	h1
0.943368	h1_12	12	5.73829	0.031045	0.390687	h1
0.964213	h1_12	12	4.9448	0.0292572	0.388919	h1
0.985046	h1_12	12	5.00545	0.0287289	0.391078	h1
1.00589	h1_12	12	5.00229	0.0294769	0.388833	h1
1.02672	h1_12	12	5.0201	0.0295322	0.386078	h1
1.04757	h1_12	12	5.03397	0.0288008	0.383946	h1
1.0684	h1_12	12	5.12882	0.0287136	0.382767	h1
1.08924	h1_12	12	4.79026	0.02758	0.380471	h1
1.11008	h1_12	12	4.36733	0.0279545	0.377502	h1
1.13091	h1_12	12	4.56762	0.0287646	0.372187	h1
1.15175	h1_12	12	4.69259	0.0267568	0.36711	h1
1.17258	h1_12	12	4.68443	0.0254459	0.363462	h1
1.19343	h1_12	12	4.93831	0.0232737	0.36495	h1
1.21426	h1_12	12	4.77828	0.0224802	0.363765	h1
1.2351	h1_12	12	4.76427	0.0221806	0.364526	h1
1.69352	h1_12	12	4.63867	0.0239848	0.372175	h1
1.71436	h1_12	12	4.66186	0.0229763	0.373178	h1
1.7352	h1_12	12	4.62839	0.0225744	0.37717	h1
1.75603	h1_12	12	5.23612	0.0228589	0.374848	h1
1.77686	h1_12	12	4.86754	0.0223313	0.374031	h1
1.79771	h1_12	12	4.70844	0.0231027	0.372954	h1
1.81854	h1_12	12	4.80435	0.0237043	0.372976	h1
1.83939	h1_12	12	4.83015	0.0237748	0.375161	h1
1.86022	h1_12	12	4.76278	0.0238572	0.375492	h1
1.88106	h1_12	12	4.70226	0.0233602	0.373079	h1
1.9019	h1_12	12	4.79237	0.0235109	0.371529	h1
1.92273	h1_12	12	5.26933	0.023098	0.370158	h1
1.94358	h1_12	12	4.74414	0.0234809	0.367669	h1
1.96441	h1_12	12	4.71115	0.023579	0.366953	h1
1.98525	h1_12	12	4.82646	0.0235612	0.365769	h1
2.00609	h1_12	12	4.65577	0.0230835	0.363131	h1
2.02693	h1_12	12	4.48239	0.0232499	0.363026	h1
2.04777	h1_12	12	4.55272	0.0236941	0.358562	h1
2.06861	h1_12	12	4.64972	0.0237705	0.355915	h1
2.08944	h1_12	12	4.58976	0.0233438	0.350187	h1
2.11029	h1_12	12	4.50942	0.0234557	0.344425	h1
2.13112	h1_12	12	4.53164	0.0236701	0.338899	h1
2.15196	h1_12	12	4.53709	0.0230771	0.33376	h1
2.1728	h1_12	12	4.0546	0.0214776	0.327151	h1
2.19363	h1_12	12	4.30986	0.0214302	0.319219	h1
2.21448	h1_12	12	3.85303	0.021309	0.317064	h1
2.23531	h1_12	12	4.56869	0.0214276	0.315901	h1
2.69373	h1_12	12	4.02352	0.0228705	0.359811	h1
2.71457	h1_12	12	4.27761	0.0230733	0.357734	h1
2.73541	h1_12	12	4.34086	0.0232791	0.366677	h1
2.75625	h1_12	12	4.36283	0.0230999	0.363974	h1
2.77708	h1_12	12	4.2889	0.022994	0.35729	h1
2.79792	h1_12	12	4.23885	0.0230217	0.354192	h1
2.81875	h1_12	12	4.23798	0.022985	0.350049	h1
2.83959	h1_12	12	4.26928	0.02303	0.345563	h1
2.86043	h1_12	12	4.02091	0.0223939	0.351535	h1
2.88127	h1_12	12	4.22634	0.0230926	0.349422	h1
2.90211	h1_12	12	4.20917	0.0230194	0.346852	h1
2.92295	h1_12	12	4.29498	0.0233451	0.345667	h1
2.94378	h1_12	12	4.18691	0.0235339	0.346334	h1
2.96462	h1_12	12	4.17402	0.0234644	0.342054	h1
2.98546	h1_12	12	4.15129	0.0234749	0.34371	h1
3.0063	h1_12	12	4.07934	0.0233614	0.343088	h1
3.02714	h1_12	12	4.08278	0.0232887	0.341861	h1
3.04797	h1_12	12	4.01999	0.0229221	0.341603	h1
3.06882	h1_12	12	3.96675	0.0217119	0.338904	h1
3.08965	h1_12	12	3.82661	0.0205891	0.337774	h1
3.11049	h1_12	12	3.84874	0.0194936	0.332293	h1
3.13133	h1_12	12	3.81962	0.0183466	0.329681	h1
3.15216	h1_12	12	3.77894	0.0177526	0.327318	h1
3.17301	h1_12	12	3.81151	0.017661	0.323072	h1
3.19384	h1_12	12	3.87705	0.0173686	0.318269	h1
3.21469	h1_12	12	3.87432	0.017147	0.32317	h1
3.23552	h1_12	12	3.84665	0.0171298	0.32153	h1
3.69395	h1_12	12	4.39281	0.0183474	0.374427	h1
3.71479	h1_12	12	4.60119	0.0171427	0.375739	h1
3.73563	h1_12	12	4.1327	0.0179746	0.377748	h1
3.75646	h1_12	12	4.84197	0.0169255	0.380132	h1
3.7773	h1_12	12	4.13105	0.0167747	0.385076	h1
3.79814	h1_12	12	4.05699	0.0183171	0.381576	h1
3.81897	h1_12	12	4.02828	0.0198312	0.382249	h1
3.8398	h1_12	12	4.33616	0.020231	0.38561	h1
3.86064	h1_12	12	4.57336	0.021102	0.382355	h1
3.88148	h1_12	12	4.50362	0.020969	0.377576	h1
3.90231	h1_12	12	4.45135	0.0213578	0.377916	h1
3.92316	h1_12	12	4.47319	0.0214764	0.372644	h1
3.94399	h1_12	12	4.40142	0.021115	0.372036	h1
3.96483	h1_12	12	4.46023	0.0212528	0.371893	h1
3.98566	h1_12	12	4.23414	0.0213371	0.377249	h1
4.00649	h1_12	12	4.74732	0.0211326	0.379308	h1
4.02734	h1_12	12	4.35941	0.0212034	0.368615	h1
4.04817	h1_12	12	4.32169	0.0214588	0.375291	h1
4.069	h1_12	12	4.51919	0.0210009	0.369204	h1
4.08984	h1_12	12	4.56706	0.0205688	0.36802	h1
4.11068	h1_12	12	4.36941	0.020608	0.371317	h1
4.13152	h1_12	12	4.30939	0.0202718	0.369723	h1
4.15236	h1_12	12	4.32825	0.0197017	0.363979	h1
4.17319	h1_12	12	4.2287	0.0190696	0.361095	h1
4.19404	h1_12	12	4.17855	0.0187319	0.353491	h1
4.21487	h1_12	12	4.21793	0.0186518	0.353944	h1
4.23572	h1_12	12	4.30305	0.0183983	0.352892	h1
4.69412	h1_12	12	4.13772	0.0222409	0.42595	h1
4.71495	h1_12	12	4.01017	0.0221519	0.425971	h1
4.7358	h1_12	12	4.22383	0.0219287	0.42678	h1
4.75663	h1_12	12	4.32875	0.0214612	0.427829	h1
4.77748	h1_12	12	4.36549	0.0214536	0.427164	h1
4.79831	h1_12	12	3.97176	0.0215567	0.427771	h1
4.81916	h1_12	12	4.30422	0.0225387	0.424817	h1
4.83999	h1_12	12	4.38517	0.0227905	0.42535	h1
4.86083	h1_12	12	4.07952	0.0229076	0.424778	h1
4.88167	h1_12	12	4.21069	0.0237339	0.423115	h1
4.9025	h1_12	12	4.4641	0.0241655	0.422626	h1
4.92334	h1_12	12	4.38702	0.023751	0.418675	h1
4.94418	h1_12	12	4.29872	0.0237989	0.415837	h1
4.96502	h1_12	12	4.26467	0.0236189	0.416589	h1
4.98586	h1_12	12	4.20231	0.0240002	0.422194	h1
5.0067	h1_12	12	4.09313	0.0234046	0.420496	h1
5.02753	h1_12	12	4.22076	0.023798	0.418858	h1
5.04837	h1_12	12	4.23158	0.0238522	0.417009	h1
5.06921	h1_12	12	4.62331	0.0238261	0.416153	h1
5.09005	h1_12	12	4.24443	0.0238819	0.408687	h1
5.11088	h1_12	12	4.28644	0.0229447	0.406972	h1
5.13171	h1_12	12	4.26775	0.0220208	0.407612	h1
5.15256	h1_12	12	4.21226	0.0210883	0.402463	h1
5.17339	h1_12	12	4.33889	0.0203115	0.398128	h1
5.19422	h1_12	12	4.14557	0.0195338	0.397417	h1
5.21507	h1_12	12	4.36664	0.0190467	0.396954	h1
5.2359	h1_12	12	3.57263	0.0191161	0.396885	h1
5.69434	h1_12	12	4.80205	0.0236213	0.473909	h1
5.71517	h1_12	12	4.04552	0.0218405	0.46983	h1
5.73602	h1_12	12	4.41037	0.0232334	0.468089	h1
5.75685	h1_12	12	3.88268	0.0249008	0.468912	h1
5.7777	h1_12	12	4.33288	0.0278937	0.466307	h1
5.79853	h1_12	12	4.55204	0.0280879	0.463932	h1
5.81936	h1_12	12	4.97507	0.0275129	0.460534	h1
5.84021	h1_12	12	4.60645	0.0267078	0.461154	h1
5.86104	h1_12	12	4.63688	0.0266162	0.460249	h1
5.88189	h1_12	12	4.56352	0.0262046	0.460572	h1
5.90272	h1_12	12	4.81665	0.0257205	0.460136	h1
5.92356	h1_12	12	4.47843	0.0247481	0.457854	h1
5.9444	h1_12	12	4.41862	0.0256072	0.457225	h1
5.96524	h1_12	12	4.39937	0.02627	0.454159	h1
5.98608	h1_12	12	4.52477	0.0262377	0.452698	h1
0.0171412	j1_15	15	-0.0860486	0.00171715	0.100702	j1
0.0379745	j1_15	15	-0.100342	0.00170369	0.102683	j1
0.058831	j1_15	15	-0.137009	0.00163564	0.0974901	j1
0.0796644	j1_15	15	0.217581	0.00132594	0.0988224	j1
0.100486	j1_15	15	-0.170687	0.00174496	0.102512	j1
0.517257	j1_15	15	0.933712	0.00607981	0.141453	j1
0.538113	j1_15	15	3.57227	0.0142612	0.262329	j1
0.558947	j1_15	15	3.90989	0.0151398	0.269087	j1
0.579769	j1_15	15	3.56106	0.0131512	0.248711	j1
0.600625	j1_15	15	2.77228	0.00980205	0.206866	j1
0.621447	j1_15	15	2.10479	0.00800248	0.189877	j1
0.642303	j1_15	15	1.94687	0.0070604	0.174689	j1
0.663125	j1_15	15	1.42137	0.00673135	0.173129	j1
0.683958	j1_15	15	0.977478	0.0052896	0.15499	j1
0.704815	j1_15	15	1.15091	0.00565308	0.153723	j1
0.725648	j1_15	15	0.375734	0.00396561	0.136388	j1
0.74647	j1_15	15	1.36458	0.00655379	0.161717	j1
0.767326	j1_15	15	0.762854	0.00559179	0.146215	j1
0.788148	j1_15	15	0.961857	0.00544221	0.141953	j1
0.809005	j1_15	15	0.98264	0.00605826	0.146231	j1
0.829826	j1_15	15	1.07773	0.00636254	0.149782	j1
0.85066	j1_15	15	1.14588	0.00638087	0.152383	j1
0.871516	j1_15	15	1.29673	0.00695282	0.160718	j1
0.892338	j1_15	15	1.45096	0.00733732	0.161639	j1
0.913194	j1_15	15	2.01308	0.00728715	0.167505	j1
0.934016	j1_15	15	1.16495	0.00658531	0.156314	j1
0.95485	j1_15	15	0.940823	0.00636198	0.157409	j1
0.975706	j1_15	15	1.48077	0.00601135	0.154695	j1
0.996528	j1_15	15	1.07348	0.0057588	0.148667	j1
1.01738	j1_15	15	1.26254	0.00547843	0.145943	j1
1.03821	j1_15	15	1.08587	0.00474939	0.139779	j1
1.05906	j1_15	15	1.22743	0.00544422	0.151429	j1
1.0799	j1_15	15	1.48129	0.0053037	0.149298	j1
1.10072	j1_15	15	1.47059	0.00545819	0.150814	j1
1.51752	j1_15	15	6.74706	0.0429738	0.347602	j1
1.53834	j1_15	15	6.50057	0.0305118	0.353315	j1
1.55919	j1_15	15	7.03778	0.0286198	0.358642	j1
1.58002	j1_15	15	6.62503	0.0258817	0.3573	j1
1.60086	j1_15	15	6.6559	0.0257035	0.357858	j1
1.6217	j1_15	15	6.74977	0.0257699	0.363823	j1
1.64253	j1_15	15	6.90275	0.025373	0.362157	j1
1.66338	j1_15	15	6.84185	0.0257456	0.365175	j1
1.68421	j1_15	15	6.70114	0.0266013	0.364272	j1
1.70505	j1_15	15	6.55754	0.0266296	0.368085	j1
1.72589	j1_15	15	7.54696	0.0277138	0.365274	j1
1.74672	j1_15	15	6.51035	0.0273487	0.364395	j1
1.76757	j1_15	15	6.49032	0.0275589	0.362925	j1
1.7884	j1_15	15	6.57506	0.0275365	0.361039	j1
1.80925	j1_15	15	6.45409	0.0270174	0.360577	j1
1.83008	j1_15	15	6.26372	0.0262485	0.356482	j1
1.85091	j1_15	15	5.99693	0.0256078	0.352652	j1
1.87176	j1_15	15	5.90973	0.0246535	0.347859	j1
1.89259	j1_15	15	5.67055	0.023565	0.340515	j1
1.91344	j1_15	15	5.40335	0.0226964	0.335078	j1
1.93426	j1_15	15	5.35092	0.0218076	0.326889	j1
1.95509	j1_15	15	5.11999	0.0209488	0.319151	j1
1.97594	j1_15	15	4.926	0.0200547	0.319656	j1
1.99677	j1_15	15	4.90321	0.019099	0.311311	j1
2.01762	j1_15	15	4.74842	0.0181152	0.298775	j1
2.03845	j1_15	15	4.17015	0.0174441	0.295153	j1
2.05927	j1_15	15	4.47224	0.0161659	0.281253	j1
2.08013	j1_15	15	4.1594	0.0152841	0.271861	j1
2.10096	j1_15	15	3.84013	0.0153393	0.260766	j1
2.51774	j1_15	15	6.67546	0.0320156	0.343342	j1
2.53858	j1_15	15	6.92988	0.0345019	0.338427	j1
2.55941	j1_15	15	6.89826	0.0320504	0.328792	j1
2.58025	j1_15	15	7.05018	0.032531	0.321111	j1
2.60109	j1_15	15	7.02532	0.0332993	0.317432	j1
2.62193	j1_15	15	7.00163	0.0332271	0.316909	j1
2.64277	j1_15	15	6.92437	0.0326919	0.314718	j1
2.66361	j1_15	15	6.90778	0.0323706	0.314726	j1
2.68444	j1_15	15	6.75132	0.0324379	0.3111	j1
2.70528	j1_15	15	6.69146	0.0312272	0.310454	j1
2.72612	j1_15	15	6.89374	0.032124	0.315123	j1
2.74696	j1_15	15	6.78258	0.0326251	0.312703	j1
2.76779	j1_15	15	6.5951	0.0323344	0.308707	j1
2.78862	j1_15	15	6.48691	0.0319278	0.306657	j1
2.80947	j1_15	15	6.54842	0.0314654	0.306292	j1
2.8303	j1_15	15	6.39136	0.030656	0.299637	j1
2.85113	j1_15	15	6.27528	0.0300212	0.297549	j1
2.87197	j1_15	15	6.21871	0.0292764	0.296029	j1
2.89281	j1_15	15	6.08133	0.0285934	0.289835	j1
2.91365	j1_15	15	5.77566	0.0265829	0.290156	j1
2.93448	j1_15	15	5.68681	0.0260212	0.287658	j1
2.95532	j1_15	15	5.57496	0.025263	0.289326	j1
2.97616	j1_15	15	5.67278	0.0241985	0.288372	j1
2.99699	j1_15	15	5.90045	0.0239356	0.291818	j1
3.01784	j1_15	15	5.49939	0.0239942	0.29257	j1
3.03867	j1_15	15	5.86065	0.0238322	0.290422	j1
3.05951	j1_15	15	5.65449	0.0233929	0.298794	j1
3.08035	j1_15	15	5.26884	0.023347	0.304904	j1
3.10119	j1_15	15	5.53532	0.0239842	0.303332	j1
3.51795	j1_15	15	7.19101	0.0358696	0.349572	j1
3.5388	j1_15	15	6.2388	0.0334243	0.345005	j1
3.55963	j1_15	15	6.4089	0.0324347	0.347454	j1
3.58047	j1_15	15	7.02082	0.031921	0.350038	j1
3.60131	j1_15	15	6.87099	0.0327144	0.352712	j1
3.62214	j1_15	15	7.01246	0.0330979	0.355096	j1
3.64299	j1_15	15	6.78762	0.0328273	0.354039	j1
3.66382	j1_15	15	7.10537	0.0333617	0.359446	j1
3.68466	j1_15	15	6.86384	0.0334373	0.358872	j1
3.7055	j1_15	15	7.09581	0.0342256	0.364281	j1
3.72634	j1_15	15	7.19828	0.0339804	0.360104	j1
3.74718	j1_15	15	6.98958	0.0352441	0.365634	j1
3.76801	j1_15	15	6.9649	0.0352071	0.361587	j1
3.78885	j1_15	15	6.91132	0.0355421	0.363923	j1
3.80969	j1_15	15	6.79207	0.0356048	0.362867	j1
3.83052	j1_15	15	6.95406	0.0359081	0.364308	j1
3.85137	j1_15	15	6.9359	0.0357719	0.363939	j1
3.8722	j1_15	15	6.86527	0.0352946	0.359081	j1
3.89304	j1_15	15	6.86515	0.0350532	0.358479	j1
3.91388	j1_15	15	6.79328	0.0343984	0.360321	j1
3.93471	j1_15	15	6.68876	0.0336462	0.356649	j1
3.95556	j1_15	15	6.85129	0.0330532	0.358294	j1
3.97639	j1_15	15	6.67761	0.0322655	0.355302	j1
3.99723	j1_15	15	6.91711	0.0312475	0.353096	j1
4.01806	j1_15	15	6.98123	0.030429	0.353165	j1
4.03889	j1_15	15	6.58795	0.0297988	0.35271	j1
4.05973	j1_15	15	6.69564	0.0299642	0.353733	j1
4.08057	j1_15	15	6.8126	0.0297978	0.356699	j1
4.10141	j1_15	15	6.60318	0.0297117	0.352205	j1
4.51818	j1_15	15	7.79602	0.0409567	0.43495	j1
4.53902	j1_15	15	7.85085	0.0414845	0.432834	j1
4.55986	j1_15	15	8.03786	0.0418241	0.44139	j1
4.58069	j1_15	15	8.5687	0.0417364	0.443741	j1
4.60153	j1_15	15	8.77799	0.0426503	0.45138	j1
4.62237	j1_15	15	8.8548	0.0432407	0.452068	j1
4.64321	j1_15	15	8.78031	0.0449197	0.452719	j1
4.66405	j1_15	15	8.90945	0.0456026	0.458757	j1
4.68488	j1_15	15	8.9328	0.0462399	0.458887	j1
4.70572	j1_15	15	8.87878	0.0457978	0.458219	j1
4.72656	j1_15	15	8.895	0.0457718	0.460774	j1
4.7474	j1_15	15	8.89968	0.0454524	0.460614	j1
4.76824	j1_15	15	9.02687	0.0451136	0.457524	j1
4.78907	j1_15	15	8.86698	0.0450475	0.459306	j1
4.80992	j1_15	15	8.6194	0.0449973	0.456716	j1
0.00875	j1_12	12	1.58539	0.00509111	0.146594	j1
0.0295718	j1_12	12	1.09405	0.0047323	0.148782	j1
0.0504282	j1_12	12	1.99174	0.0070154	0.186522	j1
0.508877	j1_12	12	7.18626	0.032779	0.439329	j1
0.529722	j1_12	12	7.63243	0.0325069	0.439388	j1
0.550556	j1_12	12	8.14036	0.0333357	0.438896	j1
0.5714	j1_12	12	7.68852	0.0311421	0.438964	j1
0.592234	j1_12	12	7.78377	0.0311924	0.438279	j1
0.613067	j1_12	12	7.63069	0.0323789	0.438975	j1
0.633912	j1_12	12	7.74982	0.0335418	0.437267	j1
0.654745	j1_12	12	7.52571	0.0343085	0.43641	j1
0.67559	j1_12	12	7.86261	0.0352017	0.435576	j1
0.696424	j1_12	12	7.60252	0.0356118	0.435461	j1
0.717269	j1_12	12	7.56284	0.0367061	0.433504	j1
0.738102	j1_12	12	7.96153	0.037809	0.434886	j1
0.758935	j1_12	12	8.02683	0.0383231	0.433927	j1
0.77978	j1_12	12	7.77169	0.0373939	0.435089	j1
0.800613	j1_12	12	7.83419	0.0366551	0.432838	j1
0.821458	j1_12	12	7.78444	0.036459	0.433737	j1
0.842292	j1_12	12	7.69361	0.0364882	0.433385	j1
0.863137	j1_12	12	7.77917	0.0366099	0.43189	j1
0.88397	j1_12	12	7.65776	0.0361992	0.431669	j1
0.904803	j1_12	12	7.82865	0.0361742	0.432318	j1
0.925648	j1_12	12	7.79787	0.0357129	0.430665	j1
0.946481	j1_12	12	7.79837	0.034877	0.4312	j1
0.967315	j1_12	12	7.88299	0.0335527	0.430436	j1
0.98816	j1_12	12	7.92705	0.0319983	0.430523	j1
1.00898	j1_12	12	7.6084	0.0307576	0.430505	j1
1.02984	j1_12	12	7.71854	0.030413	0.426666	j1
1.05066	j1_12	12	7.77137	0.0301845	0.431858	j1
1.50911	j1_12	12	6.86098	0.0342783	0.480523	j1
1.52995	j1_12	12	6.95665	0.0319733	0.480158	j1
1.55078	j1_12	12	6.71962	0.0308603	0.478024	j1
1.57162	j1_12	12	6.46259	0.031175	0.476585	j1
1.59245	j1_12	12	6.68389	0.0301682	0.474557	j1
1.61329	j1_12	12	6.63449	0.0297038	0.473868	j1
1.63412	j1_12	12	6.75497	0.0301607	0.473169	j1
1.65497	j1_12	12	6.94027	0.0299009	0.470603	j1
1.67581	j1_12	12	7.00336	0.0308691	0.467907	j1
1.69664	j1_12	12	6.21776	0.030679	0.46509	j1
1.71749	j1_12	12	6.72506	0.0318535	0.463927	j1
1.73832	j1_12	12	6.80868	0.0318527	0.460538	j1
1.75917	j1_12	12	6.85186	0.0315542	0.457111	j1
1.78	j1_12	12	6.69325	0.0316647	0.454509	j1
1.80083	j1_12	12	6.6886	0.0313211	0.450337	j1
1.82168	j1_12	12	6.75915	0.0312499	0.44786	j1
1.84251	j1_12	12	6.96618	0.0314621	0.442358	j1
1.86336	j1_12	12	6.74419	0.0307719	0.437362	j1
1.88418	j1_12	12	6.86164	0.0298069	0.431835	j1
1.90502	j1_12	12	6.79819	0.0287814	0.428756	j1
1.92586	j1_12	12	6.74774	0.0282304	0.424077	j1
1.9467	j1_12	12	6.751	0.0275581	0.420711	j1
1.96753	j1_12	12	6.80319	0.0267713	0.416842	j1
1.98837	j1_12	12	6.70212	0.0263183	0.410373	j1
2.00921	j1_12	12	6.45664	0.0259875	0.407822	j1
2.03005	j1_12	12	6.83356	0.0254652	0.40387	j1
2.05089	j1_12	12	6.3363	0.0258462	0.399906	j1
2.50933	j1_12	12	6.08281	0.032143	0.466927	j1
2.53016	j1_12	12	6.15918	0.0309755	0.462812	j1
2.55101	j1_12	12	5.9336	0.0304689	0.46102	j1
2.57183	j1_12	12	5.99173	0.0301988	0.460436	j1
2.59269	j1_12	12	6.08467	0.0299045	0.457719	j1
2.61352	j1_12	12	5.8157	0.029935	0.454218	j1
2.63435	j1_12	12	5.88835	0.0297029	0.453274	j1
2.65519	j1_12	12	5.98808	0.0284162	0.450094	j1
2.67602	j1_12	12	5.95537	0.0289246	0.450774	j1
2.69686	j1_12	12	5.67381	0.0289497	0.447479	j1
2.7177	j1_12	12	5.90438	0.0287294	0.443583	j1
2.73853	j1_12	12	5.82328	0.0287012	0.443114	j1
2.75937	j1_12	12	5.69234	0.0286139	0.441797	j1
2.78021	j1_12	12	5.86212	0.0285622	0.439497	j1
2.80105	j1_12	12	5.64895	0.0286343	0.439683	j1
2.82189	j1_12	12	5.7924	0.028555	0.436435	j1
2.84273	j1_12	12	5.6158	0.0287514	0.433853	j1
2.86356	j1_12	12	5.68052	0.0282197	0.433614	j1
2.8844	j1_12	12	5.54565	0.0276395	0.43234	j1
2.90524	j1_12	12	5.57585	0.0271298	0.428187	j1
2.92608	j1_12	12	6.13023	0.0263675	0.425315	j1
2.94692	j1_12	12	5.63224	0.0251045	0.421111	j1
2.96775	j1_12	12	5.53773	0.0257439	0.418806	j1
2.98859	j1_12	12	5.38551	0.0254217	0.417057	j1
3.00942	j1_12	12	6.36048	0.0249115	0.416362	j1
3.03027	j1_12	12	5.19641	0.0238873	0.414744	j1
3.0511	j1_12	12	5.53948	0.0248106	0.411512	j1
3.50955	j1_12	12	5.42723	0.0342028	0.479402	j1
3.53038	j1_12	12	6.66323	0.0331388	0.477164	j1
3.55123	j1_12	12	5.86296	0.0327025	0.476792	j1
3.57206	j1_12	12	5.75702	0.0326262	0.476347	j1
3.59291	j1_12	12	5.45819	0.031602	0.475063	j1
3.61374	j1_12	12	5.55158	0.0313464	0.474811	j1
3.63457	j1_12	12	5.56384	0.0311831	0.473116	j1
3.65541	j1_12	12	5.59368	0.030717	0.472682	j1
3.67624	j1_12	12	5.73488	0.0304559	0.471589	j1
3.69707	j1_12	12	5.52643	0.0303233	0.472418	j1
3.71792	j1_12	12	5.64238	0.0297933	0.471232	j1
3.73875	j1_12	12	5.63868	0.0301056	0.46695	j1
3.75959	j1_12	12	5.49272	0.0305758	0.46702	j1
3.78044	j1_12	12	5.60821	0.0309471	0.466654	j1
3.80127	j1_12	12	5.47706	0.0306582	0.464094	j1
3.82211	j1_12	12	5.44627	0.030055	0.462778	j1
3.84294	j1_12	12	5.4637	0.0301539	0.459307	j1
3.86378	j1_12	12	5.54324	0.0298258	0.457598	j1
3.88462	j1_12	12	5.43502	0.0294688	0.456383	j1
3.90546	j1_12	12	5.5005	0.028544	0.455733	j1
3.9263	j1_12	12	5.61118	0.0277806	0.452894	j1
3.94713	j1_12	12	5.51028	0.0268921	0.449011	j1
3.96797	j1_12	12	5.42771	0.0261464	0.447053	j1
3.98881	j1_12	12	5.24965	0.0248292	0.442417	j1
4.00965	j1_12	12	5.37897	0.024839	0.44071	j1
4.03049	j1_12	12	5.47546	0.025411	0.441865	j1
4.05132	j1_12	12	6.0138	0.0253531	0.43983	j1
4.50977	j1_12	12	5.96297	0.0345947	0.507473	j1
4.53061	j1_12	12	6.04637	0.0323626	0.503753	j1
4.55144	j1_12	12	5.86992	0.0324682	0.502839	j1
4.57228	j1_12	12	6.03655	0.0324805	0.500479	j1
4.59312	j1_12	12	5.68504	0.0332702	0.500502	j1
4.61396	j1_12	12	5.76748	0.0341987	0.50034	j1
4.6348	j1_12	12	5.85547	0.0344783	0.501604	j1
4.65564	j1_12	12	5.83485	0.0340841	0.497386	j1
4.67647	j1_12	12	5.77053	0.0335913	0.498555	j1
4.69731	j1_12	12	5.76634	0.0325771	0.494793	j1
4.71814	j1_12	12	5.94952	0.0328195	0.495642	j1
4.73899	j1_12	12	5.85641	0.0328433	0.493642	j1
4.75983	j1_12	12	6.01758	0.0327371	0.493609	j1

## Sheet: Figure_S2
days_drying	local_time	plant_id	leaf_no	measured_wp
2.66667	2022-11-10 16:00:00	D5	11	-0.34
4.79167	2022-11-12 19:00:00	D6	10	-1.3
4.79167	2022-11-12 19:00:00	D6	11	-1.08
4.79167	2022-11-12 19:00:00	D6	12	-1.1
4.79167	2022-11-12 19:00:00	D6	13	-1.1
4.79167	2022-11-12 19:00:00	D6	14	-1.16
4.79167	2022-11-12 19:00:00	D6	15	-1.15
4.80556	2022-11-12 19:20:00	D5	10	-1.18
7.57986	2022-11-15 13:55:00	D2	11	-1.49
7.57986	2022-11-15 13:55:00	D2	12	-1.41
7.57986	2022-11-15 13:55:00	D2	13	-1.43
7.57986	2022-11-15 13:55:00	D2	14	-1.42
7.57986	2022-11-15 13:55:00	D2	15	-1.4
10.5646	2022-11-18 13:33:00	D4	13	-2.05
10.6458	2022-11-18 15:30:00	D4	12	-1.6
17.5167	2022-11-25 12:24:00	D5	11	-2.49
17.5167	2022-11-25 12:24:00	D5	13	-2.05
17.5167	2022-11-25 12:24:00	D5	12	-2.15
17.5167	2022-11-25 12:24:00	D5	16	-1.77
17.5312	2022-11-25 12:45:00	D5	14	-1.96
17.5312	2022-11-25 12:45:00	D5	15	-1.9
0	2022-12-06 16:33:00	H9	10	-0.68
0	2022-12-06 16:33:00	H9	11	-0.86
0	2022-12-06 16:33:00	H9	12	-0.77
0	2022-12-06 16:33:00	H9	13	-0.71
0	2022-12-06 16:33:00	H9	14	-0.73
0	2022-12-06 16:33:00	H9	15	-0.75
0	2022-12-12 15:01:00	H5	15	-0.83
0	2022-12-12 15:22:00	H5	13	-0.84
0	2022-12-12 15:22:00	H5	10	-0.7
0	2022-12-12 15:22:00	H5	14	-0.87
0	2022-12-12 15:22:00	H5	11	-0.76
0	2022-12-12 15:22:00	H5	16	-0.89
0	2022-12-12 15:22:00	H5	12	-0.72
0	2022-12-12 16:28:00	H5	17	-0.9
13.6493	2022-12-27 15:35:00	H8	15	-1.68
13.6493	2022-12-27 15:35:00	H8	16	-1.65
13.6493	2022-12-27 15:35:00	H8	12	-1.8
13.6493	2022-12-27 15:35:00	H8	11	-2.43
13.6493	2022-12-27 15:35:00	H8	13	-1.79
13.6479	2022-12-27 15:33:00	H8	14	-1.68
13.6493	2022-12-27 15:35:00	H8	17	-1.68
13.6493	2022-12-27 15:35:00	H8	18	-1.68
16.5764	2022-12-30 13:50:00	H4	12	-2.9
16.5764	2022-12-30 13:50:00	H4	13	-1.93
16.5764	2022-12-30 13:50:00	H4	14	-1.83
16.5764	2022-12-30 13:50:00	H4	15	-1.81
16.5764	2022-12-30 13:50:00	H4	16	-1.81
16.5764	2022-12-30 13:50:00	H4	17	-1.83
5.57292	2023-02-01 13:45:00	J9	11	-1.284
5.57292	2023-02-01 13:45:00	J9	12	-1.263
5.57292	2023-02-01 13:45:00	J9	15	-1.335
5.57292	2023-02-01 13:45:00	J9	10	-1.214
5.57292	2023-02-01 13:45:00	J9	13	-1.315
5.57292	2023-02-01 13:45:00	J9	14	-1.354
5.68056	2023-02-01 16:20:00	J9	18	-1.343
5.68056	2023-02-01 16:20:00	J9	16	-1.386
5.69444	2023-02-01 16:40:00	J9	17	-1.36
11.5993	2023-02-07 14:23:00	J3	13	-1.564
11.5993	2023-02-07 14:23:00	J3	16	-1.533
11.5993	2023-02-07 14:23:00	J3	11	NA
11.5993	2023-02-07 14:23:00	J3	14	-1.558
11.5993	2023-02-07 14:23:00	J3	12	-1.602
11.5993	2023-02-07 14:23:00	J3	15	-1.606
11.6278	2023-02-07 15:04:00	J3	18	-1.559
11.6278	2023-02-07 15:04:00	J3	17	-1.54
18.5556	2023-02-14 13:20:00	J4	12	-2.023
18.5556	2023-02-14 13:20:00	J4	16	-1.983
18.5556	2023-02-14 13:20:00	J4	11	-3.2
18.5556	2023-02-14 13:20:00	J4	14	-2.07
18.5764	2023-02-14 13:50:00	J4	15	-2.082
18.5764	2023-02-14 13:50:00	J4	13	-2.433
18.5764	2023-02-14 13:50:00	J4	17	-1.875
4.77014	2023-05-09 18:29:00	k8	15	-0.75
4.77014	2023-05-09 18:29:00	k9	14	-1.26
4.77083	2023-05-09 18:30:00	k10	15	-1.15
7.80972	2023-05-12 19:26:00	k10	13	-1.46
10.6472	2023-05-15 15:32:00	k9	11	-1.7
10.6549	2023-05-15 15:43:00	k9	13	-1.66
12.6847	2023-05-17 16:26:00	k9	15	-1.98
12.691	2023-05-17 16:35:00	k11	13	-1.68
15.6493	2023-05-20 15:35:00	k9	16	-1.92
15.6542	2023-05-20 15:42:00	k8	16	-1.7
15.6597	2023-05-20 15:50:00	k10	14	-1.68
15.8514	2023-05-20 20:26:00	k11	13	-1.7
17.6764	2023-05-22 16:14:00	k12	14	-1.69
17.6806	2023-05-22 16:20:00	k11	15	-1.67
17.684	2023-05-22 16:25:00	k9	17	-1.45
20.6979	2023-05-25 16:45:00	k6	14	-2.08
21.4514	2023-05-26 10:50:00	k7	14	-2.12
24.55	2023-05-29 13:12:00	k5	16	-1.92
24.6167	2023-05-29 14:48:00	k10	16	-2.03
24.6215	2023-05-29 14:55:00	k12	16	-1.18
25.4722	2023-05-30 11:20:00	k9	18	-2.44
25.4722	2023-05-30 11:20:00	k9	19	-2.19
25.684	2023-05-30 16:25:00	k8	18	-1.86
25.684	2023-05-30 16:25:00	k12	16	-2.13
25.684	2023-05-30 16:25:00	k11	16	-2.26
25.684	2023-05-30 16:25:00	k10	16	-1.86
25.7222	2023-05-30 17:20:00	k7	15	-2.12
25.7257	2023-05-30 17:25:00	k6	15	-2.08
25.7257	2023-05-30 17:25:00	k6	16	-2.03
26.2292	2023-05-31 05:30:00	k6	17	-1.73
26.2292	2023-05-31 05:30:00	k7	17	-1.82
31.4757	2023-06-05 11:25:00	k1	17	-2.22
31.4778	2023-06-05 11:28:00	k2	16	-2.16
31.4792	2023-06-05 11:30:00	k3	15	-2.66
31.4799	2023-06-05 11:31:00	k4	15	-2.18
31.4812	2023-06-05 11:33:00	k5	15	-2.2
31.5104	2023-06-05 12:15:00	k3	16	-2.19
